# Supplementary material for: Controlling the stereochemistry in 2-oxo-aldehyde-derived Ugi adducts through the cinchona alkaloid-promoted electrophilic fluorination
Source: Beilstein J Org Chem. 2020 Aug 11;16:1963–73. doi: 10.3762/bjoc.16.163 (PMC7431756; doi:10.3762/bjoc.16.163)
Supplement: File 2 — Crystallographic data (CIF) for compound (S)-12e. [file Beilstein_J_Org_Chem-16-1963-s002.cif]

data_cu_20200707b_0m
_audit_creation_date               2020-07-10
_audit_creation_method
;
Olex2 1.2
(compiled 2018.05.29 svn.r3508 for OlexSys, GUI svn.r5506)
;
_shelx_SHELXL_version_number       '2018/3'
_audit_contact_author_address      ?
_audit_contact_author_email        ?
_audit_contact_author_name         ''
_audit_contact_author_phone        ?
_publ_contact_author_id_orcid      ?
_publ_section_references
;
Dolomanov, O.V., Bourhis, L.J., Gildea, R.J, Howard, J.A.K. & Puschmann, H.
 (2009), J. Appl. Cryst. 42, 339-341.

Sheldrick, G.M. (2015). Acta Cryst. A71, 3-8.

Sheldrick, G.M. (2015). Acta Cryst. C71, 3-8.
;
_chemical_name_common              ?
_chemical_name_systematic          none
_chemical_formula_moiety           '0.1(C27 H27 F N2 O3)'
_chemical_formula_sum              'C2.70 H2.70 F0.10 N0.20 O0.30'
_chemical_formula_weight           44.65
_chemical_absolute_configuration   unk
_chemical_melting_point            ?
loop_
  _atom_type_symbol
  _atom_type_description
  _atom_type_scat_dispersion_real
  _atom_type_scat_dispersion_imag
  _atom_type_scat_source
 'C' 'C' 0.0181 0.0091 'International Tables Vol C Tables 4.2.6.8 and 6.1.1.4'
 'H' 'H' 0.0000 0.0000 'International Tables Vol C Tables 4.2.6.8 and 6.1.1.4'
 'F' 'F' 0.0727 0.0534 'International Tables Vol C Tables 4.2.6.8 and 6.1.1.4'
 'N' 'N' 0.0311 0.0180 'International Tables Vol C Tables 4.2.6.8 and 6.1.1.4'
 'O' 'O' 0.0492 0.0322 'International Tables Vol C Tables 4.2.6.8 and 6.1.1.4'

_shelx_space_group_comment
;
The symmetry employed for this shelxl refinement is uniquely defined
by the following loop, which should always be used as a source of
symmetry information in preference to the above space-group names.
They are only intended as comments.
;
_space_group_crystal_system        'orthorhombic'
_space_group_IT_number             19
_space_group_name_H-M_alt          'P 21 21 21'
_space_group_name_Hall             'P 2ac 2ab'
loop_
  _space_group_symop_operation_xyz
 'x, y, z'
 '-x+1/2, -y, z+1/2'
 '-x, y+1/2, -z+1/2'
 'x+1/2, -y+1/2, -z'

_cell_length_a                     10.0069(3)
_cell_length_b                     14.7854(5)
_cell_length_c                     16.3253(5)
_cell_angle_alpha                  90
_cell_angle_beta                   90
_cell_angle_gamma                  90
_cell_volume                       2415.43(13)
_cell_formula_units_Z              40
_cell_measurement_reflns_used      9053
_cell_measurement_temperature      120
_cell_measurement_theta_max        68.28
_cell_measurement_theta_min        4.03
_shelx_estimated_absorpt_T_max     ?
_shelx_estimated_absorpt_T_min     ?
_exptl_absorpt_coefficient_mu      0.696
_exptl_absorpt_correction_T_max    0.7531
_exptl_absorpt_correction_T_min    0.5203
_exptl_absorpt_correction_type     none
_exptl_absorpt_process_details    
 'SADABS-2016/2 (Bruker,2016/2) was used for absorption correction. wR2(int) was 0.1425 before and 0.0876 after correction. The Ratio of minimum to maximum transmission is 0.6909. The \l/2 correction factor is Not present.'
_exptl_absorpt_special_details     ?
_exptl_crystal_colour              colourless
_exptl_crystal_colour_lustre       .
_exptl_crystal_colour_modifier     .
_exptl_crystal_colour_primary      colourless
_exptl_crystal_density_diffrn      1.228
_exptl_crystal_density_meas        ?
_exptl_crystal_density_method      ?
_exptl_crystal_description         block
_exptl_crystal_F_000               944
_exptl_crystal_preparation         'as described in manuscript'
_exptl_crystal_recrystallization_method  'as described in manuscript'
_exptl_crystal_size_max            0.5
_exptl_crystal_size_mid            0.1
_exptl_crystal_size_min            0.1
_exptl_transmission_factor_max     ?
_exptl_transmission_factor_min     ?
_diffrn_reflns_av_R_equivalents    0.0666
_diffrn_reflns_av_unetI/netI       0.0181
_diffrn_reflns_Laue_measured_fraction_full  0.999
_diffrn_reflns_Laue_measured_fraction_max  0.999
_diffrn_reflns_limit_h_max         12
_diffrn_reflns_limit_h_min         -12
_diffrn_reflns_limit_k_max         17
_diffrn_reflns_limit_k_min         -17
_diffrn_reflns_limit_l_max         19
_diffrn_reflns_limit_l_min         -19
_diffrn_reflns_number              97609
_diffrn_reflns_point_group_measured_fraction_full  0.999
_diffrn_reflns_point_group_measured_fraction_max  0.999
_diffrn_reflns_theta_full          67.679
_diffrn_reflns_theta_max           68.331
_diffrn_reflns_theta_min           4.034
_diffrn_ambient_temperature        120.0
_diffrn_detector                   'Bruker APEX2 area detector'
_diffrn_detector_area_resol_mean   7.9
_diffrn_detector_type              'CCD area detector'
_diffrn_measured_fraction_theta_full  0.999
_diffrn_measured_fraction_theta_max  0.999
_diffrn_measurement_device         'three-circle diffractometer'
_diffrn_measurement_device_type    'Bruker SMART APEX2 area detector'
_diffrn_measurement_method         '\w and \f scans'
_diffrn_radiation_monochromator    'mirror optics'
_diffrn_radiation_probe            x-ray
_diffrn_radiation_type             CuK\a
_diffrn_radiation_wavelength       1.54178
_diffrn_source                     'microfocus sealed X-ray tube'
_diffrn_source_type                'Incoatec I\ms'
_diffrn_special_details            none
_diffrn_standards_number           0
_reflns_Friedel_coverage           0.761
_reflns_Friedel_fraction_full      1.000
_reflns_Friedel_fraction_max       1.000
_reflns_number_gt                  4343
_reflns_number_total               4430
_reflns_special_details
;
 Reflections were merged by SHELXL according to the crystal
 class for the calculation of statistics and refinement.
 
 _reflns_Friedel_fraction is defined as the number of unique
 Friedel pairs measured divided by the number that would be
 possible theoretically, ignoring centric projections and
 systematic absences.
;
_reflns_threshold_expression       'I > 2\s(I)'
_computing_cell_refinement         'SAINT v8.37A (Bruker, 2015)'
_computing_data_collection         ?
_computing_data_reduction          'SAINT v8.37A (Bruker, 2015)'
_computing_molecular_graphics      'Olex2 (Dolomanov et al., 2009)'
_computing_publication_material    'Olex2 (Dolomanov et al., 2009)'
_computing_structure_refinement    'ShelXL (Sheldrick, 2015)'
_computing_structure_solution      'ShelXT (Sheldrick, 2015)'
_refine_diff_density_max           0.532
_refine_diff_density_min           -0.244
_refine_diff_density_rms           0.048
_refine_ls_abs_structure_details
;
 Flack x determined using 1860 quotients [(I+)-(I-)]/[(I+)+(I-)]
 (Parsons, Flack and Wagner, Acta Cryst. B69 (2013) 249-259).
;
_refine_ls_abs_structure_Flack     0.06(3)
_refine_ls_extinction_coef         .
_refine_ls_extinction_method       none
_refine_ls_goodness_of_fit_ref     1.101
_refine_ls_hydrogen_treatment      refall
_refine_ls_matrix_type             full
_refine_ls_number_parameters       406
_refine_ls_number_reflns           4430
_refine_ls_number_restraints       0
_refine_ls_R_factor_all            0.0342
_refine_ls_R_factor_gt             0.0334
_refine_ls_restrained_S_all        1.101
_refine_ls_shift/su_max            0.000
_refine_ls_shift/su_mean           0.000
_refine_ls_structure_factor_coef   Fsqd
_refine_ls_weighting_details      
 'w=1/[\s^2^(Fo^2^)+(0.0556P)^2^+0.4188P] where P=(Fo^2^+2Fc^2^)/3'
_refine_ls_weighting_scheme        calc
_refine_ls_wR_factor_gt            0.0870
_refine_ls_wR_factor_ref           0.0883
_refine_special_details            none
_olex2_refinement_description
;
;
_atom_sites_solution_hydrogens     difmap
_atom_sites_solution_primary       dual
_atom_sites_solution_secondary     ?
loop_
  _atom_site_label
  _atom_site_type_symbol
  _atom_site_fract_x
  _atom_site_fract_y
  _atom_site_fract_z
  _atom_site_U_iso_or_equiv
  _atom_site_adp_type
  _atom_site_occupancy
  _atom_site_site_symmetry_order
  _atom_site_calc_flag
  _atom_site_refinement_flags_posn
  _atom_site_refinement_flags_adp
  _atom_site_refinement_flags_occupancy
  _atom_site_disorder_assembly
  _atom_site_disorder_group
 F001 F 0.65362(12) 0.53713(8) 0.69796(7) 0.0277(3) Uani 1 1 d . . . . .
 O002 O 0.73566(16) 0.33724(10) 0.59177(9) 0.0315(3) Uani 1 1 d . . . . .
 O003 O 0.68193(16) 0.64953(10) 0.54821(9) 0.0319(3) Uani 1 1 d . . . . .
 O004 O 0.90231(16) 0.55749(10) 0.66716(9) 0.0334(4) Uani 1 1 d . . . . .
 N005 N 0.60212(16) 0.50613(10) 0.56273(10) 0.0224(3) Uani 1 1 d . . . . .
 N006 N 0.69135(19) 0.36774(12) 0.72572(11) 0.0276(4) Uani 1 1 d . . . . .
 C007 C 0.6045(2) 0.59110(13) 0.52512(12) 0.0244(4) Uani 1 1 d . . . . .
 C008 C 0.4754(2) 0.45890(13) 0.56908(12) 0.0225(4) Uani 1 1 d . . . . .
 C009 C 0.51611(19) 0.60430(13) 0.45277(12) 0.0237(4) Uani 1 1 d . . . . .
 C00A C 0.7087(2) 0.38943(13) 0.64727(12) 0.0232(4) Uani 1 1 d . . . . .
 C00B C 0.3722(2) 0.49698(13) 0.61424(12) 0.0245(4) Uani 1 1 d . . . . .
 C00C C 0.4523(2) 0.68712(14) 0.44266(12) 0.0262(4) Uani 1 1 d . . . . .
 C00D C 0.3773(2) 0.70378(14) 0.37243(13) 0.0295(4) Uani 1 1 d . . . . .
 C00E C 0.9037(2) 0.51965(14) 0.52693(13) 0.0276(4) Uani 1 1 d . . . . .
 C00F C 0.2292(2) 0.37034(14) 0.58091(13) 0.0284(4) Uani 1 1 d . . . . .
 C00G C 0.3684(2) 0.63833(15) 0.31188(13) 0.0293(4) Uani 1 1 d . . . . .
 C00H C 0.2502(2) 0.45279(14) 0.61962(13) 0.0272(4) Uani 1 1 d . . . . .
 C00I C 0.5069(2) 0.53876(14) 0.39179(13) 0.0277(4) Uani 1 1 d . . . . .
 C00J C 0.6869(2) 0.27386(14) 0.75846(13) 0.0289(5) Uani 1 1 d . . . . .
 C00K C 0.4567(2) 0.37621(14) 0.53007(13) 0.0299(4) Uani 1 1 d . . . . .
 C00L C 0.3343(2) 0.33254(14) 0.53630(14) 0.0316(5) Uani 1 1 d . . . . .
 C00M C 0.8557(2) 0.46457(15) 0.46363(13) 0.0295(4) Uani 1 1 d . . . . .
 C00N C 0.8409(2) 0.52801(13) 0.60950(12) 0.0258(4) Uani 1 1 d . . . . .
 C00O C 0.6969(2) 0.49198(13) 0.62716(11) 0.0233(4) Uani 1 1 d . . . . .
 C00P C 0.4343(2) 0.55604(15) 0.32109(13) 0.0308(4) Uani 1 1 d . . . . .
 C00Q C 0.9253(3) 0.45895(18) 0.39019(14) 0.0374(5) Uani 1 1 d . . . . .
 C00R C 1.0220(2) 0.56862(17) 0.51495(16) 0.0370(5) Uani 1 1 d . . . . .
 C00S C 0.0963(2) 0.32286(19) 0.58607(17) 0.0400(5) Uani 1 1 d . . . . .
 C00T C 1.0424(3) 0.5075(2) 0.37947(17) 0.0490(6) Uani 1 1 d . . . . .
 C00U C 0.8143(3) 0.2228(2) 0.7363(2) 0.0530(7) Uani 1 1 d . . . . .
 C00V C 0.6810(4) 0.28257(19) 0.85111(16) 0.0523(8) Uani 1 1 d . . . . .
 C00W C 1.0905(3) 0.5619(2) 0.44125(18) 0.0494(7) Uani 1 1 d . . . . .
 C00X C 0.5646(4) 0.2275(2) 0.7244(2) 0.0566(9) Uani 1 1 d . . . . .
 H00B H 0.383(3) 0.556(2) 0.6386(19) 0.044(8) Uiso 1 1 d . . . . .
 H00P H 0.429(3) 0.504(2) 0.2812(17) 0.038(7) Uiso 1 1 d . . . . .
 H00H H 0.175(3) 0.485(2) 0.6505(17) 0.040(7) Uiso 1 1 d . . . . .
 H00I H 0.558(3) 0.481(2) 0.3988(18) 0.040(7) Uiso 1 1 d . . . . .
 H00M H 0.775(3) 0.4267(17) 0.4715(15) 0.026(6) Uiso 1 1 d . . . . .
 H00K H 0.531(3) 0.3482(19) 0.4986(17) 0.037(7) Uiso 1 1 d . . . . .
 H00D H 0.325(3) 0.7614(18) 0.3666(16) 0.030(6) Uiso 1 1 d . . . . .
 H00G H 0.316(3) 0.6477(19) 0.2611(18) 0.037(7) Uiso 1 1 d . . . . .
 H00W H 1.171(4) 0.602(3) 0.436(2) 0.072(11) Uiso 1 1 d . . . . .
 H00Q H 0.897(4) 0.419(2) 0.350(2) 0.056(9) Uiso 1 1 d . . . . .
 H00T H 1.097(4) 0.503(3) 0.326(2) 0.069(10) Uiso 1 1 d . . . . .
 H00C H 0.460(3) 0.7339(19) 0.4848(18) 0.037(7) Uiso 1 1 d . . . . .
 H00A H 0.060(4) 0.319(2) 0.530(2) 0.061(10) Uiso 1 1 d . . . . .
 H00J H 0.814(4) 0.162(3) 0.764(2) 0.058(9) Uiso 1 1 d . . . . .
 H00X H 0.553(4) 0.166(3) 0.746(2) 0.065(10) Uiso 1 1 d . . . . .
 H00R H 1.054(3) 0.606(2) 0.5583(19) 0.043(8) Uiso 1 1 d . . . . .
 H00E H 0.109(4) 0.259(3) 0.602(2) 0.067(10) Uiso 1 1 d . . . . .
 H00S H 0.669(4) 0.221(3) 0.878(2) 0.069(11) Uiso 1 1 d . . . . .
 H00L H 0.320(4) 0.273(3) 0.507(2) 0.070(11) Uiso 1 1 d . . . . .
 H00N H 0.822(4) 0.217(2) 0.672(2) 0.057(9) Uiso 1 1 d . . . . .
 H00F H 0.033(4) 0.355(2) 0.624(2) 0.058(9) Uiso 1 1 d . . . . .
 H00U H 0.599(4) 0.315(3) 0.862(2) 0.058(10) Uiso 1 1 d . . . . .
 H00Y H 0.569(4) 0.221(3) 0.663(3) 0.074(11) Uiso 1 1 d . . . . .
 H006 H 0.664(3) 0.412(2) 0.759(2) 0.049(9) Uiso 1 1 d . . . . .
 H H 0.481(6) 0.266(3) 0.742(3) 0.102(16) Uiso 1 1 d . . . . .
 H00V H 0.760(7) 0.314(5) 0.877(4) 0.14(2) Uiso 1 1 d . . . . .
 H00O H 0.899(4) 0.262(3) 0.754(3) 0.073(12) Uiso 1 1 d . . . . .

loop_
  _atom_site_aniso_label
  _atom_site_aniso_U_11
  _atom_site_aniso_U_22
  _atom_site_aniso_U_33
  _atom_site_aniso_U_23
  _atom_site_aniso_U_13
  _atom_site_aniso_U_12
 F001 0.0382(6) 0.0246(6) 0.0205(5) -0.0055(4) 0.0024(5) -0.0003(5)
 O002 0.0435(8) 0.0234(7) 0.0275(7) -0.0008(6) 0.0068(6) 0.0032(6)
 O003 0.0383(8) 0.0220(7) 0.0355(8) -0.0005(6) -0.0076(7) -0.0073(6)
 O004 0.0378(8) 0.0329(8) 0.0294(8) 0.0009(6) -0.0078(6) -0.0086(7)
 N005 0.0259(8) 0.0186(7) 0.0226(7) -0.0015(6) 0.0016(6) -0.0017(6)
 N006 0.0397(9) 0.0199(8) 0.0232(8) 0.0002(7) -0.0001(7) -0.0046(8)
 C007 0.0289(10) 0.0193(9) 0.0252(9) -0.0030(7) 0.0025(8) -0.0014(8)
 C008 0.0262(9) 0.0194(8) 0.0220(8) -0.0020(7) -0.0007(7) -0.0014(8)
 C009 0.0253(9) 0.0217(9) 0.0240(9) 0.0013(7) 0.0034(8) -0.0025(7)
 C00A 0.0250(9) 0.0204(9) 0.0243(9) -0.0009(7) 0.0007(7) -0.0024(7)
 C00B 0.0302(10) 0.0211(9) 0.0222(9) -0.0025(7) 0.0018(8) 0.0000(8)
 C00C 0.0303(10) 0.0228(9) 0.0256(9) -0.0004(8) 0.0081(8) -0.0005(8)
 C00D 0.0303(10) 0.0277(10) 0.0306(10) 0.0048(8) 0.0075(9) 0.0061(9)
 C00E 0.0284(10) 0.0265(10) 0.0280(10) 0.0060(8) 0.0002(8) 0.0012(8)
 C00F 0.0278(10) 0.0283(10) 0.0292(10) 0.0017(8) -0.0059(8) -0.0058(8)
 C00G 0.0291(10) 0.0330(11) 0.0257(10) 0.0039(8) 0.0028(8) 0.0028(9)
 C00H 0.0282(10) 0.0274(10) 0.0260(10) -0.0003(8) 0.0006(8) 0.0000(8)
 C00I 0.0321(10) 0.0233(9) 0.0278(10) -0.0032(8) 0.0000(8) 0.0025(8)
 C00J 0.0376(11) 0.0230(10) 0.0261(10) 0.0046(8) -0.0038(9) -0.0072(9)
 C00K 0.0326(10) 0.0235(10) 0.0336(11) -0.0088(8) 0.0020(9) -0.0024(8)
 C00L 0.0365(11) 0.0231(10) 0.0352(11) -0.0074(8) -0.0049(9) -0.0058(8)
 C00M 0.0304(10) 0.0308(10) 0.0274(10) 0.0037(8) 0.0026(8) 0.0040(9)
 C00N 0.0286(10) 0.0204(9) 0.0283(10) 0.0039(8) -0.0021(8) -0.0024(8)
 C00O 0.0300(10) 0.0206(9) 0.0193(9) -0.0032(7) 0.0031(8) -0.0013(8)
 C00P 0.0364(11) 0.0295(10) 0.0263(10) -0.0036(8) -0.0013(9) 0.0014(9)
 C00Q 0.0407(12) 0.0431(13) 0.0283(11) 0.0025(10) 0.0062(9) 0.0102(11)
 C00R 0.0298(11) 0.0405(12) 0.0406(12) 0.0114(11) -0.0015(10) -0.0036(10)
 C00S 0.0321(12) 0.0403(13) 0.0476(14) -0.0005(11) -0.0066(11) -0.0125(10)
 C00T 0.0440(14) 0.0634(17) 0.0397(13) 0.0097(12) 0.0176(11) 0.0039(13)
 C00U 0.0576(17) 0.0444(15) 0.0571(18) 0.0204(13) 0.0050(15) 0.0166(14)
 C00V 0.097(2) 0.0329(12) 0.0274(12) 0.0058(10) 0.0005(14) -0.0051(15)
 C00W 0.0337(13) 0.0615(16) 0.0530(16) 0.0177(13) 0.0107(11) -0.0065(12)
 C00X 0.0621(19) 0.0454(16) 0.0622(18) 0.0240(14) -0.0239(16) -0.0307(15)

_geom_special_details
;
 All esds (except the esd in the dihedral angle between two l.s. planes)
 are estimated using the full covariance matrix.  The cell esds are taken
 into account individually in the estimation of esds in distances, angles
 and torsion angles; correlations between esds in cell parameters are only
 used when they are defined by crystal symmetry.  An approximate (isotropic)
 treatment of cell esds is used for estimating esds involving l.s. planes.
;
loop_
  _geom_bond_atom_site_label_1
  _geom_bond_atom_site_label_2
  _geom_bond_distance
  _geom_bond_site_symmetry_2
  _geom_bond_publ_flag
 F001 C00O 1.403(2) . ?
 O002 C00A 1.220(3) . ?
 O003 C007 1.220(3) . ?
 O004 C00N 1.206(3) . ?
 N005 C007 1.398(2) . ?
 N005 C008 1.452(2) . ?
 N005 C00O 1.431(2) . ?
 N006 C00A 1.332(3) . ?
 N006 C00J 1.488(3) . ?
 C007 C009 1.489(3) . ?
 C008 C00B 1.388(3) . ?
 C008 C00K 1.391(3) . ?
 C009 C00C 1.391(3) . ?
 C009 C00I 1.392(3) . ?
 C00A C00O 1.556(3) . ?
 C00B C00H 1.388(3) . ?
 C00C C00D 1.392(3) . ?
 C00D C00G 1.386(3) . ?
 C00E C00M 1.401(3) . ?
 C00E C00N 1.492(3) . ?
 C00E C00R 1.401(3) . ?
 C00F C00H 1.389(3) . ?
 C00F C00L 1.395(3) . ?
 C00F C00S 1.507(3) . ?
 C00G C00P 1.392(3) . ?
 C00I C00P 1.388(3) . ?
 C00J C00U 1.525(4) . ?
 C00J C00V 1.519(3) . ?
 C00J C00X 1.509(3) . ?
 C00K C00L 1.389(3) . ?
 C00M C00Q 1.389(3) . ?
 C00N C00O 1.563(3) . ?
 C00Q C00T 1.385(4) . ?
 C00R C00W 1.388(4) . ?
 C00T C00W 1.377(5) . ?

loop_
  _geom_angle_atom_site_label_1
  _geom_angle_atom_site_label_2
  _geom_angle_atom_site_label_3
  _geom_angle
  _geom_angle_site_symmetry_1
  _geom_angle_site_symmetry_3
  _geom_angle_publ_flag
 C007 N005 C008 118.59(16) . . ?
 C007 N005 C00O 116.27(16) . . ?
 C00O N005 C008 117.12(15) . . ?
 C00A N006 C00J 125.04(17) . . ?
 O003 C007 N005 120.76(18) . . ?
 O003 C007 C009 121.98(18) . . ?
 N005 C007 C009 117.12(16) . . ?
 C00B C008 N005 119.52(17) . . ?
 C00B C008 C00K 119.99(19) . . ?
 C00K C008 N005 120.49(18) . . ?
 C00C C009 C007 118.86(18) . . ?
 C00C C009 C00I 119.84(19) . . ?
 C00I C009 C007 121.01(18) . . ?
 O002 C00A N006 126.19(19) . . ?
 O002 C00A C00O 118.46(17) . . ?
 N006 C00A C00O 115.32(17) . . ?
 C00H C00B C008 119.81(18) . . ?
 C009 C00C C00D 120.06(19) . . ?
 C00G C00D C00C 119.91(19) . . ?
 C00M C00E C00N 124.72(18) . . ?
 C00M C00E C00R 119.2(2) . . ?
 C00R C00E C00N 116.1(2) . . ?
 C00H C00F C00L 118.38(19) . . ?
 C00H C00F C00S 121.1(2) . . ?
 C00L C00F C00S 120.5(2) . . ?
 C00D C00G C00P 120.2(2) . . ?
 C00B C00H C00F 121.14(19) . . ?
 C00P C00I C009 120.07(19) . . ?
 N006 C00J C00U 110.55(19) . . ?
 N006 C00J C00V 106.24(18) . . ?
 N006 C00J C00X 108.41(19) . . ?
 C00V C00J C00U 108.1(2) . . ?
 C00X C00J C00U 111.5(3) . . ?
 C00X C00J C00V 111.9(3) . . ?
 C00L C00K C008 119.6(2) . . ?
 C00K C00L C00F 121.10(19) . . ?
 C00Q C00M C00E 120.0(2) . . ?
 O004 C00N C00E 121.35(19) . . ?
 O004 C00N C00O 116.68(18) . . ?
 C00E C00N C00O 121.79(17) . . ?
 F001 C00O N005 109.36(16) . . ?
 F001 C00O C00A 108.27(15) . . ?
 F001 C00O C00N 105.91(15) . . ?
 N005 C00O C00A 110.36(15) . . ?
 N005 C00O C00N 115.16(15) . . ?
 C00A C00O C00N 107.50(16) . . ?
 C00I C00P C00G 119.9(2) . . ?
 C00T C00Q C00M 120.2(2) . . ?
 C00W C00R C00E 120.1(2) . . ?
 C00W C00T C00Q 120.4(2) . . ?
 C00T C00W C00R 120.3(2) . . ?

_shelx_res_file
;
TITL cu_20200707b_0m_a.res in P2(1)2(1)2(1)
    cu_20200707b_0m.res
    created by SHELXL-2018/3 at 20:53:08 on 10-Jul-2020
REM Old TITL cu_20200707b_0m_a.res in P2(1)2(1)2(1)
REM SHELXT solution in P2(1)2(1)2(1): R1 0.095, Rweak 0.025, Alpha 0.001
REM <I/s> 2.370 for 24 systematic absences, Orientation as input
REM Flack x = 0.115 ( 0.030 ) from 1874 Parsons' quotients
REM Formula found by SHELXT: C27 F N2 O3
CELL 1.54178 10.0069 14.7854 16.3253 90 90 90
ZERR 40 0.0003 0.0005 0.0005 0 0 0
LATT -1
SYMM 0.5-X,-Y,0.5+Z
SYMM -X,0.5+Y,0.5-Z
SYMM 0.5+X,0.5-Y,-Z
SFAC C H F N O
UNIT 108 108 4 8 12

L.S. 10
PLAN  20
TEMP -153.15
list 4
fmap 2
ACTA
REM <olex2.extras>
REM <HklSrc "%.\\cu_20200707b_0m.hkl">
REM </olex2.extras>

WGHT    0.055600    0.418800
FVAR       0.74849
F001  3    0.653624    0.537128    0.697958    11.00000    0.03815    0.02456 =
         0.02045   -0.00546    0.00241   -0.00026
O002  5    0.735657    0.337238    0.591772    11.00000    0.04352    0.02340 =
         0.02747   -0.00084    0.00678    0.00325
O003  5    0.681931    0.649527    0.548210    11.00000    0.03827    0.02202 =
         0.03545   -0.00045   -0.00761   -0.00729
O004  5    0.902307    0.557488    0.667164    11.00000    0.03778    0.03288 =
         0.02941    0.00093   -0.00778   -0.00856
N005  4    0.602125    0.506132    0.562732    11.00000    0.02589    0.01865 =
         0.02261   -0.00153    0.00157   -0.00170
N006  4    0.691355    0.367738    0.725716    11.00000    0.03969    0.01987 =
         0.02319    0.00016   -0.00012   -0.00458
C007  1    0.604539    0.591096    0.525120    11.00000    0.02885    0.01926 =
         0.02519   -0.00302    0.00255   -0.00142
C008  1    0.475367    0.458899    0.569081    11.00000    0.02615    0.01938 =
         0.02197   -0.00197   -0.00067   -0.00143
C009  1    0.516107    0.604298    0.452773    11.00000    0.02532    0.02171 =
         0.02403    0.00127    0.00343   -0.00247
C00A  1    0.708723    0.389434    0.647266    11.00000    0.02503    0.02037 =
         0.02425   -0.00087    0.00072   -0.00240
C00B  1    0.372203    0.496976    0.614236    11.00000    0.03021    0.02107 =
         0.02225   -0.00250    0.00183    0.00004
C00C  1    0.452253    0.687117    0.442663    11.00000    0.03032    0.02281 =
         0.02557   -0.00044    0.00810   -0.00052
C00D  1    0.377349    0.703780    0.372432    11.00000    0.03031    0.02772 =
         0.03055    0.00475    0.00747    0.00608
C00E  1    0.903738    0.519654    0.526932    11.00000    0.02842    0.02646 =
         0.02799    0.00605    0.00022    0.00123
C00F  1    0.229249    0.370336    0.580907    11.00000    0.02778    0.02830 =
         0.02923    0.00166   -0.00587   -0.00584
C00G  1    0.368389    0.638325    0.311878    11.00000    0.02912    0.03297 =
         0.02570    0.00387    0.00276    0.00276
C00H  1    0.250187    0.452788    0.619619    11.00000    0.02821    0.02738 =
         0.02600   -0.00033    0.00062   -0.00002
C00I  1    0.506942    0.538763    0.391788    11.00000    0.03209    0.02326 =
         0.02784   -0.00320    0.00000    0.00250
C00J  1    0.686887    0.273856    0.758462    11.00000    0.03763    0.02298 =
         0.02613    0.00460   -0.00376   -0.00723
C00K  1    0.456713    0.376210    0.530065    11.00000    0.03257    0.02354 =
         0.03361   -0.00881    0.00204   -0.00241
C00L  1    0.334276    0.332537    0.536295    11.00000    0.03652    0.02309 =
         0.03523   -0.00736   -0.00487   -0.00584
C00M  1    0.855659    0.464573    0.463630    11.00000    0.03036    0.03083 =
         0.02743    0.00366    0.00258    0.00398
C00N  1    0.840896    0.528010    0.609497    11.00000    0.02863    0.02043 =
         0.02827    0.00394   -0.00206   -0.00242
C00O  1    0.696862    0.491979    0.627164    11.00000    0.03001    0.02060 =
         0.01927   -0.00322    0.00305   -0.00125
C00P  1    0.434276    0.556042    0.321091    11.00000    0.03643    0.02950 =
         0.02632   -0.00362   -0.00126    0.00138
C00Q  1    0.925263    0.458946    0.390189    11.00000    0.04075    0.04309 =
         0.02826    0.00253    0.00624    0.01020
C00R  1    1.022021    0.568619    0.514947    11.00000    0.02980    0.04047 =
         0.04060    0.01140   -0.00147   -0.00357
C00S  1    0.096286    0.322860    0.586067    11.00000    0.03214    0.04035 =
         0.04764   -0.00046   -0.00664   -0.01250
C00T  1    1.042402    0.507467    0.379468    11.00000    0.04397    0.06336 =
         0.03967    0.00969    0.01759    0.00387
C00U  1    0.814314    0.222840    0.736293    11.00000    0.05761    0.04440 =
         0.05712    0.02037    0.00501    0.01660
C00V  1    0.680979    0.282572    0.851113    11.00000    0.09671    0.03294 =
         0.02738    0.00580    0.00051   -0.00507
C00W  1    1.090461    0.561922    0.441249    11.00000    0.03370    0.06155 =
         0.05295    0.01774    0.01065   -0.00651
C00X  1    0.564563    0.227486    0.724412    11.00000    0.06211    0.04538 =
         0.06220    0.02399   -0.02388   -0.03074
H00B  2    0.383419    0.555843    0.638638    11.00000    0.04406
H00P  2    0.428884    0.504192    0.281163    11.00000    0.03804
H00H  2    0.174637    0.484952    0.650453    11.00000    0.04000
H00I  2    0.558039    0.480684    0.398793    11.00000    0.03988
H00M  2    0.775492    0.426734    0.471485    11.00000    0.02586
H00K  2    0.531030    0.348202    0.498633    11.00000    0.03699
H00D  2    0.324774    0.761421    0.366601    11.00000    0.03017
H00G  2    0.315926    0.647689    0.261134    11.00000    0.03717
H00W  2    1.171354    0.601999    0.435547    11.00000    0.07162
H00Q  2    0.896758    0.418828    0.349554    11.00000    0.05623
H00T  2    1.096972    0.502705    0.326019    11.00000    0.06891
H00C  2    0.459992    0.733934    0.484772    11.00000    0.03710
H00A  2    0.060482    0.319096    0.529674    11.00000    0.06056
H00J  2    0.814343    0.161515    0.764287    11.00000    0.05795
H00X  2    0.553175    0.166437    0.745782    11.00000    0.06529
H00R  2    1.053940    0.605559    0.558343    11.00000    0.04277
H00E  2    0.108700    0.259255    0.601960    11.00000    0.06717
H00S  2    0.669447    0.221346    0.878409    11.00000    0.06888
H00L  2    0.319705    0.273173    0.507177    11.00000    0.06959
H00N  2    0.821778    0.217418    0.671663    11.00000    0.05709
H00F  2    0.033378    0.354625    0.624112    11.00000    0.05797
H00U  2    0.599293    0.314762    0.862192    11.00000    0.05836
H00Y  2    0.569495    0.221453    0.663384    11.00000    0.07405
H006  2    0.664257    0.412497    0.759164    11.00000    0.04929
H     2    0.480590    0.266498    0.742268    11.00000    0.10202
H00V  2    0.759968    0.314477    0.876974    11.00000    0.13970
H00O  2    0.898571    0.262243    0.754462    11.00000    0.07310
HKLF 4


REM  cu_20200707b_0m_a.res in P2(1)2(1)2(1)
REM wR2 = 0.0883, GooF = S = 1.101, Restrained GooF = 1.101 for all data
REM R1 = 0.0334 for 4343 Fo > 4sig(Fo) and 0.0342 for all 4430 data
REM 406 parameters refined using 0 restraints

END

WGHT      0.0556      0.4188

REM Highest difference peak  0.532,  deepest hole -0.244,  1-sigma level  0.048
Q1    1   0.1601  0.1469  0.6852  11.00000  0.05    0.53
Q2    1   1.2503  0.6374  0.5162  11.00000  0.05    0.12
Q3    1  -0.0014  0.4461  0.6410  11.00000  0.05    0.12
Q4    1   0.6974  0.1171  0.6724  11.00000  0.05    0.12
Q5    1   1.0206  0.5990  0.6377  11.00000  0.05    0.12
Q6    1   0.0036  0.3626  0.5399  11.00000  0.05    0.12
Q7    1   1.2000  0.5575  0.4447  11.00000  0.05    0.11
Q8    1   1.2533  0.5015  0.4122  11.00000  0.05    0.11
Q9    1   1.2194  0.4457  0.3613  11.00000  0.05    0.11
Q10   1  -0.0964  0.3605  0.5564  11.00000  0.05    0.11
Q11   1   1.0258  0.6252  0.6049  11.00000  0.05    0.11
Q12   1  -0.0108  0.3912  0.6967  11.00000  0.05    0.11
Q13   1   0.4509  0.5427  0.1970  11.00000  0.05    0.11
Q14   1   0.8441  0.6272  0.7374  11.00000  0.05    0.10
Q15   1   1.2241  0.5464  0.4564  11.00000  0.05    0.10
Q16   1   0.0504  0.5002  0.6115  11.00000  0.05    0.10
Q17   1   1.0045  0.6426  0.5849  11.00000  0.05    0.10
Q18   1   1.2955  0.5471  0.4594  11.00000  0.05    0.10
Q19   1   0.7779  0.1237  0.6894  11.00000  0.05    0.10
Q20   1   0.4985  0.7946  0.4614  11.00000  0.05    0.10
;
_shelx_res_checksum                18614
_shelx_hkl_file
;
  -1   0   0    2.40    0.30
  -2   0   0   23.90    3.00
  -2   0   0   18.10    1.40
  -2   0   0   20.50    1.30
  -2   0   0   13.90    2.30
   2   0   0   14.20    2.10
   2   0   0   16.60    2.60
  -3   0   0   11.00    2.80
  -4   0   0 1226.98   81.09
  -4   0   0 1174.08   81.99
  -4   0   0 1167.88   81.69
  -4   0   0 1281.07   84.09
   4   0   0 1246.08   80.69
   4   0   0 1347.37   81.99
   4   0   0 1382.36   80.29
   4   0   0 1407.56   80.79
  -5   0   0    3.90    2.60
  -5   0   0    1.90    0.80
  -5   0   0    1.50    2.60
  -5   0   0    1.40    2.20
  -5   0   0   -0.20    2.70
  -5   0   0    3.20    3.30
   5   0   0    2.80    2.30
   5   0   0   -0.70    1.60
   5   0   0    3.70    2.00
   5   0   0    0.00    1.60
  -6   0   0   16.40    2.20
  -6   0   0   12.30    4.50
  -6   0   0    9.60    4.50
  -6   0   0   11.90    4.50
  -6   0   0   24.10    5.90
  -6   0   0   12.80    5.80
   6   0   0   13.20    2.00
   6   0   0   19.00    4.30
  -7   0   0   -0.20    0.90
  -7   0   0   -0.80    1.20
  -7   0   0    7.30    5.40
  -7   0   0    6.00    4.60
  -7   0   0   -5.10    6.30
  -7   0   0    0.00    1.00
   7   0   0    6.60    2.10
   7   0   0   -1.60    2.10
   7   0   0    1.90    1.00
   7   0   0    3.80    1.90
   7   0   0    1.20    2.50
  -8   0   0   15.20    7.10
  -8   0   0   11.40    2.90
  -8   0   0   13.40    3.10
  -8   0   0    7.80    2.20
  -8   0   0    4.80    6.50
  -8   0   0   11.00    2.30
  -8   0   0   -1.70    5.80
  -8   0   0    6.00    2.30
  -8   0   0    6.30    7.10
  -8   0   0   12.40    2.50
  -8   0   0   13.60    2.70
   8   0   0   19.00    5.10
   8   0   0   10.00    2.80
   8   0   0   17.40    5.40
   8   0   0    6.90    1.70
   8   0   0   15.60    4.90
   8   0   0   12.50    2.70
   8   0   0    7.80    1.80
  -9   0   0    2.20    1.70
  -9   0   0   -0.80    1.20
  -9   0   0    1.80    1.40
  -9   0   0   -0.80    2.20
  -9   0   0    4.40    8.00
  -9   0   0    0.10    1.30
  -9   0   0   -3.60    6.70
  -9   0   0    0.30    1.70
  -9   0   0    4.30    2.10
  -9   0   0    1.80    1.60
  -9   0   0   -1.40    7.40
  -9   0   0    4.10    7.50
  -9   0   0    0.00    1.60
   9   0   0   -0.60    4.10
   9   0   0    4.10    4.70
   9   0   0    2.70    2.00
   9   0   0   -1.10    1.60
   9   0   0    0.10    1.00
   9   0   0    0.40    1.10
 -10   0   0   54.49    7.80
 -10   0   0   56.99    5.20
 -10   0   0   65.39    5.70
 -10   0   0   45.00    5.70
 -10   0   0   81.99   15.70
 -10   0   0   63.59    5.50
 -10   0   0   49.99    4.80
 -10   0   0   80.89   19.00
 -10   0   0   43.00    5.00
 -10   0   0   55.09    5.50
 -10   0   0   65.19    6.40
  10   0   0   67.19   13.10
  10   0   0   58.49    6.10
  10   0   0   67.69    6.10
  10   0   0   44.70    5.70
  10   0   0   56.29    5.00
  10   0   0   55.99    5.40
  10   0   0   47.80   10.30
 -11   0   0    0.20    1.80
 -11   0   0   -1.00    1.30
 -11   0   0   -2.30    1.50
 -11   0   0    1.10    1.90
 -11   0   0    0.10    1.00
  11   0   0   -1.20    0.80
  11   0   0   -1.10    1.40
  11   0   0    0.20    1.20
  11   0   0   -0.10    0.80
 -12   0   0    4.90    1.30
 -12   0   0    6.20    2.20
 -12   0   0    3.10    1.30
 -12   0   0    6.00    1.10
 -12   0   0    6.00    1.80
  12   0   0    4.20    1.50
  12   0   0    4.60    1.30
  12  -1   0   22.20    2.90
  12  -1   0   32.80    3.40
 -12   1   0   31.80    3.10
 -12   1   0   28.40    4.00
 -12   1   0   30.00    3.20
  11  -1   0    9.20    3.60
  11  -1   0    5.70    1.70
  11  -1   0    7.70    1.60
  11  -1   0    5.50    1.90
 -11   1   0    3.50    1.50
 -11   1   0    7.00    2.50
 -11   1   0    6.90    1.90
 -11   1   0    9.00    2.00
  10  -1   0   27.20    3.50
  10  -1   0   29.90    4.10
  10  -1   0   26.30    3.40
  10  -1   0   28.80    3.90
  10  -1   0   24.70    4.30
  10  -1   0   26.60    3.10
 -10   1   0   28.80    3.60
 -10   1   0   21.70    3.90
 -10   1   0   24.40    3.70
 -10   1   0   24.90    4.00
 -10   1   0   26.60    3.80
 -10   1   0   27.40    4.40
 -10   1   0   29.80    5.60
   9  -1   0  438.46   28.30
   9  -1   0  423.26   33.50
   9  -1   0  472.05   27.80
   9  -1   0  465.05   29.20
   9  -1   0  448.56   29.10
   9  -1   0  377.36   33.00
   9  -1   0  442.06   34.10
   9  -1   0  464.75   28.10
   9  -1   0  457.75   29.10
  -9   1   0  422.26   36.40
  -9   1   0  408.56   36.40
  -9   1   0  473.25   29.80
  -9   1   0  360.36   27.80
  -9   1   0  455.25   28.00
  -9   1   0  450.85   28.30
  -9   1   0  416.36   35.50
  -9   1   0  478.05   28.80
  -9   1   0  424.86   29.10
  -9   1   0  418.86   37.50
  -9   1   0  359.76   27.90
   8  -1   0  390.56   29.60
   8  -1   0  401.16   24.40
   8  -1   0  408.66   24.10
   8  -1   0  383.26   25.30
   8  -1   0  324.87   24.80
   8  -1   0  384.36   29.30
   8  -1   0  370.76   25.10
   8  -1   0  345.57   24.30
   8  -1   0  343.97   28.80
  -8   1   0  368.66   31.50
  -8   1   0  328.07   25.00
  -8   1   0  369.56   31.10
  -8   1   0  360.76   24.30
  -8   1   0  350.96   25.20
  -8   1   0  395.96   26.00
  -8   1   0  368.16   31.90
  -8   1   0  394.56   27.20
  -8   1   0  398.66   24.90
  -8   1   0  359.66   33.10
   7  -1   0   18.90    2.80
   7  -1   0   12.70    5.20
   7  -1   0   24.30    2.70
   7  -1   0   25.90    5.20
   7  -1   0   12.80    4.40
   7  -1   0   17.60    3.10
  -7   1   0   27.10    3.10
  -7   1   0   22.60    3.10
  -7   1   0   19.50    2.90
  -7   1   0   27.50    8.00
  -7   1   0   19.50    7.00
   6  -1   0   23.00    6.10
   6  -1   0   19.80    2.80
   6  -1   0   23.80    4.70
   6  -1   0   20.70    4.90
   6  -1   0   20.60    4.70
   6  -1   0   21.90    2.40
  -6   1   0   17.40    5.60
  -6   1   0   24.00    2.50
  -6   1   0   15.10    5.20
  -6   1   0   16.90    5.50
  -6   1   0   19.50    2.70
  -6   1   0   21.50    6.10
   5  -1   0 2477.15  145.29
   5  -1   0 2073.39  144.79
   5  -1   0 2329.17  143.39
  -5   1   0 2282.27  140.59
  -5   1   0 2308.57  145.39
  -5   1   0 2412.06  145.49
  -5   1   0 2043.70  145.19
  -5   1   0 2303.27  146.89
  -5   1   0 2571.44  146.79
   4  -1   0   21.70    4.20
   4  -1   0   32.80    4.40
   4  -1   0   22.10    3.60
   4  -1   0   28.80    3.90
  -4   1   0   23.80    2.00
  -4   1   0   20.50    5.00
  -4   1   0   29.10    5.00
  -4   1   0   21.70    4.50
  -4   1   0   24.60    4.90
  -4   1   0   29.60    5.30
   3  -1   0   77.69    6.80
   3  -1   0   68.69    6.30
  -3   1   0   69.09    6.80
  -3   1   0   70.29    7.00
  -3   1   0   79.19    5.10
  -3   1   0   63.79    6.80
   2  -1   0 1957.80  131.59
   2  -1   0 2289.87  132.39
  -2   1   0 2322.87  130.99
  -2   1   0 2077.69  132.19
  -2   1   0 2148.78  132.59
   1  -1   0 4051.39  234.78
   1  -1   0 3765.72  234.68
  -1   1   0 3753.52  234.68
  -1   1   0 3947.71  234.58
   0  -1   0    1.60    0.30
   0   1   0    1.50    0.30
   0   1   0    0.70    0.40
  -1  -1   0 3498.05  208.98
   1   1   0 3418.76  208.98
  -2  -1   0 2015.60  116.99
  -2  -1   0 1734.03  117.69
  -2  -1   0 2144.09  118.09
   2   1   0 1966.20  115.29
   2   1   0 1767.82  117.49
   2   1   0 1818.92  117.69
  -3  -1   0   87.69    7.20
  -3  -1   0   72.39    7.10
  -3  -1   0   78.19    7.90
  -3  -1   0   68.69    7.50
   3   1   0   82.19    7.00
  -4  -1   0   25.60    4.10
  -4  -1   0   23.40    4.60
  -4  -1   0   30.00    4.60
  -4  -1   0   23.70    4.20
  -4  -1   0   17.60    4.60
  -4  -1   0   22.20    5.60
   4   1   0   22.30    3.30
   4   1   0   16.70    3.50
   4   1   0   32.40    5.20
   4   1   0   25.10    3.70
  -5  -1   0 1874.91  138.49
  -5  -1   0 2454.75  138.09
  -5  -1   0 2433.66  139.09
  -5  -1   0 2432.76  137.49
  -5  -1   0 2024.80  132.99
  -5  -1   0 2197.28  138.99
  -5  -1   0 2279.17  139.79
  -5  -1   0 1896.91  134.69
   5   1   0 1854.11  136.09
   5   1   0 2087.59  138.49
   5   1   0 2171.78  133.09
   5   1   0 2337.57  136.79
   5   1   0 2398.86  137.19
  -6  -1   0   20.10    2.60
  -6  -1   0   25.50    2.70
  -6  -1   0   18.70    5.70
  -6  -1   0   29.50    7.20
  -6  -1   0   18.30    5.00
  -6  -1   0   25.60    5.60
  -6  -1   0   25.20    6.20
   6   1   0   32.40    7.50
   6   1   0   25.10    2.70
   6   1   0   27.30    4.80
   6   1   0   21.90    4.50
   6   1   0   16.30    4.70
   6   1   0   18.20    2.30
  -7  -1   0   19.10    6.90
  -7  -1   0   22.90    7.80
  -7  -1   0   23.50    3.30
  -7  -1   0   36.80    8.00
  -7  -1   0   19.30    2.90
  -7  -1   0   23.60    3.20
  -7  -1   0   22.20    3.20
   7   1   0   20.00    5.10
   7   1   0   28.70    5.10
   7   1   0   28.70    5.70
   7   1   0   19.80    2.70
   7   1   0   20.50    3.70
   7   1   0   25.30    3.50
  -8  -1   0  350.86   24.10
  -8  -1   0  376.76   24.60
  -8  -1   0  381.16   26.50
  -8  -1   0  331.97   23.90
  -8  -1   0  369.56   32.30
  -8  -1   0  347.27   25.30
  -8  -1   0  331.87   24.40
  -8  -1   0  362.26   24.20
  -8  -1   0  341.37   29.60
  -8  -1   0  377.06   28.60
  -8  -1   0  369.46   32.00
  -8  -1   0  363.46   33.10
  -8  -1   0  380.06   24.60
  -8  -1   0  394.06   24.20
  -8  -1   0  365.86   24.20
   8   1   0  350.06   29.30
   8   1   0  383.96   24.70
   8   1   0  343.87   28.70
   8   1   0  397.56   29.40
   8   1   0  384.66   24.40
   8   1   0  303.27   24.10
   8   1   0  401.96   23.70
  -9  -1   0  463.15   29.70
  -9  -1   0  459.05   30.90
  -9  -1   0  450.75   39.00
  -9  -1   0  443.86   29.60
  -9  -1   0  482.45   34.40
  -9  -1   0  479.65   29.80
  -9  -1   0  459.65   29.70
  -9  -1   0  453.45   37.90
  -9  -1   0  396.46   29.80
  -9  -1   0  450.55   29.50
  -9  -1   0  449.36   29.80
  -9  -1   0  454.65   29.70
  -9  -1   0  409.36   35.30
   9   1   0  408.26   34.40
   9   1   0  458.55   29.70
   9   1   0  471.75   30.20
   9   1   0  430.06   34.80
   9   1   0  461.75   30.10
   9   1   0  479.05   29.10
   9   1   0  476.25   29.40
   9   1   0  461.65   35.10
   9   1   0  452.75   30.20
 -10  -1   0   30.80    3.90
 -10  -1   0   26.50    3.70
 -10  -1   0   23.90    3.60
 -10  -1   0   22.40    3.50
 -10  -1   0   30.80    3.80
 -10  -1   0   27.60    5.50
 -10  -1   0   26.30    4.00
 -10  -1   0   29.50    3.70
 -10  -1   0   49.99   16.80
 -10  -1   0   35.50    5.00
  10   1   0   25.10    4.00
  10   1   0   28.40    3.40
  10   1   0   19.30    3.50
  10   1   0   24.20    4.30
  10   1   0   25.60    6.60
  10   1   0   26.90    3.70
 -11  -1   0    3.70    2.20
 -11  -1   0    8.20    2.80
 -11  -1   0    5.00    1.80
 -11  -1   0    9.30    2.10
 -11  -1   0    7.00    1.50
 -11  -1   0    5.30    1.60
 -11  -1   0    5.00    1.80
 -11  -1   0    6.50    1.80
 -11  -1   0    4.80    2.20
  11   1   0    8.70    1.70
  11   1   0    9.10    2.30
  11   1   0    7.20    1.30
 -12  -1   0   24.70    2.40
 -12  -1   0   23.50    3.20
 -12  -1   0   30.80    3.20
 -12  -1   0   30.50    3.20
  12   1   0   36.80    3.60
  12   1   0   30.40    3.40
  11  -2   0   11.90    3.00
  11  -2   0    1.80    2.70
  11  -2   0    6.30    2.00
  11  -2   0    5.70    1.80
 -11   2   0    7.20    1.80
 -11   2   0    8.30    1.90
 -11   2   0    7.50    1.90
 -11   2   0    8.40    2.10
 -11   2   0    7.10    1.70
  10  -2   0    7.10    2.30
  10  -2   0    4.30    2.10
  10  -2   0    9.80    2.30
  10  -2   0    7.10    1.60
  10  -2   0    6.50    1.30
 -10   2   0    1.10    9.60
 -10   2   0    2.40    1.80
 -10   2   0    1.30    3.70
 -10   2   0    2.10    1.90
 -10   2   0    3.90    1.70
 -10   2   0    6.40    2.10
   9  -2   0    7.90    1.80
   9  -2   0   16.30    4.90
   9  -2   0    6.60    2.00
   9  -2   0    6.20    2.40
   9  -2   0   20.40    6.10
   9  -2   0    9.40    1.60
   9  -2   0    9.20    2.50
   9  -2   0   10.00    2.50
  -9   2   0    9.80    2.60
  -9   2   0    9.50    3.00
  -9   2   0    8.20    2.50
  -9   2   0    3.80    7.20
  -9   2   0   11.80    2.60
  -9   2   0    6.70    3.80
  -9   2   0    4.50    2.40
  -9   2   0    9.20    1.80
  -9   2   0   -1.00    7.90
  -9   2   0    7.60    2.00
   8  -2   0  334.37   20.20
   8  -2   0  285.97   20.10
   8  -2   0  318.97   26.60
   8  -2   0  322.07   19.80
   8  -2   0  265.67   20.60
   8  -2   0  315.87   25.40
  -8   2   0  254.87   26.20
  -8   2   0  307.37   26.80
  -8   2   0  332.77   22.30
  -8   2   0  317.97   20.60
  -8   2   0  313.77   21.20
  -8   2   0  270.77   20.90
  -8   2   0  293.57   31.50
  -8   2   0  307.97   21.40
  -8   2   0  293.77   20.00
  -8   2   0  294.37   27.00
  -8   2   0  302.57   24.20
  -8   2   0  295.77   20.10
   7  -2   0  193.38   12.40
   7  -2   0  208.78   18.40
   7  -2   0  178.88   16.20
   7  -2   0  157.88   12.90
   7  -2   0  191.98   16.50
   7  -2   0  182.18   13.10
   7  -2   0  198.78   12.30
   7  -2   0  169.88   16.00
  -7   2   0  194.68   20.60
  -7   2   0  180.38   12.80
  -7   2   0  158.68   17.80
  -7   2   0  171.88   17.80
  -7   2   0  147.09   12.20
  -7   2   0  185.88   12.90
  -7   2   0  167.68   18.30
   6  -2   0  110.09   10.90
   6  -2   0  115.19   11.20
   6  -2   0  108.39    8.50
   6  -2   0  106.09   11.00
   6  -2   0  106.19   11.70
   6  -2   0  113.99    7.80
  -6   2   0  128.69   13.00
  -6   2   0  118.39   13.10
  -6   2   0  123.49   12.50
  -6   2   0  106.99    8.40
  -6   2   0   94.59   13.10
  -6   2   0  108.19    8.30
   5  -2   0  853.01   53.49
   5  -2   0  788.12   52.79
   5  -2   0  826.82   50.19
   5  -2   0  855.41   52.89
   5  -2   0  797.12   52.49
  -5   2   0  753.12   54.09
  -5   2   0  863.71   54.99
  -5   2   0  814.02   49.99
  -5   2   0  677.23   54.09
  -5   2   0  820.92   56.59
   4  -2   0  591.64   35.90
   4  -2   0  531.05   35.20
   4  -2   0  497.15   35.30
  -4   2   0  557.64   36.70
  -4   2   0  452.05   35.60
  -4   2   0  550.44   33.40
  -4   2   0  558.74   38.30
   3  -2   0   72.49    6.20
   3  -2   0   71.39    6.20
   3  -2   0   64.19    6.10
   3  -2   0   66.89    6.60
  -3   2   0   59.49    6.40
  -3   2   0   71.39    6.70
  -3   2   0   72.39    7.10
  -3   2   0   69.29    5.40
  -3   2   0   62.79    7.70
   2  -2   0 3712.73  215.98
   2  -2   0 3491.05  215.58
   2  -2   0 3497.95  215.88
  -2   2   0 3695.23  216.98
  -2   2   0 3518.65  215.58
  -2   2   0 3407.76  216.68
   1  -2   0  530.85   33.00
   1  -2   0  482.45   32.30
   1  -2   0  583.64   33.50
  -1   2   0  505.35   33.50
  -1   2   0  550.54   33.30
  -1  -2   0  548.25   34.40
  -1  -2   0  579.94   33.80
   1   2   0  489.55   34.20
  -2  -2   0 3933.31  214.08
  -2  -2   0 3204.68  215.88
  -2  -2   0 3613.24  215.18
  -2  -2   0 3700.63  216.28
  -2  -2   0 3592.24  214.68
   2   2   0 3607.84  213.88
   2   2   0 3063.29  217.38
  -3  -2   0   76.59    7.80
  -3  -2   0   73.19    6.50
  -3  -2   0   59.69    7.10
  -3  -2   0   50.99    7.10
   3   2   0   63.59    4.40
   3   2   0   58.79    6.00
  -4  -2   0  462.65   37.70
  -4  -2   0  570.84   38.40
  -4  -2   0  526.25   36.30
  -4  -2   0  553.54   36.90
  -4  -2   0  564.64   35.80
  -4  -2   0  553.84   36.60
   4   2   0  508.55   36.00
   4   2   0  555.64   36.00
   4   2   0  507.85   34.40
  -5  -2   0  826.82   54.49
  -5  -2   0  788.92   57.29
  -5  -2   0  798.82   57.79
  -5  -2   0  913.11   51.29
  -5  -2   0  858.81   55.99
  -5  -2   0  740.33   51.29
  -5  -2   0  828.82   57.89
   5   2   0  910.11   58.09
   5   2   0  796.92   53.59
  -6  -2   0  115.89    7.80
  -6  -2   0  123.29   21.50
  -6  -2   0  102.69   12.70
  -6  -2   0  112.19    7.80
  -6  -2   0  103.39   12.20
  -6  -2   0   97.39   10.90
  -6  -2   0   95.29    7.80
  -6  -2   0   92.39   12.90
   6   2   0   95.79   10.80
   6   2   0   89.19    7.60
   6   2   0  116.79   10.60
   6   2   0   98.99    7.20
   6   2   0  106.29   10.90
  -7  -2   0  161.28   13.10
  -7  -2   0  174.28   13.10
  -7  -2   0  207.58   13.20
  -7  -2   0  196.38   18.90
  -7  -2   0  196.28   13.10
  -7  -2   0  177.48   20.10
  -7  -2   0  184.78   22.30
  -7  -2   0  163.18   20.10
  -7  -2   0  181.58   13.10
   7   2   0  178.98   17.10
   7   2   0  187.18   12.50
   7   2   0  191.98   17.80
   7   2   0  195.98   17.00
   7   2   0  191.98   13.30
  -8  -2   0  308.87   24.00
  -8  -2   0  274.07   24.70
  -8  -2   0  291.97   21.10
  -8  -2   0  303.67   23.30
  -8  -2   0  282.87   19.90
  -8  -2   0  265.87   19.90
  -8  -2   0  272.67   28.50
  -8  -2   0  332.67   27.00
  -8  -2   0  273.57   33.70
  -8  -2   0  324.47   20.10
  -8  -2   0  280.57   19.60
  -8  -2   0  314.87   19.70
   8   2   0  302.67   24.90
   8   2   0  315.37   20.30
   8   2   0  293.87   24.80
   8   2   0  255.97   26.80
   8   2   0  252.47   19.70
  -9  -2   0    8.80    2.30
  -9  -2   0    7.20    2.20
  -9  -2   0   20.30    8.30
  -9  -2   0    9.50    2.20
  -9  -2   0    7.00    2.90
  -9  -2   0   13.30    7.60
  -9  -2   0   11.90    2.60
  -9  -2   0    6.20    7.10
  -9  -2   0    1.90    8.10
  -9  -2   0    9.50    2.50
  -9  -2   0   14.20    2.50
  -9  -2   0    8.10    2.00
  -9  -2   0   10.20    2.40
  -9  -2   0   13.10    4.10
   9   2   0   17.40    4.80
   9   2   0    8.10    1.70
   9   2   0    9.90    2.50
   9   2   0   10.20    2.10
   9   2   0    6.30    2.30
   9   2   0   12.60    2.60
   9   2   0   18.60    5.60
   9   2   0    2.30    5.60
 -10  -2   0    3.30    1.70
 -10  -2   0    4.80    1.80
 -10  -2   0    4.90    1.80
 -10  -2   0    4.90    1.80
 -10  -2   0    2.80    1.70
 -10  -2   0    3.50    3.00
 -10  -2   0   11.50    8.60
 -10  -2   0    5.90    2.30
 -10  -2   0    3.20    1.50
 -10  -2   0    4.40    1.60
 -10  -2   0    3.40    1.70
  10   2   0    9.40    5.10
  10   2   0    4.30    2.20
  10   2   0    3.30    1.70
  10   2   0    3.20    1.90
  10   2   0    5.70    1.50
  10   2   0   15.70    5.70
 -11  -2   0    5.20    1.80
 -11  -2   0    7.30    1.70
 -11  -2   0    6.30    1.90
 -11  -2   0   11.30    2.30
 -11  -2   0    6.70    2.00
 -11  -2   0   11.50    2.10
 -11  -2   0    5.60    1.70
 -11  -2   0   10.50    3.30
 -11  -2   0    4.60    1.70
  11   2   0    9.00    1.70
  11   2   0    9.80    2.00
  11   2   0    7.70    2.50
  11   2   0    8.70    1.80
  11  -3   0   13.80    3.50
  11  -3   0   16.00    2.90
  11  -3   0   11.70    2.20
 -11   3   0   15.40    2.60
 -11   3   0    9.60    2.00
 -11   3   0   13.50    2.40
 -11   3   0   12.20    2.40
  10  -3   0   27.70    4.20
  10  -3   0   25.00    4.10
  10  -3   0   32.60    7.40
  10  -3   0   24.50    4.10
 -10   3   0   22.30    4.60
 -10   3   0   25.40    4.00
 -10   3   0   28.10    3.90
 -10   3   0   27.10    4.50
 -10   3   0   28.90    4.20
 -10   3   0   25.40    3.70
   9  -3   0    4.50    2.50
   9  -3   0    2.90    1.40
   9  -3   0    1.80    5.10
   9  -3   0    3.50    1.70
   9  -3   0    1.20    1.90
   9  -3   0    4.20    1.40
  -9   3   0    6.90    5.80
  -9   3   0   14.50   11.10
  -9   3   0    3.20    1.40
  -9   3   0    5.10    1.90
  -9   3   0    3.40    2.80
  -9   3   0    1.60    2.90
  -9   3   0   -2.10    7.50
  -9   3   0    2.40    2.30
   8  -3   0  390.46   24.40
   8  -3   0  387.16   25.70
   8  -3   0  389.76   25.40
   8  -3   0  349.27   25.30
   8  -3   0  392.86   29.90
   8  -3   0  346.07   25.40
   8  -3   0  406.06   25.50
   8  -3   0  373.56   29.60
  -8   3   0  385.86   25.50
  -8   3   0  355.76   28.70
  -8   3   0  374.66   25.00
  -8   3   0  382.16   25.40
  -8   3   0  402.86   39.90
  -8   3   0  361.46   35.90
  -8   3   0  389.66   24.60
   7  -3   0  131.39   12.50
   7  -3   0  123.19    8.30
   7  -3   0  104.29   12.90
   7  -3   0  115.19    9.20
   7  -3   0  107.79    9.20
   7  -3   0  122.29   12.10
   7  -3   0  119.99    8.40
  -7   3   0  110.49    9.00
  -7   3   0   98.19   15.00
  -7   3   0   90.59   14.70
  -7   3   0  113.69   17.00
  -7   3   0  123.79    9.20
   6  -3   0   24.60    4.50
   6  -3   0   22.80    2.40
   6  -3   0   16.20    2.80
   6  -3   0   18.80    4.50
   6  -3   0   24.80    6.10
   6  -3   0   18.60    5.30
  -6   3   0   18.80    6.70
  -6   3   0   27.70    8.00
  -6   3   0   17.60    2.60
   5  -3   0  744.73   46.60
   5  -3   0  703.93   46.50
   5  -3   0  687.23   46.40
   5  -3   0  702.93   46.70
  -5   3   0  750.12   44.60
  -5   3   0  715.33   50.89
  -5   3   0  670.83   47.60
  -5   3   0  729.13   49.40
  -5   3   0  665.33   47.00
  -5   3   0  674.33   44.00
   4  -3   0 1217.58   74.09
   4  -3   0 1062.59   73.79
   4  -3   0 1215.58   73.79
   4  -3   0 1163.88   73.79
  -4   3   0 1100.39   74.19
  -4   3   0 1193.58   72.69
  -4   3   0 1238.18   76.39
  -4   3   0 1206.98   77.79
   3  -3   0 5821.92  332.97
   3  -3   0 5309.77  333.47
   3  -3   0 5548.04  332.87
   3  -3   0 5280.17  332.97
   3  -3   0 5765.02  332.27
  -3   3   0 5166.28  335.47
  -3   3   0 5330.97  334.37
  -3   3   0 5347.56  332.67
  -3   3   0 5738.53  332.47
   2  -3   0 1958.60  123.29
   2  -3   0 2144.49  121.49
   2  -3   0 1949.20  122.69
   2  -3   0 2008.20  122.19
  -2   3   0 2069.69  122.49
  -2   3   0 1845.32  123.19
   1  -3   0 1251.57   72.39
   1  -3   0 1173.88   72.89
   1  -3   0 1117.29   73.39
  -1   3   0 1226.98   72.79
  -1   3   0 1098.49   72.79
   0  -3   0    5.60    1.10
  -1  -3   0 1020.60   70.89
  -1  -3   0 1135.19   71.09
  -1  -3   0 1306.17   70.09
  -1  -3   0 1278.97   71.69
  -1  -3   0 1117.99   70.49
  -1  -3   0 1185.68   71.39
   1   3   0 1033.40   70.89
   1   3   0 1052.39   70.29
  -2  -3   0 2114.69  128.99
  -2  -3   0 2445.66  130.09
  -2  -3   0 2052.49  129.89
  -2  -3   0 2117.49  130.99
   2   3   0 1837.12  128.79
  -3  -3   0 5788.52  356.26
  -3  -3   0 6558.54  352.76
  -3  -3   0 5701.53  354.76
  -3  -3   0 6371.36  353.76
  -3  -3   0 5372.36  355.76
   3   3   0 5148.08  352.66
  -4  -3   0 1269.77   72.49
  -4  -3   0 1230.48   73.79
  -4  -3   0 1146.79   73.29
  -4  -3   0 1111.99   74.99
  -4  -3   0 1216.48   75.89
  -4  -3   0 1081.39   75.29
   4   3   0 1010.60   70.39
   4   3   0 1024.20   72.59
   4   3   0 1182.48   75.39
  -5  -3   0  718.43   42.50
  -5  -3   0  690.83   49.00
  -5  -3   0  697.53   45.40
  -5  -3   0  720.33   47.10
  -5  -3   0  722.13   46.80
  -5  -3   0  649.14   49.20
  -5  -3   0  665.73   49.40
   5   3   0  666.83   49.10
   5   3   0  691.33   44.60
   5   3   0  701.33   46.50
   5   3   0  585.44   45.90
  -6  -3   0   16.70    6.30
  -6  -3   0   23.20    4.80
  -6  -3   0   29.60    6.50
  -6  -3   0   18.10    2.50
  -6  -3   0   17.60    6.60
  -6  -3   0   10.80    5.00
  -6  -3   0   19.10    2.70
  -6  -3   0   24.10    2.90
   6   3   0   21.90    4.20
   6   3   0   18.50    4.80
   6   3   0   32.20    5.50
   6   3   0   21.30    2.30
  -7  -3   0  117.69   13.10
  -7  -3   0  114.59   15.90
  -7  -3   0  105.79    8.90
  -7  -3   0   92.09   15.00
  -7  -3   0  124.89    8.70
  -7  -3   0  130.59    8.80
  -7  -3   0  112.49    8.80
  -7  -3   0  109.79    8.80
   7   3   0  127.39   12.40
   7   3   0  113.69   12.70
   7   3   0  102.99    8.90
   7   3   0  132.29   10.10
   7   3   0  101.69    8.00
   7   3   0  108.69   13.10
  -8  -3   0  392.06   24.80
  -8  -3   0  395.76   34.10
  -8  -3   0  390.76   24.50
  -8  -3   0  332.67   35.00
  -8  -3   0  347.07   33.80
  -8  -3   0  375.86   30.60
  -8  -3   0  346.07   24.60
  -8  -3   0  379.56   24.60
  -8  -3   0  363.06   28.70
  -8  -3   0  349.77   24.70
   8   3   0  380.76   38.50
   8   3   0  366.56   25.50
   8   3   0  324.97   31.90
   8   3   0  427.86   31.60
   8   3   0  362.76   23.90
   8   3   0  378.06   24.30
  -9  -3   0    3.30    1.70
  -9  -3   0    2.60    1.50
  -9  -3   0    6.10    2.90
  -9  -3   0    2.50    2.10
  -9  -3   0    5.30    2.00
  -9  -3   0    5.60    1.90
  -9  -3   0    4.80    2.80
  -9  -3   0    0.20    9.20
  -9  -3   0    3.50    3.70
  -9  -3   0    1.90    2.30
  -9  -3   0   16.90   15.40
   9   3   0    7.90    2.00
   9   3   0    5.20    5.80
   9   3   0    4.40    3.30
   9   3   0    4.00    1.40
   9   3   0    3.50    1.50
   9   3   0    9.10    2.90
 -10  -3   0   33.00    4.10
 -10  -3   0   27.30    3.60
 -10  -3   0   30.10   14.30
 -10  -3   0   34.40    3.90
 -10  -3   0   31.60    5.60
 -10  -3   0   30.80    3.70
 -10  -3   0   28.00    3.70
 -10  -3   0   26.40    3.70
 -10  -3   0   30.00    4.00
 -10  -3   0   30.20    4.70
  10   3   0   32.80   11.60
  10   3   0   43.90    9.30
  10   3   0   23.50    3.20
  10   3   0   25.80    3.90
  10   3   0   34.10    3.70
 -11  -3   0   12.50    2.30
 -11  -3   0   15.90    2.80
 -11  -3   0   11.70    2.20
 -11  -3   0   13.60    2.80
 -11  -3   0   15.50    2.80
 -11  -3   0   17.70    2.70
 -11  -3   0   12.60    2.30
 -11  -3   0   13.70    2.40
 -11  -3   0   13.30    3.20
  11   3   0   12.20    2.30
  11   3   0   12.50    2.20
  11   3   0   18.80    3.10
  11  -4   0    0.60    1.50
  11  -4   0   -0.50    1.70
  11  -4   0   -2.20    1.90
 -11   4   0    0.60    1.30
 -11   4   0   -0.30    1.10
 -11   4   0   -1.20    1.30
 -11   4   0   -1.10    1.70
  10  -4   0    1.00    1.80
  10  -4   0    2.20    1.50
  10  -4   0   -0.40    2.00
  10  -4   0    5.30    1.60
 -10   4   0   19.70   10.00
 -10   4   0   -1.80    1.70
 -10   4   0   -0.50    1.30
 -10   4   0    2.10    1.80
   9  -4   0   39.90    4.40
   9  -4   0   37.20    5.10
   9  -4   0   42.90    8.40
   9  -4   0   35.30    5.60
   9  -4   0   50.29    5.30
   9  -4   0   50.49    4.80
  -9   4   0   38.00    6.10
  -9   4   0   43.70    5.50
  -9   4   0   45.10    6.90
  -9   4   0   47.80    5.40
  -9   4   0   39.60    4.90
  -9   4   0   42.70    4.70
   8  -4   0   -0.50    1.10
   8  -4   0   -0.90    1.40
   8  -4   0    1.60    1.80
   8  -4   0    4.80    3.40
   8  -4   0    1.10    1.70
   8  -4   0   -2.20    3.30
  -8   4   0    8.10    5.90
  -8   4   0   -0.50    6.70
  -8   4   0    0.70    2.00
  -8   4   0   -0.10    1.20
  -8   4   0    0.90    1.40
   7  -4   0   88.99    9.80
   7  -4   0   79.19    7.10
   7  -4   0   62.19    6.70
   7  -4   0   78.39    9.40
  -7   4   0   77.09    6.80
  -7   4   0   80.39    7.00
  -7   4   0   64.79   14.30
  -7   4   0   72.09   11.90
   6  -4   0    3.70    2.10
   6  -4   0    0.30    1.30
  -6   4   0    7.60    4.80
   5  -4   0  604.54   40.90
   5  -4   0  650.43   43.90
   5  -4   0  657.23   42.50
   5  -4   0  694.43   43.80
  -5   4   0  685.13   41.00
  -5   4   0  637.54   41.70
  -5   4   0  615.44   48.10
  -5   4   0  667.33   46.70
   4  -4   0 1973.10  125.89
   4  -4   0 2046.50  125.89
   4  -4   0 1943.41  126.39
   4  -4   0 2066.09  124.59
   4  -4   0 2140.49  126.39
  -4   4   0 1981.70  129.99
  -4   4   0 2030.30  125.09
  -4   4   0 2034.80  127.69
  -4   4   0 2042.20  128.59
  -4   4   0 2052.69  125.39
   3  -4   0  835.02   51.69
   3  -4   0  928.11   51.49
   3  -4   0  722.43   53.69
   3  -4   0  852.71   52.89
   3  -4   0  795.32   52.89
  -3   4   0  860.51   54.09
  -3   4   0  861.41   52.99
  -3   4   0  775.62   55.69
  -3   4   0  857.61   54.99
   2  -4   0  950.60   64.29
   2  -4   0 1024.80   63.79
   2  -4   0  978.40   62.99
   2  -4   0 1087.09   62.99
  -2   4   0 1037.20   63.39
  -2   4   0  958.50   65.19
   1  -4   0  667.53   44.80
   1  -4   0  684.23   44.00
   1  -4   0  670.43   43.30
  -1   4   0  713.33   44.10
  -1   4   0  691.43   43.90
   0  -4   0 2616.24  170.58
   0  -4   0 3081.49  169.78
   0  -4   0 2930.71  169.98
   0  -4   0 2778.42  168.78
   0  -4   0 3071.49  169.48
   0   4   0 2491.65  169.28
   0   4   0 2512.55  168.48
   0   4   0 2725.73  169.68
  -1  -4   0  674.73   41.60
  -1  -4   0  723.73   41.90
  -1  -4   0  652.33   43.10
  -1  -4   0  667.43   42.60
  -1  -4   0  664.23   42.00
   1   4   0  609.04   41.30
   1   4   0  562.74   41.50
  -2  -4   0 1089.59   70.89
  -2  -4   0 1178.78   70.09
  -2  -4   0 1220.28   70.59
  -2  -4   0 1186.98   68.69
  -2  -4   0 1003.10   70.59
  -2  -4   0 1102.59   69.19
   2   4   0  989.50   68.89
  -3  -4   0  920.51   54.19
  -3  -4   0  872.41   57.39
  -3  -4   0  775.42   56.99
  -3  -4   0  987.30   56.49
  -3  -4   0  800.02   55.29
  -3  -4   0  754.42   56.49
  -3  -4   0  943.41   54.19
   3   4   0  837.92   54.39
   3   4   0  840.72   53.79
  -4  -4   0 1937.01  123.79
  -4  -4   0 1839.02  123.99
  -4  -4   0 2136.99  120.19
  -4  -4   0 1767.72  126.99
  -4  -4   0 2084.99  122.29
  -4  -4   0 2122.19  121.09
  -4  -4   0 2112.59  122.19
   4   4   0 1815.02  130.79
   4   4   0 1829.12  118.09
   4   4   0 1936.11  118.99
   4   4   0 1684.43  117.99
   4   4   0 1983.30  121.79
  -5  -4   0  677.23   44.80
  -5  -4   0  659.13   44.70
  -5  -4   0  636.34   39.80
  -5  -4   0  645.94   46.90
  -5  -4   0  679.33   48.00
  -5  -4   0  628.14   40.10
  -5  -4   0  611.34   47.30
  -5  -4   0  690.13   42.60
  -5  -4   0  655.03   43.50
   5   4   0  669.03   44.40
   5   4   0  570.64   41.30
   5   4   0  580.74   46.40
   5   4   0  615.44   44.30
  -6  -4   0    0.50    0.80
  -6  -4   0   -0.10    1.20
  -6  -4   0    0.40    1.70
  -6  -4   0    1.60    1.30
  -6  -4   0    2.90    3.80
  -6  -4   0    0.70    3.40
  -6  -4   0   -2.20    2.40
   6   4   0    0.50    0.60
   6   4   0    5.60    2.70
   6   4   0    3.60    1.30
   6   4   0    0.40    1.60
   6   4   0    0.40    2.20
  -7  -4   0   77.19    9.60
  -7  -4   0   71.99   13.90
  -7  -4   0   75.69    6.00
  -7  -4   0   57.39    6.10
  -7  -4   0   75.79    6.40
  -7  -4   0   76.69    6.10
  -7  -4   0   56.19   12.50
   7   4   0   65.59   11.30
   7   4   0   68.79    5.50
   7   4   0   65.89    9.10
   7   4   0   66.89    6.40
   7   4   0   87.09   10.40
  -8  -4   0    1.40    2.00
  -8  -4   0    0.60    1.20
  -8  -4   0    1.80    1.50
  -8  -4   0   -0.20    1.30
  -8  -4   0    8.70    6.90
  -8  -4   0    1.30    1.70
  -8  -4   0    3.30    5.90
  -8  -4   0    1.30    1.50
  -8  -4   0   -1.50    1.80
  -8  -4   0    0.30    1.50
  -8  -4   0    1.50    9.70
   8   4   0    1.20    0.90
   8   4   0   -1.20    3.00
  -9  -4   0   62.89   13.90
  -9  -4   0   41.40    6.80
  -9  -4   0   46.50    4.90
  -9  -4   0   48.20    5.90
  -9  -4   0   45.80    4.80
  -9  -4   0   40.60    4.90
  -9  -4   0   47.10    6.10
  -9  -4   0   45.80    5.00
  -9  -4   0   45.70    5.90
  -9  -4   0   39.90    5.50
   9   4   0   59.79   11.00
   9   4   0   46.20    5.00
   9   4   0   45.30    4.40
 -10  -4   0   -1.50    1.20
 -10  -4   0    7.90    9.80
 -10  -4   0   -1.20    2.20
 -10  -4   0    1.40    1.70
 -10  -4   0    2.00    1.60
 -10  -4   0    0.60    1.20
 -10  -4   0    2.00    1.60
 -10  -4   0    0.40    1.60
 -10  -4   0    0.10    1.70
  10   4   0   -1.70    1.40
  10   4   0    0.90    7.00
  10   4   0   -0.80    1.50
  10   4   0   10.60    7.00
  10   4   0    0.60    1.00
 -11  -4   0    1.30    1.00
 -11  -4   0   -1.10    1.10
 -11  -4   0   -0.50    1.10
 -11  -4   0   -0.20    1.70
 -11  -4   0   -0.10    0.90
 -11  -4   0   -1.00    0.80
 -11  -4   0    0.80    1.70
  11   4   0   -0.90    0.80
  11   4   0   -0.90    0.80
  11   4   0   -0.70    0.80
  11  -5   0   57.49    5.10
  11  -5   0   52.89    5.20
 -11   5   0   52.29    5.30
  10  -5   0  254.77   19.20
  10  -5   0  294.87   21.10
  10  -5   0  243.38   18.80
  10  -5   0  278.17   24.00
  10  -5   0  310.47   19.50
 -10   5   0  282.97   19.90
 -10   5   0  303.87   18.90
 -10   5   0  301.57   19.40
   9  -5   0    9.10    4.30
   9  -5   0    5.60    2.10
   9  -5   0    2.00    1.70
   9  -5   0    5.00    2.00
   9  -5   0    0.60    1.70
  -9   5   0    4.30    1.80
  -9   5   0    4.40    2.20
  -9   5   0    3.60    2.20
  -9   5   0    2.70    1.80
  -9   5   0    2.40    2.10
   8  -5   0    1.90    1.30
   8  -5   0   -0.80    1.70
   8  -5   0    3.00    1.90
   8  -5   0    5.50    3.90
   8  -5   0    4.00    1.90
   8  -5   0    3.50    1.80
   8  -5   0   -0.70    1.70
  -8   5   0    3.10    1.50
  -8   5   0    3.50    2.00
  -8   5   0    9.10    7.60
  -8   5   0    5.10    2.00
  -8   5   0    1.80    1.70
  -8   5   0   -9.60    7.20
  -8   5   0    1.70    1.90
  -8   5   0    6.50    1.90
   7  -5   0    1.60    1.40
   7  -5   0    0.10    1.40
   7  -5   0   -0.50    2.20
  -7   5   0   12.20    7.00
  -7   5   0   -0.60    1.30
  -7   5   0    2.10    5.60
  -7   5   0   -0.90    1.50
   6  -5   0   -0.10    2.50
   6  -5   0    3.50    2.30
   6  -5   0    0.50    1.20
  -6   5   0   -1.90    4.80
  -6   5   0   -1.90    1.10
  -6   5   0    8.70    5.70
   5  -5   0   39.60    4.10
   5  -5   0   48.90    5.90
   5  -5   0   45.30    6.20
   5  -5   0   42.30    7.30
  -5   5   0   42.50    4.10
  -5   5   0   42.00    7.70
  -5   5   0   32.30    6.70
  -5   5   0   40.40    9.00
   4  -5   0    1.60    1.70
   4  -5   0    4.20    2.60
  -4   5   0    3.50    2.60
  -4   5   0    1.30    1.00
  -4   5   0    1.50    3.00
  -4   5   0    8.20    2.30
  -4   5   0    4.60    4.00
   3  -5   0  374.66   28.10
   3  -5   0  388.76   29.60
   3  -5   0  414.26   31.70
  -3   5   0  471.55   28.90
  -3   5   0  420.06   31.60
  -3   5   0  425.96   30.30
  -3   5   0  434.16   29.40
   2  -5   0  260.37   17.20
   2  -5   0  242.58   16.80
   2  -5   0  207.68   18.00
   2  -5   0  240.38   17.80
   2  -5   0  225.48   18.30
  -2   5   0  218.18   20.20
  -2   5   0  238.08   18.20
  -2   5   0  248.08   17.60
  -2   5   0  244.78   17.40
  -1   5   0    9.50    2.00
   0  -5   0    1.10    1.10
   0  -5   0    1.30    0.90
   0  -5   0    2.10    1.70
   0  -5   0    0.10    1.30
   0   5   0    3.20    1.10
   0   5   0    5.90    1.50
   0   5   0    1.30    1.40
  -1  -5   0    4.50    2.40
  -1  -5   0    5.20    2.00
  -1  -5   0    8.20    2.30
  -1  -5   0    7.50    1.90
  -1  -5   0    6.50    1.90
  -1  -5   0    5.50    2.00
   1   5   0    4.20    1.70
   1   5   0    7.80    2.30
  -2  -5   0  244.98   16.80
  -2  -5   0  237.78   18.90
  -2  -5   0  227.08   18.70
  -2  -5   0  216.88   19.00
  -2  -5   0  295.07   19.60
  -2  -5   0  246.28   17.70
  -2  -5   0  265.87   19.00
  -2  -5   0  259.17   18.30
   2   5   0  243.08   17.60
  -3  -5   0  522.75   33.10
  -3  -5   0  489.55   31.00
  -3  -5   0  454.35   31.70
  -3  -5   0  506.85   31.70
  -3  -5   0  445.96   34.20
  -3  -5   0  403.96   33.90
  -3  -5   0  547.35   33.20
  -3  -5   0  475.05   33.20
   3   5   0  445.06   31.20
  -4  -5   0    0.30    2.40
  -4  -5   0    2.70    0.80
  -4  -5   0    2.30    3.10
  -4  -5   0    7.70    3.10
  -4  -5   0    6.60    2.00
  -4  -5   0    3.70    2.70
  -4  -5   0    3.10    1.00
  -4  -5   0    3.40    2.30
  -4  -5   0    3.40    2.80
  -4  -5   0    3.80    2.70
   4   5   0    2.50    2.00
   4   5   0    8.70    3.90
   4   5   0   -0.90    1.70
  -5  -5   0   46.30    8.20
  -5  -5   0   38.30    3.90
  -5  -5   0   38.90    6.70
  -5  -5   0   53.09    8.90
  -5  -5   0   49.50    7.00
  -5  -5   0   38.10    5.50
  -5  -5   0   32.20    8.50
   5   5   0   37.50    4.70
   5   5   0   44.70    8.10
   5   5   0   50.19    6.60
  -6  -5   0   -4.30    2.80
  -6  -5   0   -0.60    1.00
  -6  -5   0    0.80    0.90
  -6  -5   0   -3.40    3.70
  -6  -5   0   -2.80    3.60
  -6  -5   0    1.30    1.00
  -6  -5   0   -0.70    2.60
   6   5   0    4.10    3.50
   6   5   0    0.40    1.60
   6   5   0    1.70    0.70
   6   5   0    9.30    4.00
  -7  -5   0    6.40    4.40
  -7  -5   0   -1.30    1.20
  -7  -5   0    0.20    1.20
  -7  -5   0   -2.40    1.80
  -7  -5   0   -2.20    5.80
  -7  -5   0    1.80    1.20
  -7  -5   0    9.70    5.90
  -7  -5   0   -1.00    5.00
  -7  -5   0    0.40    5.50
  -7  -5   0    1.40    1.20
   7   5   0    0.50    3.90
   7   5   0    2.60    2.70
   7   5   0    0.60    0.80
  -8  -5   0    1.90    1.40
  -8  -5   0    4.10    7.00
  -8  -5   0   -0.10    2.20
  -8  -5   0    0.70    1.30
  -8  -5   0    3.40    1.60
  -8  -5   0    3.10    2.10
  -8  -5   0    1.30    1.30
  -8  -5   0    1.20    1.50
  -8  -5   0    5.30    2.40
  -8  -5   0    3.60    1.50
  -8  -5   0    4.50    1.70
  -8  -5   0    3.20    5.90
   8   5   0    2.00    1.30
   8   5   0    3.80    3.70
   8   5   0    3.00    1.10
   8   5   0   15.50    5.90
  -9  -5   0    2.90    1.70
  -9  -5   0    7.50    3.30
  -9  -5   0    4.00    1.60
  -9  -5   0    2.90    1.40
  -9  -5   0    5.10    1.90
  -9  -5   0    5.90    1.90
  -9  -5   0    5.30    1.60
  -9  -5   0    3.40    2.20
  -9  -5   0    4.90    2.00
  -9  -5   0   -0.30    6.70
  -9  -5   0    2.70    2.10
   9   5   0    4.90    1.50
   9   5   0    4.50    1.20
   9   5   0    4.70    3.70
   9   5   0    3.70    6.30
 -10  -5   0  291.37   20.10
 -10  -5   0  294.57   29.60
 -10  -5   0  296.87   19.50
 -10  -5   0  329.37   21.50
 -10  -5   0  262.67   18.80
 -10  -5   0  236.78   21.40
 -10  -5   0  314.67   19.50
 -10  -5   0  293.87   19.10
 -10  -5   0  289.17   18.90
  10   5   0  285.87   19.40
  10   5   0  294.07   19.30
  10   5   0  279.97   24.50
 -11  -5   0   56.29    4.70
 -11  -5   0   56.39    4.70
 -11  -5   0   62.19    5.40
 -11  -5   0   49.70    4.70
 -11  -5   0   54.09    6.30
 -11  -5   0   68.59    5.50
 -11  -5   0   63.89    5.30
  11   5   0   71.19    5.20
  11   5   0   54.99    4.80
  11  -6   0   69.19    5.70
  11  -6   0   80.89    5.80
 -11   6   0   62.69    5.90
 -11   6   0   64.79    6.70
  10  -6   0   32.70    4.00
  10  -6   0   27.90    4.20
  10  -6   0   38.20    4.40
  10  -6   0   44.30    4.30
  10  -6   0   31.90    4.30
 -10   6   0   36.30    4.80
 -10   6   0   45.40    4.70
 -10   6   0   33.40    4.80
 -10   6   0   38.90    4.70
   9  -6   0   65.19    6.60
   9  -6   0   71.49    6.60
   9  -6   0   65.99    6.90
   9  -6   0   62.49    6.60
   9  -6   0   70.69    6.70
   9  -6   0   67.49   10.30
  -9   6   0   98.39   18.40
  -9   6   0   68.69    7.00
  -9   6   0   63.69    7.10
  -9   6   0   69.29    6.90
  -9   6   0   65.59    6.50
  -9   6   0   71.49    6.60
   8  -6   0    2.20    1.50
   8  -6   0    5.00    3.70
   8  -6   0    2.60    1.70
   8  -6   0    5.50    3.50
   8  -6   0    0.70    1.60
   8  -6   0    1.70    2.00
  -8   6   0    8.70    8.30
  -8   6   0    4.30    1.70
  -8   6   0    5.60    7.00
  -8   6   0    1.50    1.80
  -8   6   0   -2.50    1.90
  -8   6   0    0.00    1.70
  -8   6   0    3.30    2.00
   7  -6   0    4.60    2.70
   7  -6   0    8.00    1.80
   7  -6   0    7.00    3.90
  -7   6   0   11.90    7.50
   6  -6   0    7.50    3.30
   6  -6   0    7.50    2.90
   6  -6   0    2.30    1.50
   6  -6   0    2.80    1.60
  -6   6   0    1.90    5.60
  -6   6   0   -7.30    4.80
  -6   6   0    3.50    1.60
  -6   6   0    1.50    1.40
   5  -6   0  133.79   12.10
   5  -6   0  143.19   10.00
   5  -6   0  133.19   12.30
   5  -6   0  112.79   13.20
  -5   6   0  127.49   12.90
  -5   6   0  147.59    9.30
  -5   6   0  160.38   17.20
  -5   6   0  123.79   11.80
  -5   6   0  127.09   12.00
  -5   6   0  103.79   14.70
  -5   6   0  125.09   15.30
  -5   6   0  147.39   10.20
   4  -6   0  234.88   21.80
   4  -6   0  304.67   18.70
   4  -6   0  291.67   21.10
   4  -6   0  290.17   20.90
  -4   6   0  263.87   24.80
  -4   6   0  296.87   21.00
  -4   6   0  265.27   22.10
  -4   6   0  266.87   18.50
  -4   6   0  268.57   23.30
  -4   6   0  311.27   17.90
   3  -6   0   80.09    5.80
   3  -6   0   77.49    9.00
   3  -6   0   69.59    8.90
   3  -6   0   79.09    7.70
  -3   6   0   70.79    5.90
  -3   6   0   81.49    5.90
  -3   6   0   75.49    8.60
  -3   6   0   72.29    8.70
  -3   6   0   67.09    9.40
   2  -6   0  901.31   53.19
   2  -6   0  811.32   54.89
   2  -6   0  775.82   54.79
   2  -6   0  786.62   52.89
  -2   6   0  832.62   55.79
  -2   6   0  760.42   53.19
  -2   6   0  818.52   54.99
  -2   6   0  904.61   53.99
   1  -6   0  136.19   12.60
   1  -6   0  148.09   11.60
   1  -6   0  143.49   11.90
   1  -6   0  136.69   12.60
   1  -6   0  135.39   12.60
   1  -6   0  135.89   11.10
  -1   6   0  141.19   11.90
  -1   6   0  130.99   10.60
  -1   6   0  127.99   11.60
   0  -6   0 2624.24  163.18
   0  -6   0 2612.24  161.88
   0  -6   0 2420.06  162.88
   0  -6   0 2881.81  161.78
   0  -6   0 2980.00  162.28
   0  -6   0 2559.74  161.38
   0   6   0 2384.46  161.08
   0   6   0 2528.35  159.48
   0   6   0 2602.24  159.68
   0   6   0 2617.84  161.88
  -1  -6   0  124.89   12.00
  -1  -6   0  144.79   11.50
  -1  -6   0  140.09   10.40
  -1  -6   0  145.99   11.40
  -1  -6   0  136.49   11.40
  -1  -6   0  127.89   11.20
  -1  -6   0  134.69   12.20
   1   6   0  132.79   11.40
   1   6   0  137.09   11.10
   1   6   0  114.49   10.50
  -2  -6   0  918.01   57.79
  -2  -6   0  762.82   60.59
  -2  -6   0  962.60   57.09
  -2  -6   0  915.11   58.19
  -2  -6   0  967.90   59.29
  -2  -6   0  984.60   59.99
  -2  -6   0  900.01   59.59
  -2  -6   0  940.51   59.69
  -2  -6   0  871.01   59.19
   2   6   0  823.92   57.79
  -3  -6   0   89.69    7.60
  -3  -6   0  105.39    9.80
  -3  -6   0   83.89   10.70
  -3  -6   0   83.19    9.10
  -3  -6   0   75.09    9.70
  -3  -6   0   72.29    9.80
  -3  -6   0  102.79    9.80
  -3  -6   0  104.39    9.70
   3   6   0   87.79   10.20
   3   6   0   89.59    8.30
  -4  -6   0  282.57   22.40
  -4  -6   0  290.87   20.90
  -4  -6   0  288.47   18.20
  -4  -6   0  250.47   23.60
  -4  -6   0  285.67   22.40
  -4  -6   0  291.57   19.80
  -4  -6   0  267.97   23.50
  -4  -6   0  288.87   24.40
   4   6   0  281.87   20.70
   4   6   0  263.47   23.70
  -5  -6   0  144.89   17.20
  -5  -6   0  114.29    9.60
  -5  -6   0  162.58    9.80
  -5  -6   0  140.59   16.00
  -5  -6   0  132.39   12.90
  -5  -6   0  144.29   11.60
  -5  -6   0  122.29   13.80
  -5  -6   0  139.89   14.10
  -5  -6   0  136.29   16.30
   5   6   0  145.89   14.50
   5   6   0  128.69   15.80
   5   6   0  138.99   10.60
  -6  -6   0    4.80    1.30
  -6  -6   0    3.70    1.50
  -6  -6   0    4.00    1.50
  -6  -6   0    4.10    1.20
  -6  -6   0    5.40    4.90
  -6  -6   0    0.10    4.10
  -6  -6   0    9.90    3.70
   6   6   0    9.90    4.20
   6   6   0    7.30    2.00
   6   6   0    2.70    3.90
  -7  -6   0    3.00    1.50
  -7  -6   0    3.80    2.00
  -7  -6   0    3.40    1.40
  -7  -6   0    2.90    1.90
  -7  -6   0    1.60    6.40
  -7  -6   0    2.40    1.80
  -7  -6   0    4.50    1.40
  -7  -6   0   -2.90    4.40
  -7  -6   0    3.80    2.60
  -7  -6   0    0.50    1.50
   7   6   0   11.80    5.50
   7   6   0    2.10    5.40
   7   6   0    4.20    1.10
  -8  -6   0   -0.50    1.20
  -8  -6   0    1.40    1.10
  -8  -6   0    3.10    2.50
  -8  -6   0   -1.20    6.30
  -8  -6   0    1.70    1.20
  -8  -6   0   -0.20    1.90
  -8  -6   0    0.80    1.10
  -8  -6   0    1.50    1.40
  -8  -6   0    2.50    1.60
  -8  -6   0    0.40    1.30
   8   6   0    1.80    0.90
   8   6   0    1.00    0.90
   8   6   0    5.00    3.50
  -9  -6   0   65.39    6.10
  -9  -6   0   68.49    6.00
  -9  -6   0   69.69    8.40
  -9  -6   0   71.29    6.40
  -9  -6   0   71.99    6.40
  -9  -6   0   69.89    6.30
  -9  -6   0   93.79   15.00
  -9  -6   0   69.29    5.90
  -9  -6   0   66.29    6.90
  -9  -6   0   63.79    5.80
   9   6   0   64.49    5.50
   9   6   0   87.69   14.20
   9   6   0   50.29   10.10
   9   6   0   67.99    5.90
 -10  -6   0   40.80    4.10
 -10  -6   0   38.90    5.60
 -10  -6   0   29.70    3.70
 -10  -6   0   30.80    3.60
 -10  -6   0   36.80    4.40
 -10  -6   0   40.60    4.10
 -10  -6   0   36.60    3.90
 -10  -6   0   34.10    3.90
 -10  -6   0   25.80    4.00
  10   6   0   35.80    3.60
  10   6   0   41.40    3.50
  10   6   0   40.30    3.90
 -11  -6   0   63.09    5.00
 -11  -6   0   69.89    5.60
 -11  -6   0   72.09    5.10
 -11  -6   0   62.29    5.10
 -11  -6   0   57.89    6.30
 -11  -6   0   69.39    5.30
 -11  -6   0   73.99    5.50
  11   6   0   55.19    5.30
  11   6   0   66.79    5.00
  11  -7   0    0.20    0.90
  11  -7   0   -1.00    1.50
 -11   7   0   -0.70    1.00
  10  -7   0   -0.80    1.30
  10  -7   0   -1.50    1.20
  10  -7   0   -2.50    1.60
  10  -7   0   -0.50    1.10
  10  -7   0   -0.20    1.70
 -10   7   0   -1.80    1.30
 -10   7   0   -2.50    1.50
 -10   7   0   -0.20    2.00
   9  -7   0  102.79    9.10
   9  -7   0  130.79   13.10
   9  -7   0  104.79    9.00
   9  -7   0  104.19    8.90
   9  -7   0  109.09    9.20
  -9   7   0  100.59   20.20
  -9   7   0  115.09    9.60
  -9   7   0  108.39    9.40
   8  -7   0  127.89   10.30
   8  -7   0  112.09   14.10
   8  -7   0  137.19   14.40
  -8   7   0  116.59   18.50
  -8   7   0  107.59   19.60
  -8   7   0  137.49   10.70
   7  -7   0   24.50    3.80
   7  -7   0   20.60    3.70
   7  -7   0   22.60    6.30
   7  -7   0   22.10    4.10
   7  -7   0   26.20    4.20
  -7   7   0   34.60    4.80
  -7   7   0   26.40    4.10
  -7   7   0   24.00    3.90
  -7   7   0   11.20   10.60
  -7   7   0   15.40    7.50
   6  -7   0   15.50    3.00
   6  -7   0   22.00    4.90
   6  -7   0   14.00    4.20
   6  -7   0   15.10    2.90
  -6   7   0   29.70    9.20
  -6   7   0   12.70    3.20
  -6   7   0   14.70    3.00
   5  -7   0  147.19   13.00
   5  -7   0  140.79   10.10
   5  -7   0  116.79   13.60
   5  -7   0  136.09   12.70
   5  -7   0  146.59   14.90
  -5   7   0  118.99   13.20
  -5   7   0  138.99   16.90
  -5   7   0  123.69   10.10
  -5   7   0  133.19   15.80
  -5   7   0  137.69   16.80
  -5   7   0  127.69    9.20
  -5   7   0  120.89   12.60
  -5   7   0  141.59    9.20
   4  -7   0 1127.69   74.69
   4  -7   0 1186.08   76.99
   4  -7   0 1167.58   74.69
   4  -7   0 1130.29   71.69
   4  -7   0 1145.29   72.29
   4  -7   0 1042.70   75.99
  -4   7   0 1217.98   75.09
  -4   7   0 1290.97   70.99
  -4   7   0 1183.78   76.29
  -4   7   0 1164.18   78.29
  -4   7   0 1178.48   71.89
  -4   7   0 1075.19   79.59
   3  -7   0   48.80    4.10
   3  -7   0   51.59    7.10
   3  -7   0   34.50    7.00
   3  -7   0   38.60    4.10
   3  -7   0   39.60    5.10
   3  -7   0   39.00    5.60
   3  -7   0   43.30    4.00
  -3   7   0   36.70    6.60
  -3   7   0   42.50    3.30
  -3   7   0   43.50    6.90
  -3   7   0   48.50    6.20
  -3   7   0   39.60    3.80
  -3   7   0   44.00    8.20
   2  -7   0   20.70    5.40
   2  -7   0   29.30    6.50
   2  -7   0   29.20    3.20
   2  -7   0   32.00    2.90
   2  -7   0   24.80    5.90
  -2   7   0   32.40    6.40
  -2   7   0   43.10    8.70
  -2   7   0   29.50    3.00
  -2   7   0   32.40    5.50
  -2   7   0   34.10    4.90
  -2   7   0   29.40    2.40
   1  -7   0  604.54   38.70
   1  -7   0  564.14   39.60
   1  -7   0  586.84   37.50
   1  -7   0  451.95   38.50
   1  -7   0  601.84   37.90
  -1   7   0  509.85   39.00
  -1   7   0  556.34   38.20
  -1   7   0  585.94   38.30
   0  -7   0    5.80    2.20
   0  -7   0   -1.10    2.40
   0  -7   0    0.70    1.80
   0   7   0    0.90    1.10
   0   7   0    3.00    2.00
   0   7   0    8.40    3.00
  -1  -7   0  654.23   40.60
  -1  -7   0  642.74   43.40
  -1  -7   0  642.34   41.80
  -1  -7   0  592.04   41.70
  -1  -7   0  618.94   43.10
  -1  -7   0  601.64   41.10
  -1  -7   0  687.03   42.50
  -1  -7   0  601.94   41.00
  -1  -7   0  631.84   41.40
   1   7   0  573.14   41.50
   1   7   0  592.34   41.00
  -2  -7   0   42.80    6.00
  -2  -7   0   24.90    5.60
  -2  -7   0   35.70    5.70
  -2  -7   0   44.70    6.20
  -2  -7   0   37.40    5.30
  -2  -7   0   32.00    5.40
  -2  -7   0   32.90    7.20
  -2  -7   0   33.70    5.20
  -2  -7   0   30.10    5.20
  -2  -7   0   39.20    4.50
   2   7   0   34.40    5.90
   2   7   0   32.30    4.70
  -3  -7   0   48.20    6.50
  -3  -7   0   42.60    6.80
  -3  -7   0   53.29    5.80
  -3  -7   0   51.79    4.30
  -3  -7   0   50.79    4.00
  -3  -7   0   54.09    7.70
  -3  -7   0   35.30    7.60
  -3  -7   0   67.09    8.40
  -3  -7   0   53.49    7.20
  -3  -7   0   55.29    7.30
  -3  -7   0   52.89    9.50
   3   7   0   40.00    7.30
   3   7   0   47.50    6.10
   3   7   0   44.60    6.40
  -4  -7   0 1215.08   79.99
  -4  -7   0 1183.08   74.69
  -4  -7   0 1188.68   73.79
  -4  -7   0 1127.89   78.39
  -4  -7   0 1183.88   71.89
  -4  -7   0 1107.59   79.19
  -4  -7   0 1207.98   77.39
  -4  -7   0 1289.27   71.79
  -4  -7   0 1166.38   77.59
   4   7   0 1086.29   75.29
   4   7   0 1095.89   73.99
  -5  -7   0  133.99   16.10
  -5  -7   0  121.79    9.90
  -5  -7   0  135.09   15.80
  -5  -7   0  149.88    9.90
  -5  -7   0  141.49   14.90
  -5  -7   0  143.19   10.30
  -5  -7   0  159.58   12.00
   5   7   0  131.09   14.50
   5   7   0  130.39   10.30
  -6  -7   0   18.20    2.50
  -6  -7   0   11.40    6.10
  -6  -7   0   10.90    5.80
  -6  -7   0   14.30    2.80
  -6  -7   0   15.60    2.50
  -6  -7   0   12.00    5.30
  -6  -7   0   15.10    2.90
  -6  -7   0   21.30    7.30
   6   7   0   23.10    4.40
   6   7   0   17.50    1.70
  -7  -7   0   39.60   11.70
  -7  -7   0   19.00    3.00
  -7  -7   0   20.30    3.20
  -7  -7   0   37.50    7.30
  -7  -7   0   26.20    3.20
  -7  -7   0   21.00    5.60
  -7  -7   0   26.10    3.60
  -7  -7   0   24.70    3.30
  -7  -7   0   20.50    3.60
  -7  -7   0   24.50    3.30
  -7  -7   0   27.30    5.20
   7   7   0   20.50    5.30
   7   7   0   42.70    9.30
   7   7   0   22.80    2.60
   7   7   0   33.10    8.20
  -8  -7   0  105.19   19.50
  -8  -7   0  113.69    9.40
  -8  -7   0  117.59   18.10
  -8  -7   0  130.89    9.30
  -8  -7   0  123.69   14.00
   8   7   0  136.69   13.70
   8   7   0  159.78   19.00
   8   7   0  115.99    8.70
   8   7   0  134.29   16.60
  -9  -7   0  107.39   11.10
  -9  -7   0  122.89   16.90
  -9  -7   0  101.79    8.20
  -9  -7   0  112.09   10.80
  -9  -7   0  108.39    8.30
  -9  -7   0  108.69    8.20
  -9  -7   0  100.39    7.80
  -9  -7   0  107.09    8.30
  -9  -7   0  100.19    8.20
  -9  -7   0  103.39    7.80
   9   7   0   94.59   11.60
   9   7   0   95.59    7.50
   9   7   0  146.29   25.90
   9   7   0  107.39    8.00
 -10  -7   0    1.80    1.50
 -10  -7   0   -0.90    1.50
 -10  -7   0   -2.10    1.40
 -10  -7   0   -0.70    1.60
 -10  -7   0   -2.10    1.20
 -10  -7   0   -1.20    0.90
 -10  -7   0    1.70    1.10
 -10  -7   0    1.40    1.00
 -10  -7   0    0.90    0.90
  10   7   0   -0.40    0.60
  10   7   0   -0.90    0.70
 -11  -7   0    1.70    0.80
 -11  -7   0    0.20    0.70
 -11  -7   0    0.90    1.20
 -11  -7   0   -0.20    0.90
 -11  -7   0    0.80    0.80
 -11  -7   0    0.40    0.80
  11   7   0   -1.30    0.90
  11   7   0    0.80    0.80
  11   7   0   -0.20    0.60
  10  -8   0   34.60    4.70
  10  -8   0   35.30    3.60
  10  -8   0   29.60    3.90
 -10   8   0   27.60    4.10
 -10   8   0   33.60    3.90
 -10   8   0   30.40    4.00
 -10   8   0   21.40    4.10
   9  -8   0   65.59    6.50
   9  -8   0   67.89    7.40
   9  -8   0   89.49   11.50
   9  -8   0   68.39    6.60
  -9   8   0   59.39    6.10
  -9   8   0   60.59    8.20
  -9   8   0   86.99   19.00
  -9   8   0   70.89    6.70
   8  -8   0   42.60    5.40
   8  -8   0   51.79    5.40
   8  -8   0   50.39    5.70
   8  -8   0   49.90    5.30
   8  -8   0   46.00    5.20
   8  -8   0   38.80    8.30
  -8   8   0   49.10    5.80
  -8   8   0   43.90    5.20
  -8   8   0   25.10   11.00
  -8   8   0   47.50    5.80
  -8   8   0   51.79    5.50
   7  -8   0   11.30    4.70
   7  -8   0   16.80    3.10
   7  -8   0   10.90    3.00
   7  -8   0   12.70    2.80
   7  -8   0   19.10    3.30
   7  -8   0   19.80    3.40
  -7   8   0   14.10    2.90
  -7   8   0   11.60    2.90
  -7   8   0   11.50    2.90
  -7   8   0   15.80    8.30
  -7   8   0   11.50   10.90
  -7   8   0   11.20    2.80
   6  -8   0  186.88   14.10
   6  -8   0  173.88   16.80
   6  -8   0  172.98   13.90
   6  -8   0  174.08   22.20
  -6   8   0  215.18   28.40
  -6   8   0  197.38   13.00
  -6   8   0  203.48   12.80
  -6   8   0  179.88   21.00
   5  -8   0  257.97   21.40
   5  -8   0  269.17   18.40
   5  -8   0  242.48   21.20
   5  -8   0  302.27   25.10
   5  -8   0  269.17   18.30
   5  -8   0  271.27   18.30
   5  -8   0  234.98   22.10
  -5   8   0  228.28   24.00
  -5   8   0  263.47   18.50
  -5   8   0  281.97   22.80
  -5   8   0  267.47   21.90
  -5   8   0  242.48   26.20
  -5   8   0  273.87   17.50
  -5   8   0  285.57   17.40
  -5   8   0  271.37   18.50
  -5   8   0  307.57   31.60
   4  -8   0   10.00    5.00
   4  -8   0   22.10    2.60
   4  -8   0   14.20    4.00
   4  -8   0   13.60    2.60
   4  -8   0   17.40    5.80
   4  -8   0   17.20    2.80
  -4   8   0   28.30   11.00
  -4   8   0   16.70    2.10
  -4   8   0   20.00    2.70
  -4   8   0   19.60    2.40
  -4   8   0   24.20    6.00
  -4   8   0   13.40    2.70
   3  -8   0  701.43   46.80
   3  -8   0  762.02   43.70
   3  -8   0  677.53   49.00
   3  -8   0  692.93   46.90
   3  -8   0  697.33   43.60
   3  -8   0  651.33   43.90
   3  -8   0  628.44   48.60
  -3   8   0  770.02   42.90
  -3   8   0  662.83   50.49
  -3   8   0  642.94   47.40
  -3   8   0  725.63   47.70
  -3   8   0  742.13   43.80
  -3   8   0  663.93   49.00
   2  -8   0  578.24   42.70
   2  -8   0  668.23   37.40
   2  -8   0  571.84   42.60
   2  -8   0  641.14   40.70
   2  -8   0  535.65   37.70
   2  -8   0  577.94   40.40
  -2   8   0  572.34   37.30
  -2   8   0  631.64   41.50
  -2   8   0  566.94   43.20
  -2   8   0  603.74   40.80
  -2   8   0  568.64   36.50
  -2   8   0  616.84   42.20
   1  -8   0    9.90    3.10
   1  -8   0    7.30    3.60
   1  -8   0    6.90    1.80
   1  -8   0   13.40    4.40
  -1   8   0    7.50    0.90
  -1   8   0    8.20    2.50
  -1   8   0    6.60    4.10
   0  -8   0  105.39    8.10
   0  -8   0   93.99   11.00
   0  -8   0   81.99    6.40
   0  -8   0   86.59    9.50
   0  -8   0   92.19    9.30
   0  -8   0  101.89   10.80
   0  -8   0  110.69   10.10
   0  -8   0   97.79    9.60
   0   8   0   85.49    9.20
   0   8   0   79.29   10.30
   0   8   0   81.29    8.30
   0   8   0   80.19    9.50
  -1  -8   0    6.30    2.90
  -1  -8   0   16.10    3.80
  -1  -8   0    8.70    3.30
  -1  -8   0   13.40    4.40
  -1  -8   0    9.10    3.50
  -1  -8   0    8.20    2.40
  -1  -8   0    6.30    1.90
  -1  -8   0    4.40    2.90
  -1  -8   0    3.20    2.50
  -1  -8   0    8.20    1.40
   1   8   0    8.30    3.10
   1   8   0    3.30    2.80
   1   8   0    8.70    3.80
   1   8   0   11.00    2.00
  -2  -8   0  628.44   42.00
  -2  -8   0  623.74   43.90
  -2  -8   0  657.43   44.80
  -2  -8   0  626.74   39.80
  -2  -8   0  628.14   39.20
  -2  -8   0  630.74   43.40
  -2  -8   0  630.34   41.20
  -2  -8   0  624.24   43.60
  -2  -8   0  632.44   43.30
  -2  -8   0  664.13   44.10
  -2  -8   0  667.13   44.90
   2   8   0  629.64   42.90
   2   8   0  529.65   41.40
  -3  -8   0  757.02   44.50
  -3  -8   0  756.82   51.39
  -3  -8   0  708.23   46.70
  -3  -8   0  795.52   50.39
  -3  -8   0  687.73   49.99
  -3  -8   0  678.53   50.49
  -3  -8   0  675.73   47.60
  -3  -8   0  719.33   50.39
  -3  -8   0  706.03   49.60
  -3  -8   0  802.42   50.69
  -3  -8   0  735.83   45.30
   3   8   0  713.63   49.50
   3   8   0  639.04   47.30
   3   8   0  685.83   47.90
  -4  -8   0   14.00    5.30
  -4  -8   0   20.70    6.00
  -4  -8   0    8.30    6.30
  -4  -8   0    6.30    5.40
  -4  -8   0   15.00    2.10
  -4  -8   0   26.70    5.60
  -4  -8   0   13.10    2.60
  -4  -8   0   14.50    2.00
  -4  -8   0   16.90    4.30
   4   8   0   22.30    5.20
  -5  -8   0  248.78   24.80
  -5  -8   0  252.47   23.20
  -5  -8   0  274.27   17.40
  -5  -8   0  277.67   17.40
  -5  -8   0  250.57   23.10
  -5  -8   0  267.47   17.70
  -5  -8   0  276.17   17.60
  -5  -8   0  242.88   25.00
   5   8   0  254.87   18.10
   5   8   0  282.27   24.60
  -6  -8   0  195.58   13.40
  -6  -8   0  155.78   12.50
  -6  -8   0  175.88   18.70
  -6  -8   0  199.88   13.30
  -6  -8   0  179.68   21.10
  -6  -8   0  188.28   15.50
  -6  -8   0  202.58   12.80
  -6  -8   0  201.38   12.70
  -6  -8   0  166.98   12.80
  -6  -8   0  177.28   18.90
  -6  -8   0  196.58   20.40
   6   8   0  173.68   15.00
   6   8   0  168.28   19.30
   6   8   0  187.68   20.20
   6   8   0  163.28   11.70
  -7  -8   0   17.00    2.80
  -7  -8   0   17.90    2.60
  -7  -8   0   13.80    2.50
  -7  -8   0   21.00    4.60
  -7  -8   0   14.80    7.80
  -7  -8   0   10.20    7.40
  -7  -8   0   19.60    3.10
  -7  -8   0   16.30    2.80
  -7  -8   0   19.30    3.10
  -7  -8   0   13.00    3.10
  -7  -8   0   21.90    6.00
  -7  -8   0   14.00    2.60
   7   8   0    8.60    4.00
   7   8   0   18.60    7.50
   7   8   0   14.50    2.10
  -8  -8   0   37.70   10.70
  -8  -8   0   51.49    4.60
  -8  -8   0   50.19    4.50
  -8  -8   0   53.39    5.10
  -8  -8   0   51.19    4.80
  -8  -8   0   52.29    5.50
  -8  -8   0   49.70    5.00
  -8  -8   0   48.60    4.90
  -8  -8   0   46.00    6.40
  -8  -8   0   47.10    4.80
   8   8   0   49.00    4.10
   8   8   0   58.99    8.40
   8   8   0   43.20    4.30
  -9  -8   0   65.39    5.60
  -9  -8   0   70.59    5.70
  -9  -8   0   61.69    5.20
  -9  -8   0   59.19    5.90
  -9  -8   0   58.69    7.20
  -9  -8   0   57.39    5.30
  -9  -8   0   70.89    6.00
   9   8   0   54.59    5.60
   9   8   0   63.39    5.20
   9   8   0   78.29    9.30
 -10  -8   0   28.20    2.80
 -10  -8   0   34.50    4.20
 -10  -8   0   28.40    3.20
 -10  -8   0   28.40    4.30
 -10  -8   0   30.50    3.30
 -10  -8   0   21.20    2.90
 -10  -8   0   30.40    4.60
  10   8   0   24.50    2.70
  10   8   0   24.60    3.00
  10   8   0   26.50    3.00
  10  -9   0    0.20    0.90
  10  -9   0    0.00    1.00
  10  -9   0   -0.50    1.10
 -10   9   0   -1.60    1.20
 -10   9   0    0.50    1.20
   9  -9   0  105.09    8.00
   9  -9   0   99.99    8.30
   9  -9   0  106.49    8.30
   9  -9   0  101.59    8.10
  -9   9   0  111.39    8.80
  -9   9   0   93.99    8.00
  -9   9   0  113.49   10.10
  -9   9   0   94.99    8.70
   8  -9   0  133.39   11.30
   8  -9   0  144.49   11.10
   8  -9   0  168.48   15.50
   8  -9   0  148.99   11.10
   8  -9   0  148.49   11.40
  -8   9   0  156.58   11.80
  -8   9   0  143.89   11.30
  -8   9   0  115.89   20.90
   7  -9   0   33.60    6.80
   7  -9   0   49.20    8.00
   7  -9   0   35.00    4.40
   7  -9   0   28.40    6.90
  -7   9   0   43.40   12.20
  -7   9   0   40.90    5.20
  -7   9   0   26.20    6.30
   6  -9   0    7.90    2.20
   6  -9   0   11.40    4.70
   6  -9   0    9.50    2.50
   6  -9   0   11.10    2.30
   6  -9   0    6.20    2.20
   6  -9   0    8.80    2.40
  -6   9   0   19.50    7.20
  -6   9   0   10.90    3.00
  -6   9   0   15.30    2.60
  -6   9   0   10.50    1.90
  -6   9   0    7.30    2.60
   5  -9   0   18.50    6.20
   5  -9   0   13.50    3.10
   5  -9   0   19.90    3.10
   5  -9   0   18.40    3.20
   5  -9   0   20.20    5.30
   5  -9   0   18.60    3.20
   5  -9   0   24.30    5.20
  -5   9   0   20.80    2.70
  -5   9   0   14.90    7.20
  -5   9   0   17.80    3.20
  -5   9   0    6.30    7.20
  -5   9   0   21.90    2.80
  -5   9   0   17.30    3.30
   4  -9   0   82.09    6.60
   4  -9   0   75.29    9.90
   4  -9   0   87.69    9.60
   4  -9   0   77.89    6.60
   4  -9   0   74.99   10.00
   4  -9   0   78.39    6.80
   4  -9   0   82.39    6.90
   4  -9   0   74.79    9.30
  -4   9   0   86.39   12.00
  -4   9   0   75.89    6.10
  -4   9   0   76.39    6.80
  -4   9   0   76.19    9.90
  -4   9   0   71.89    6.80
  -4   9   0  101.39   13.50
  -4   9   0   82.39    6.00
  -4   9   0   70.79   10.30
   3  -9   0    2.20    1.40
   3  -9   0    3.60    1.10
   3  -9   0    3.10    1.70
   3  -9   0    5.50    1.60
   3  -9   0   -2.40    4.00
   3  -9   0    2.90    1.20
   3  -9   0    1.70    1.20
   3  -9   0    1.50    2.20
   3  -9   0   10.10    4.10
  -3   9   0    3.20    1.40
  -3   9   0    2.20    3.40
  -3   9   0    6.80    7.80
  -3   9   0    2.90    1.00
  -3   9   0    3.10    1.40
  -3   9   0    2.70    3.30
  -3   9   0    6.00    4.40
  -3   9   0    2.90    0.90
   2  -9   0   78.39    9.60
   2  -9   0   96.49    9.50
   2  -9   0   90.99    6.60
   2  -9   0   79.59   11.00
   2  -9   0   76.59    7.10
   2  -9   0   90.09    6.70
  -2   9   0   86.69   10.90
  -2   9   0   89.99    6.00
  -2   9   0   73.69   11.20
  -2   9   0   85.69    6.70
  -2   9   0   80.79    9.60
  -2   9   0   88.19   10.60
   1  -9   0   11.40    3.80
   1  -9   0   10.90    3.70
   1  -9   0    6.90    3.90
   1  -9   0    7.20    1.80
   1  -9   0   12.20    1.80
   1  -9   0   10.80    1.70
  -1   9   0    6.90    4.30
  -1   9   0    6.60    2.70
  -1   9   0   10.40    1.10
  -1   9   0    9.80    3.80
   0  -9   0    7.70    3.60
   0  -9   0   11.80    4.10
   0   9   0    4.70    2.50
   0   9   0    0.80    2.00
   0   9   0    3.70    3.70
  -1  -9   0    6.50    3.60
  -1  -9   0    9.60    3.90
  -1  -9   0    9.50    2.10
  -1  -9   0   10.80    1.80
  -1  -9   0    8.00    1.50
  -1  -9   0    9.90    3.00
   1   9   0   17.00    5.80
  -2  -9   0   90.69   10.70
  -2  -9   0   80.69    7.20
  -2  -9   0   95.69   11.00
  -2  -9   0   91.19   10.80
  -2  -9   0   92.89    9.80
  -2  -9   0   83.59    9.80
  -2  -9   0   87.79    6.40
  -2  -9   0   95.89   11.20
   2   9   0   85.29    9.40
   2   9   0   78.89    9.20
   2   9   0   74.09   12.80
  -3  -9   0    2.90    1.10
  -3  -9   0    0.70    1.10
  -3  -9   0    2.10    1.10
  -3  -9   0    9.20    3.60
  -3  -9   0    9.30    4.00
  -3  -9   0    0.90    3.60
  -3  -9   0    4.00    1.70
  -3  -9   0    9.90    4.10
  -3  -9   0    6.10    3.50
  -3  -9   0    1.60    4.70
   3   9   0    6.30    3.40
  -4  -9   0   76.79    6.10
  -4  -9   0   69.29    5.80
  -4  -9   0   76.29    5.90
  -4  -9   0   78.79    5.90
  -4  -9   0   99.19   11.70
  -4  -9   0   60.39    6.50
  -4  -9   0   76.79   11.20
  -4  -9   0   70.19   10.30
   4   9   0   85.39   10.00
  -5  -9   0   27.50    7.80
  -5  -9   0   24.00    6.80
  -5  -9   0   23.90    7.50
  -5  -9   0   19.80    2.60
  -5  -9   0   20.60    3.00
  -5  -9   0   19.30    2.80
  -5  -9   0   17.90    7.10
   5   9   0   27.00    3.60
  -6  -9   0    5.00    7.20
  -6  -9   0    9.80    5.60
  -6  -9   0   12.90    3.40
  -6  -9   0    9.80    2.00
  -6  -9   0    9.50    2.00
  -6  -9   0    6.60    2.00
  -6  -9   0    9.20    2.10
  -6  -9   0   10.90    2.20
  -6  -9   0   10.30    2.00
  -6  -9   0    7.90    2.00
  -6  -9   0    8.50    3.90
  -6  -9   0   16.10    5.90
  -6  -9   0    9.10    7.10
   6   9   0   -1.80    6.40
   6   9   0   23.10    7.10
  -7  -9   0   42.80    4.30
  -7  -9   0   23.10    8.60
  -7  -9   0   43.50    5.40
  -7  -9   0   43.10    7.00
  -7  -9   0   41.10    3.90
   7   9   0   39.40    3.20
   7   9   0   30.70    6.50
   7   9   0   46.40   12.60
   7   9   0   57.69   12.40
  -8  -9   0  143.19   18.50
  -8  -9   0  157.08   10.40
  -8  -9   0  148.99   10.40
  -8  -9   0  146.79   10.10
  -8  -9   0  130.79   12.30
  -8  -9   0  140.89    9.90
  -8  -9   0  139.29   10.20
  -8  -9   0  144.99   10.00
   8   9   0  130.49   22.40
   8   9   0  134.89    9.80
   8   9   0  123.99   13.30
  -9  -9   0   96.59    9.00
  -9  -9   0   78.99    8.40
  -9  -9   0   95.49    7.10
  -9  -9   0   87.99    6.70
  -9  -9   0   96.69    7.00
  -9  -9   0  103.79    6.90
  -9  -9   0   85.19    7.70
  -9  -9   0   92.69    6.90
  -9  -9   0   95.69    7.00
   9   9   0   81.19    6.60
   9   9   0   87.19    6.30
 -10  -9   0    0.10    1.00
 -10  -9   0    0.00    0.80
 -10  -9   0    0.50    0.90
 -10  -9   0    1.40    1.20
 -10  -9   0    1.10    0.80
  10   9   0    1.30    0.80
  10   9   0   -1.00    0.60
   9 -10   0   60.09    5.70
   9 -10   0   58.79    5.20
   9 -10   0   56.29    5.20
   9 -10   0   47.70    6.00
  -9  10   0   55.49    5.70
  -9  10   0   55.19    5.00
  -9  10   0   62.79    7.60
   8 -10   0    1.90    1.50
   8 -10   0    6.20    2.50
   8 -10   0    5.20    1.90
   8 -10   0    4.50    2.00
  -8  10   0   17.40   10.10
  -8  10   0    2.40    1.60
  -8  10   0    0.20    2.60
   7 -10   0  172.68   12.50
   7 -10   0  177.38   12.20
   7 -10   0  151.28   12.00
   7 -10   0  170.78   12.80
   7 -10   0  147.49   16.10
   7 -10   0  167.28   12.40
   7 -10   0  168.08   12.80
  -7  10   0  177.58   11.20
  -7  10   0  165.08   13.10
  -7  10   0  162.78   13.10
  -7  10   0  182.48   13.10
  -7  10   0  135.09   23.40
   6 -10   0   12.30    2.90
   6 -10   0   14.90    6.00
   6 -10   0   15.50    3.00
   6 -10   0   19.20    3.30
   6 -10   0   15.50    3.10
   6 -10   0   17.80    5.20
   6 -10   0   22.80    3.60
   6 -10   0   18.60    3.20
  -6  10   0   14.40    8.70
  -6  10   0   21.60    3.10
  -6  10   0   18.50    2.90
  -6  10   0   14.10    3.10
  -6  10   0   14.80    3.00
  -6  10   0   31.40   10.50
   5 -10   0   65.89    8.30
   5 -10   0   77.79    7.30
   5 -10   0   83.89   10.60
   5 -10   0   95.19    7.10
   5 -10   0   80.89    7.50
   5 -10   0   77.39    6.90
   5 -10   0   68.59   17.00
   5 -10   0   77.19    6.90
   5 -10   0   86.69   10.10
   5 -10   0   69.89    7.20
  -5  10   0   68.89   15.70
  -5  10   0   92.59    6.60
  -5  10   0   78.79   18.70
  -5  10   0   84.69    6.60
  -5  10   0  102.19   15.20
  -5  10   0   66.59    7.40
  -5  10   0   77.99    7.60
  -5  10   0   73.89    6.70
   4 -10   0   88.69    8.10
   4 -10   0  101.29    8.00
   4 -10   0   90.49   11.80
   4 -10   0   98.19   12.40
   4 -10   0  103.99    8.10
   4 -10   0  105.29    8.60
   4 -10   0   93.49   11.40
   4 -10   0  105.09   12.70
   4 -10   0  105.79    8.40
  -4  10   0  106.09    7.50
  -4  10   0  113.19   13.10
  -4  10   0   97.39    8.40
  -4  10   0   95.49    8.30
  -4  10   0   93.39    7.50
  -4  10   0   84.19   11.50
  -4  10   0  105.39   13.90
  -4  10   0  116.59   12.70
  -4  10   0  128.89   16.50
   3 -10   0   49.70    7.30
   3 -10   0   54.29    8.30
   3 -10   0   45.00    5.00
   3 -10   0   53.39    8.40
   3 -10   0   43.30    4.60
   3 -10   0   39.90    4.30
   3 -10   0   36.20    6.70
   3 -10   0   47.50    4.40
   3 -10   0   45.00    5.20
  -3  10   0   43.50    3.90
  -3  10   0   48.20    7.90
  -3  10   0   57.19   10.20
  -3  10   0   47.00    3.90
  -3  10   0   42.60    4.60
  -3  10   0   41.90   10.40
  -3  10   0   49.00    8.40
  -3  10   0   43.50    4.80
   2 -10   0  117.59   13.60
   2 -10   0  132.79    9.30
   2 -10   0  124.09   12.50
   2 -10   0  130.39   12.90
   2 -10   0  122.99   14.00
   2 -10   0  131.29    9.20
   2 -10   0  137.29   11.20
   2 -10   0  126.89   10.00
   2 -10   0  120.99   10.00
  -2  10   0  129.39   14.70
  -2  10   0  127.79    9.40
  -2  10   0  132.49   13.20
  -2  10   0  126.39   17.30
  -2  10   0  125.69   12.80
  -2  10   0  114.39    8.60
  -2  10   0  112.79    8.40
   1 -10   0   11.00    2.00
   1 -10   0   10.10    2.40
   1 -10   0   15.00    4.90
   1 -10   0   12.40    4.80
   1 -10   0    8.80    4.00
   1 -10   0    9.40    1.80
   1 -10   0   13.90    4.40
  -1  10   0    8.20    2.90
  -1  10   0   22.20    6.20
  -1  10   0    9.90    5.40
  -1  10   0   15.50    4.90
   0 -10   0  623.74   41.10
   0 -10   0  682.93   41.50
   0 -10   0  729.83   40.20
   0 -10   0  596.84   39.90
   0 -10   0  574.94   48.90
   0 -10   0  688.93   47.20
   0 -10   0  641.74   44.90
   0  10   0  591.44   46.10
   0  10   0  633.24   44.80
   0  10   0  625.94   45.10
  -1 -10   0   13.60    4.50
  -1 -10   0   12.00    5.40
  -1 -10   0   11.50    4.10
  -1 -10   0   14.70    2.20
   1  10   0   18.00    3.90
   1  10   0   26.50    6.00
   1  10   0   13.30    6.30
  -2 -10   0  130.09    9.20
  -2 -10   0  135.49    9.30
  -2 -10   0  137.69   14.50
  -2 -10   0  129.19   14.00
  -2 -10   0  132.29   14.20
  -2 -10   0  130.29   10.20
  -2 -10   0  120.29   15.00
   2  10   0  130.69   13.60
   2  10   0  129.39   14.20
   2  10   0  126.99   10.60
  -3 -10   0   45.70    4.10
  -3 -10   0   41.70    8.00
  -3 -10   0   35.30    8.90
  -3 -10   0   43.80    4.00
  -3 -10   0   64.19    9.10
  -3 -10   0   52.79    5.30
  -3 -10   0   44.00    4.90
   3  10   0   56.59    9.10
   3  10   0   40.00    7.80
  -4 -10   0   89.59   12.80
  -4 -10   0   95.59    8.20
  -4 -10   0   97.89   14.80
  -4 -10   0  111.69   13.20
  -4 -10   0   90.09    8.40
  -4 -10   0  105.29    7.60
  -4 -10   0  126.79   13.60
  -4 -10   0   96.39    7.40
  -4 -10   0  118.69   15.40
  -4 -10   0   95.59    7.40
  -4 -10   0  105.69   13.50
  -4 -10   0  104.49    7.40
   4  10   0  100.59   11.90
   4  10   0   80.59    7.20
  -5 -10   0   89.09   12.30
  -5 -10   0   69.99   11.50
  -5 -10   0   73.79    6.40
  -5 -10   0   66.29    7.70
  -5 -10   0   83.79    6.40
  -5 -10   0  104.59   21.20
  -5 -10   0   75.29    6.20
  -5 -10   0   80.59    6.20
  -5 -10   0   93.69   12.50
   5  10   0   61.49   12.60
  -6 -10   0   21.10    3.40
  -6 -10   0   18.20    2.50
  -6 -10   0   11.00    6.40
  -6 -10   0   14.40    2.70
  -6 -10   0   21.00    4.10
  -6 -10   0   16.20    2.80
  -6 -10   0   14.30    2.80
  -6 -10   0   19.10    2.60
  -6 -10   0   22.20    7.80
  -6 -10   0   17.70    2.60
  -6 -10   0   18.00    2.80
   6  10   0   25.30    8.60
  -7 -10   0  158.68   11.40
  -7 -10   0  158.38   11.40
  -7 -10   0  157.38   11.30
  -7 -10   0  139.09   20.00
  -7 -10   0  173.08   11.70
  -7 -10   0  173.38   11.50
  -7 -10   0  174.08   14.10
  -7 -10   0  174.38   11.60
  -7 -10   0  168.48   11.60
   7  10   0  153.48   14.10
   7  10   0  209.48   21.70
   7  10   0  155.28   10.70
  -8 -10   0    0.60    1.20
  -8 -10   0    3.70    2.10
  -8 -10   0    4.20    1.20
  -8 -10   0    3.60    1.70
  -8 -10   0    3.10    1.80
  -8 -10   0    3.70    1.40
  -8 -10   0    3.70    1.10
  -8 -10   0    3.50    1.30
   8  10   0   -0.20    2.70
   8  10   0    2.70    0.80
  -9 -10   0   52.59    4.10
  -9 -10   0   61.29    5.50
  -9 -10   0   62.89    5.20
  -9 -10   0   53.79    4.70
  -9 -10   0   48.70    4.30
  -9 -10   0   39.80    5.30
  -9 -10   0   47.00    4.10
   9  10   0   44.20    3.90
   9 -11   0   11.80    2.20
   9 -11   0    8.00    2.00
   9 -11   0   14.20    2.80
  -9  11   0   13.40    2.30
  -9  11   0   12.30    2.20
   8 -11   0    8.50    1.90
   8 -11   0    6.70    1.90
   8 -11   0   10.80    1.90
   8 -11   0    6.80    1.80
  -8  11   0    2.10    1.90
  -8  11   0    5.50    1.70
  -8  11   0    5.50    2.20
   7 -11   0  193.18   14.60
   7 -11   0  205.88   14.70
   7 -11   0  206.08   14.30
   7 -11   0  207.78   19.80
   7 -11   0  189.08   14.10
   7 -11   0  216.38   14.30
  -7  11   0  177.38   29.80
  -7  11   0  204.18   15.00
  -7  11   0  214.38   15.00
  -7  11   0  189.08   15.00
   6 -11   0    2.20    1.60
   6 -11   0    1.00    1.30
   6 -11   0    3.40    1.60
   6 -11   0    3.70    2.00
   6 -11   0    0.10    1.80
   6 -11   0    1.00    1.50
   6 -11   0   10.20    4.60
  -6  11   0    1.70    1.70
  -6  11   0    2.90    1.20
  -6  11   0    3.90    2.00
  -6  11   0    2.80    1.30
   5 -11   0  536.55   39.50
   5 -11   0  562.24   35.20
   5 -11   0  543.15   34.40
   5 -11   0  481.25   38.50
   5 -11   0  577.14   34.90
   5 -11   0  574.84   35.00
   5 -11   0  562.34   34.30
   5 -11   0  586.34   34.10
   5 -11   0  528.35   34.70
   5 -11   0  446.16   34.10
   5 -11   0  467.55   34.60
   5 -11   0  579.64   34.40
   5 -11   0  435.66   39.50
  -5  11   0  581.94   41.50
  -5  11   0  610.84   34.00
  -5  11   0  428.76   41.30
  -5  11   0  526.45   46.10
  -5  11   0  505.75   34.90
  -5  11   0  551.74   41.50
  -5  11   0  514.85   35.00
   4 -11   0  360.36   27.20
   4 -11   0  393.76   33.10
   4 -11   0  434.16   27.80
   4 -11   0  434.46   27.50
   4 -11   0  433.86   27.40
   4 -11   0  433.46   26.90
   4 -11   0  385.56   31.40
   4 -11   0  438.66   26.90
   4 -11   0  452.95   27.90
   4 -11   0  374.56   27.20
   4 -11   0  382.86   27.60
   4 -11   0  343.87   26.80
   4 -11   0  406.66   32.10
   4 -11   0  439.56   27.70
  -4  11   0  449.36   26.40
  -4  11   0  398.66   32.50
  -4  11   0  376.96   34.60
  -4  11   0  432.56   26.60
  -4  11   0  388.66   27.40
  -4  11   0  437.56   37.70
  -4  11   0  399.06   27.50
  -4  11   0  440.56   33.80
   3 -11   0   25.70    3.00
   3 -11   0   24.20    3.00
   3 -11   0   17.00    3.30
   3 -11   0   17.50    6.00
   3 -11   0   24.90    3.70
   3 -11   0   17.40    3.60
   3 -11   0   17.90    3.50
   3 -11   0   14.50    3.10
   3 -11   0   20.90    5.80
   3 -11   0   17.10    6.30
   3 -11   0   22.90    6.40
   3 -11   0   22.80    2.80
   3 -11   0   16.30    3.10
  -3  11   0   27.80    8.40
  -3  11   0   20.90    2.40
  -3  11   0   16.10    2.50
  -3  11   0    6.50    6.90
  -3  11   0   12.50    2.70
  -3  11   0   23.90    6.10
  -3  11   0   18.40    6.60
  -3  11   0   17.60    3.30
   2 -11   0   48.20    5.60
   2 -11   0   63.29    5.00
   2 -11   0   66.59    9.80
   2 -11   0   53.69    5.00
   2 -11   0   51.49    7.70
   2 -11   0   46.60    5.50
   2 -11   0   52.49    4.80
   2 -11   0   53.69    7.70
   2 -11   0   43.30    8.60
   2 -11   0   50.99    4.70
  -2  11   0   52.99    4.20
  -2  11   0   56.19    8.30
  -2  11   0   47.90    5.00
  -2  11   0   47.70    4.30
  -2  11   0   45.30    8.90
  -2  11   0   51.99   12.40
  -2  11   0   77.59   11.70
   1 -11   0   41.70    8.60
   1 -11   0   54.09    4.90
   1 -11   0   46.50    4.40
   1 -11   0   42.80    4.20
   1 -11   0   42.50    7.90
   1 -11   0   50.59    5.40
   1 -11   0   43.20    7.50
   1 -11   0   45.50    4.30
   1 -11   0   57.89    7.60
   1 -11   0   46.10    5.30
  -1  11   0   44.90   12.90
  -1  11   0   32.20    8.20
  -1  11   0   49.10    4.50
  -1  11   0   41.20    7.00
  -1  11   0   52.49    3.70
  -1  11   0   39.50    3.50
  -1  11   0   64.59   11.70
   0 -11   0    4.10    3.30
   0 -11   0    1.70    1.40
   0 -11   0    0.20    1.30
   0 -11   0    1.20    3.20
   0 -11   0    6.90    2.90
   0 -11   0    4.80    3.70
   0  11   0   10.70    4.30
   0  11   0    2.60    2.10
   0  11   0    2.70    5.80
   0  11   0   16.90    9.60
  -1 -11   0   45.10    4.10
  -1 -11   0   46.10    5.30
  -1 -11   0   54.69    8.40
  -1 -11   0   40.60    4.00
  -1 -11   0   41.20    5.00
  -1 -11   0   51.19    8.80
  -1 -11   0   53.19    8.60
  -1 -11   0   44.80    7.60
   1  11   0   49.30    8.10
   1  11   0   47.60    5.70
   1  11   0   38.10    7.90
  -2 -11   0   66.99    9.60
  -2 -11   0   55.19    4.70
  -2 -11   0   54.49    5.60
  -2 -11   0   48.50    4.60
  -2 -11   0   48.50    8.70
  -2 -11   0   48.60    9.30
  -2 -11   0   54.29    9.30
  -2 -11   0   55.79    5.80
   2  11   0   53.79    5.90
   2  11   0   50.89    9.30
  -3 -11   0   31.30    7.30
  -3 -11   0   25.30    6.10
  -3 -11   0   21.00    2.60
  -3 -11   0   25.30    4.00
  -3 -11   0   15.70    2.60
  -3 -11   0   22.90    3.70
  -3 -11   0   18.90    6.00
   3  11   0   14.90    6.70
  -4 -11   0  352.66   32.60
  -4 -11   0  398.16   28.90
  -4 -11   0  468.85   31.20
  -4 -11   0  439.26   27.90
  -4 -11   0  351.76   33.10
  -4 -11   0  416.86   26.20
  -4 -11   0  416.36   26.20
  -5 -11   0  552.64   34.50
  -5 -11   0  583.24   34.20
  -5 -11   0  542.95   34.30
  -5 -11   0  512.75   41.60
  -5 -11   0  555.54   34.20
  -5 -11   0  481.55   41.20
  -5 -11   0  540.85   35.60
  -5 -11   0  556.74   34.70
  -5 -11   0  598.64   37.30
  -5 -11   0  512.95   43.10
  -5 -11   0  562.64   34.40
   5  11   0  479.35   42.00
  -6 -11   0    2.90    1.40
  -6 -11   0   12.10    7.10
  -6 -11   0   -0.50    1.30
  -6 -11   0   -0.60    1.20
  -6 -11   0    1.60    8.30
  -6 -11   0    1.50    2.10
  -6 -11   0    0.70    1.20
  -6 -11   0    2.40    1.80
  -6 -11   0   -0.10    1.10
  -6 -11   0    1.90    1.30
  -7 -11   0  183.88   13.80
  -7 -11   0  220.98   13.20
  -7 -11   0  206.38   13.00
  -7 -11   0  160.28   15.70
  -7 -11   0  148.19   20.90
  -7 -11   0  205.38   12.70
  -7 -11   0  237.18   24.30
   7  11   0  163.68   12.30
   7  11   0  144.19   24.30
  -8 -11   0    8.70    1.50
  -8 -11   0    7.60    1.50
  -8 -11   0    8.80    2.50
  -8 -11   0   10.00    1.70
  -8 -11   0    5.70    1.40
  -9 -11   0   13.40    1.80
  -9 -11   0   14.90    1.70
  -9 -11   0   16.80    2.00
  -9 -11   0   13.40    2.90
  -9 -11   0   14.80    1.90
   9  11   0   14.20    1.50
   8 -12   0    0.90    1.10
   8 -12   0   -1.10    1.40
   8 -12   0   -0.80    0.90
   8 -12   0    2.80    1.50
  -8  12   0   -0.30    1.10
  -8  12   0   -1.10    1.50
   7 -12   0   35.80    4.30
   7 -12   0   33.10    3.80
   7 -12   0   34.30    3.90
   7 -12   0   39.10    4.20
   7 -12   0   36.40    3.70
   7 -12   0   29.60    4.00
  -7  12   0   35.50    4.40
  -7  12   0   34.60    4.40
   6 -12   0   85.29    7.70
   6 -12   0   77.59    7.60
   6 -12   0   86.59    7.10
   6 -12   0   87.89   11.60
   6 -12   0   89.99    7.10
   6 -12   0   88.29    7.20
   6 -12   0   81.99    7.70
  -6  12   0   94.49    7.00
  -6  12   0   89.69    7.70
  -6  12   0   96.99    6.70
  -6  12   0   74.19    8.20
   5 -12   0    3.70    1.60
   5 -12   0   -1.30    1.60
   5 -12   0    1.80    1.30
   5 -12   0   -1.00    1.30
   5 -12   0    1.70    1.40
   5 -12   0    1.20    1.30
   5 -12   0    2.10    1.70
   5 -12   0   -1.30    1.40
   5 -12   0   10.90    6.80
   5 -12   0    1.00    1.50
  -5  12   0   10.40    9.60
  -5  12   0    2.50    1.20
  -5  12   0    1.90    1.00
  -5  12   0    3.00    1.50
  -5  12   0    9.10    7.00
  -5  12   0   -0.10    1.10
  -5  12   0    2.20    1.50
   4 -12   0   25.90    4.00
   4 -12   0   28.60    4.60
   4 -12   0   29.70    4.20
   4 -12   0   23.00    4.00
   4 -12   0   34.80    3.80
   4 -12   0   43.20   10.10
   4 -12   0   36.00    4.40
   4 -12   0   36.50    4.10
   4 -12   0   46.20    8.30
   4 -12   0   37.00    5.00
   4 -12   0   42.70    4.50
   4 -12   0   21.80    7.10
   4 -12   0   35.70    4.80
   4 -12   0   35.90    4.50
   4 -12   0   34.30    7.20
  -4  12   0   39.60    3.50
  -4  12   0   28.20   11.60
  -4  12   0   26.80    4.00
  -4  12   0   24.90    7.40
  -4  12   0   42.90    8.70
  -4  12   0   23.30    4.30
  -4  12   0   30.40    3.50
  -4  12   0   29.10    3.80
   3 -12   0   18.50    3.30
   3 -12   0   26.00    3.70
   3 -12   0   17.80    3.50
   3 -12   0   18.60    3.80
   3 -12   0   34.10    8.20
   3 -12   0   19.20    3.20
   3 -12   0   33.80    7.60
   3 -12   0   20.80    3.50
   3 -12   0   22.30    3.30
  -3  12   0   13.80    2.70
  -3  12   0   15.30    8.80
  -3  12   0   21.60    2.80
  -3  12   0   18.60    3.40
  -3  12   0   17.80    5.40
  -3  12   0   22.60    7.40
  -3  12   0   17.90    3.10
   2 -12   0    4.90    4.00
   2 -12   0    5.80    1.50
   2 -12   0   -0.50    4.30
   2 -12   0   14.60    5.00
   2 -12   0    2.20    1.40
  -2  12   0    3.90    3.20
   1 -12   0  153.28   10.40
   1 -12   0  103.89   14.20
   1 -12   0  130.29   12.50
   1 -12   0  130.09   14.40
   1 -12   0  144.89   10.50
   1 -12   0  169.08   23.50
   1 -12   0  159.38   11.60
   1 -12   0  133.69   16.10
   1 -12   0  108.19   19.30
   1 -12   0  135.59   11.20
   1 -12   0  139.29   12.90
   1 -12   0  140.49   10.00
   1 -12   0  137.39   11.10
  -1  12   0  145.59   18.80
  -1  12   0  117.29   20.90
   0 -12   0  450.45   31.30
   0 -12   0  501.55   30.50
   0 -12   0  469.75   31.00
   0 -12   0  510.55   30.10
   0 -12   0  535.45   32.70
   0 -12   0  436.46   30.40
   0 -12   0  373.26   44.20
   0 -12   0  487.55   36.10
   0 -12   0  433.66   34.90
   0 -12   0  469.55   30.50
   0 -12   0  430.06   31.20
   0  12   0  470.15   29.00
   0  12   0  471.65   34.10
   0  12   0  481.85   45.00
  -1 -12   0  144.99   14.90
  -1 -12   0  122.19   10.80
  -1 -12   0  138.29   11.00
  -1 -12   0  133.79   15.60
  -1 -12   0  131.29   11.10
  -1 -12   0  146.09   10.50
  -1 -12   0  153.68   22.20
  -1 -12   0  151.78   11.40
  -1 -12   0  124.49   10.30
  -1 -12   0  128.19   10.60
   1  12   0  121.49   22.30
   1  12   0  137.19    8.80
   1  12   0  128.79   13.30
  -2 -12   0   -1.00    2.30
  -2 -12   0    0.10    1.60
  -2 -12   0    2.70    4.50
  -2 -12   0    0.10    0.90
  -2 -12   0   -1.40    2.00
  -2 -12   0   -0.60    6.50
  -2 -12   0   -1.40    3.90
  -2 -12   0    2.50    5.20
  -2 -12   0   -1.20    1.50
   2  12   0   -0.20    2.50
   2  12   0   -6.00    4.50
   2  12   0    0.30    0.30
  -3 -12   0   13.20    7.30
  -3 -12   0   29.80    7.60
  -3 -12   0   14.50    7.50
  -3 -12   0   27.20    2.90
  -3 -12   0   20.90    3.60
  -3 -12   0   16.80    3.40
  -3 -12   0   25.00    4.00
  -3 -12   0   27.10    6.60
  -3 -12   0   25.90    4.00
  -3 -12   0   23.00    3.90
  -3 -12   0   21.30    3.40
  -3 -12   0   27.20    3.00
  -3 -12   0   19.70    3.70
   3  12   0   36.90    8.60
  -4 -12   0   28.20    7.80
  -4 -12   0   31.40    8.90
  -4 -12   0   33.80    9.40
  -4 -12   0   33.70    3.50
  -4 -12   0   31.00    4.20
  -4 -12   0   29.70    3.40
  -4 -12   0   32.30    4.00
  -4 -12   0   32.70    4.40
  -4 -12   0   31.00    3.30
  -4 -12   0   36.60    5.00
   4  12   0   24.10    3.80
  -5 -12   0    3.90    6.60
  -5 -12   0    0.80    1.00
  -5 -12   0   -0.70    0.90
  -5 -12   0   -3.10    1.90
  -5 -12   0   -0.90    2.00
  -5 -12   0    0.80    1.10
  -6 -12   0   70.29   14.70
  -6 -12   0   73.39    6.10
  -6 -12   0   80.89    8.30
  -6 -12   0   90.19    6.70
  -6 -12   0   78.99    6.20
   6  12   0   85.39   22.90
  -7 -12   0   33.80    3.30
  -7 -12   0   25.50    4.00
  -7 -12   0   36.30    3.40
  -7 -12   0   29.50    3.20
  -7 -12   0   33.30    3.00
  -7 -12   0   32.70    4.30
   7  12   0   34.00    2.40
  -8 -12   0   -0.10    0.90
  -8 -12   0    0.30    1.10
  -8 -12   0    0.00    1.00
  -8 -12   0   -0.30    0.90
   8 -13   0    2.60    1.50
   8 -13   0   -0.40    1.10
   7 -13   0   25.40    4.70
   7 -13   0   31.40    3.30
   7 -13   0   28.90    3.30
   7 -13   0   30.20    3.50
   7 -13   0   31.20    3.70
   7 -13   0   31.90    3.70
  -7  13   0   30.90    6.10
  -7  13   0   30.30    3.80
  -7  13   0   25.30    3.90
   6 -13   0   93.19    8.20
   6 -13   0   91.39    7.70
   6 -13   0   90.89    8.00
   6 -13   0   99.79    8.20
   6 -13   0  101.89    7.50
   6 -13   0   97.89    7.60
   6 -13   0  114.59    7.90
   6 -13   0  107.99    8.50
  -6  13   0   84.89    8.20
  -6  13   0  105.99    7.50
  -6  13   0  114.39    8.50
  -6  13   0  122.49    9.10
  -6  13   0   87.29    8.40
   5 -13   0  166.08   12.60
   5 -13   0  156.88   13.10
   5 -13   0  181.98   12.30
   5 -13   0  193.48   15.70
   5 -13   0  172.68   12.30
   5 -13   0  161.78   12.70
   5 -13   0  172.98   17.40
   5 -13   0  169.68   13.00
   5 -13   0  196.28   13.20
  -5  13   0  167.68   36.10
  -5  13   0  153.48   12.90
  -5  13   0  197.98   12.20
  -5  13   0  191.58   12.20
  -5  13   0  191.18   12.60
  -5  13   0  141.19   28.20
  -5  13   0  146.59   24.20
  -5  13   0  166.98   13.20
   4 -13   0    2.90    6.00
   4 -13   0    3.30    1.80
   4 -13   0    2.20    1.50
   4 -13   0   -0.30    1.40
   4 -13   0    1.60    1.70
   4 -13   0    0.50    1.30
   4 -13   0    2.80    1.70
   4 -13   0    2.50    3.00
   4 -13   0    3.60    1.80
   4 -13   0    4.70    5.00
   4 -13   0    5.20    1.90
   4 -13   0    3.30    1.90
   4 -13   0    1.10    1.40
  -4  13   0    2.90    1.10
  -4  13   0    8.90    4.70
  -4  13   0    0.20    1.50
  -4  13   0    1.10    1.20
  -4  13   0    1.70    0.90
   3 -13   0   90.89   11.50
   3 -13   0   96.39    7.30
   3 -13   0  104.49   12.40
   3 -13   0   91.49    8.10
  -3  13   0   78.29    6.70
  -3  13   0   94.19    7.20
  -3  13   0   89.69   12.90
  -3  13   0   85.79   18.10
  -3  13   0   81.09    7.70
  -3  13   0  101.59   12.10
  -3  13   0   88.79   22.50
   2 -13   0  195.58   13.60
   2 -13   0  168.18   18.30
   2 -13   0  210.98   14.30
   2 -13   0  202.48   14.60
   2 -13   0  176.58   18.80
   2 -13   0  205.88   13.80
   2 -13   0  211.68   15.20
   2 -13   0  202.68   14.90
   2 -13   0  205.88   14.30
   2 -13   0  205.18   15.20
   2 -13   0  163.48   19.60
   2 -13   0  196.78   14.30
   2 -13   0  200.38   14.60
   2 -13   0  186.38   13.90
   2 -13   0  195.48   20.20
  -2  13   0  173.88   13.70
  -2  13   0  202.88   13.20
  -2  13   0  179.48   13.30
  -2  13   0  204.48   14.40
  -2  13   0  211.58   14.60
  -2  13   0  222.88   21.20
  -2  13   0  195.28   25.20
  -2  13   0  208.58   18.80
   1 -13   0   12.30    3.20
   1 -13   0   11.30    2.20
   1 -13   0    3.30    4.70
   1 -13   0   11.60    2.40
   1 -13   0    8.70    2.60
   1 -13   0   10.20    2.30
   1 -13   0   20.20    6.00
   1 -13   0   10.10    2.50
   1 -13   0   23.00    6.00
   1 -13   0    7.40    2.00
   1 -13   0   10.90    2.20
   1 -13   0    3.80    5.00
   1 -13   0   12.00    2.80
   1 -13   0   10.00    2.60
  -1  13   0   11.40    1.60
  -1  13   0   11.30    1.90
  -1  13   0   14.00    5.90
  -1  13   0   14.70    2.60
   0 -13   0   -0.10    1.10
   0 -13   0   -2.90    5.00
   0 -13   0   10.70    4.80
   0 -13   0    1.10    1.90
   0 -13   0    3.00    4.10
   0 -13   0   -1.10    1.40
   0 -13   0    1.00    1.60
   0 -13   0   -0.80    1.80
   0 -13   0   -1.70    1.00
   0 -13   0   -1.70    1.20
   0  13   0    2.90    2.40
   0  13   0    0.40    0.50
   0  13   0   -0.70    1.00
   0  13   0    0.70    4.30
  -1 -13   0   11.40    2.60
  -1 -13   0   13.70    5.00
  -1 -13   0   11.70    2.10
  -1 -13   0   20.90    6.70
  -1 -13   0   13.60    3.20
  -1 -13   0    1.90    5.20
  -1 -13   0    8.70    1.80
  -1 -13   0    9.20    2.30
  -1 -13   0   11.80    2.50
  -1 -13   0   11.20    2.60
  -1 -13   0    9.80    2.00
  -1 -13   0    9.30    2.40
  -1 -13   0    8.20    5.40
   1  13   0   12.90    1.40
   1  13   0   13.80    3.70
  -2 -13   0  203.68   13.70
  -2 -13   0  207.68   14.90
  -2 -13   0  202.88   13.70
  -2 -13   0  180.68   19.80
  -2 -13   0  213.68   15.10
  -2 -13   0  199.28   14.10
  -2 -13   0  205.98   19.90
  -2 -13   0  177.78   19.90
  -2 -13   0  201.18   14.20
  -2 -13   0  189.48   20.10
  -2 -13   0  208.78   14.80
  -2 -13   0  198.98   15.10
  -2 -13   0  201.08   14.10
   2  13   0  198.08   12.70
   2  13   0  215.28   16.20
  -3 -13   0  114.49   15.90
  -3 -13   0  105.19   15.50
  -3 -13   0   99.29    8.10
  -3 -13   0  127.19   16.40
  -3 -13   0   91.89    7.00
   3  13   0   77.59   12.40
   3  13   0   67.29   13.20
   3  13   0   93.89    8.50
   3  13   0   87.79    6.00
  -4 -13   0   -1.30    1.30
  -4 -13   0    0.10    7.70
  -4 -13   0    1.40    1.30
  -4 -13   0    2.60    1.20
  -4 -13   0    0.00    1.60
  -4 -13   0   -2.10    1.80
  -4 -13   0   -1.40    1.90
  -4 -13   0    4.30    2.00
   4  13   0    0.10    1.80
  -5 -13   0  172.38   11.40
  -5 -13   0  162.08   11.40
  -6 -13   0  111.39    8.60
  -6 -13   0   84.69    7.50
  -6 -13   0   89.09    7.90
  -6 -13   0   93.79    6.80
  -7 -13   0   30.00    3.20
  -7 -13   0   20.30    4.10
  -8 -13   0   -1.20    0.90
  -8 -13   0   -0.90    1.10
   7 -14   0    0.20    1.00
   7 -14   0    0.50    1.10
   7 -14   0   -0.40    1.50
  -7  14   0    1.50    1.60
   6 -14   0   29.20    3.00
   6 -14   0   24.40    3.30
   6 -14   0   30.00    3.90
   6 -14   0   28.30    3.40
   6 -14   0   28.80    4.40
  -6  14   0   30.00    3.20
  -6  14   0   21.30    3.70
  -6  14   0   31.40    5.00
  -6  14   0   28.00    3.60
   5 -14   0   40.10    4.30
   5 -14   0   39.40    4.60
   5 -14   0   47.80    4.40
   5 -14   0   41.70    4.60
   5 -14   0   39.10    4.50
   5 -14   0   42.70    4.10
   5 -14   0   42.90    4.70
   5 -14   0   44.00    4.60
  -5  14   0   49.50    4.20
  -5  14   0   48.30    4.30
  -5  14   0   45.80    3.90
  -5  14   0   45.00    4.90
  -5  14   0   32.10    4.90
   4 -14   0  103.09    8.40
   4 -14   0  102.79    8.30
   4 -14   0   87.49   13.50
   4 -14   0  104.89   16.90
   4 -14   0   91.29    8.50
   4 -14   0   87.19    8.90
   4 -14   0  101.09   10.10
   4 -14   0  110.89    8.50
  -4  14   0  101.29    7.80
  -4  14   0   99.29   15.50
  -4  14   0  109.59   14.10
  -4  14   0   81.49    8.20
  -4  14   0   94.79    8.40
  -4  14   0   91.39    7.30
  -4  14   0  108.99    7.40
   3 -14   0  147.79   14.90
   3 -14   0  133.99   10.80
   3 -14   0  139.79   10.50
   3 -14   0  139.09   10.10
   3 -14   0  137.19   10.60
   3 -14   0  138.49   10.70
   3 -14   0  122.29   10.30
   3 -14   0  131.29   10.30
   3 -14   0  120.39   10.80
   3 -14   0  165.68   16.10
   3 -14   0  130.79   10.50
   3 -14   0  143.79    9.90
  -3  14   0  132.49    9.80
  -3  14   0  158.18   15.40
  -3  14   0  133.79   10.20
  -3  14   0  134.29   10.70
  -3  14   0  141.39    9.70
   2 -14   0  127.29   10.30
   2 -14   0  127.09   10.30
   2 -14   0  114.49    9.30
   2 -14   0  118.19    9.20
   2 -14   0  115.39    9.60
   2 -14   0  126.49    9.70
   2 -14   0  129.89   14.70
   2 -14   0  106.39   14.30
   2 -14   0  113.49    9.30
   2 -14   0  119.99   10.00
   2 -14   0  123.29    9.60
  -2  14   0  123.29    8.50
  -2  14   0  117.39    9.40
  -2  14   0  132.79   13.70
  -2  14   0  105.29    8.60
  -2  14   0  115.29    9.50
   1 -14   0    9.90    7.20
   1 -14   0   -0.50    1.20
   1 -14   0    0.20    1.30
   1 -14   0   -1.20    1.30
   1 -14   0   -0.30    1.50
   1 -14   0    0.20    1.80
   1 -14   0   -4.80    4.70
   1 -14   0   -0.40    1.20
   1 -14   0    3.50    1.70
   1 -14   0    0.00    1.30
   1 -14   0    1.00    4.30
   1 -14   0   -1.00    1.50
   1 -14   0   -0.70    1.40
  -1  14   0    7.50    4.00
   0 -14   0   -5.50    5.10
   0 -14   0    3.10    5.40
   0 -14   0    1.60    1.30
   0 -14   0    1.20    1.80
   0 -14   0   -0.40    1.40
   0 -14   0    4.00    7.50
   0 -14   0   -1.00    1.10
   0 -14   0   -2.10    1.30
   0  14   0    8.50    5.50
   0  14   0    2.00    3.30
   0  14   0   -1.40    1.60
   0  14   0    0.50    0.70
  -1 -14   0   -2.10    1.50
  -1 -14   0   12.10    6.50
  -1 -14   0    0.10    1.20
  -1 -14   0   -0.20    1.40
  -1 -14   0    0.10    1.10
  -1 -14   0   -1.50    1.20
  -1 -14   0   -8.10    7.80
  -1 -14   0   -5.60    5.10
  -1 -14   0   -1.10    1.50
  -1 -14   0    0.50    1.00
  -1 -14   0   -2.50    1.50
  -1 -14   0   -0.30    1.60
   1  14   0    5.10    2.70
   1  14   0    1.60    1.20
   1  14   0    0.20    0.50
   1  14   0   -4.60    5.40
   1  14   0    0.50    0.70
  -2 -14   0  117.99    9.10
  -2 -14   0  125.49    9.80
  -2 -14   0  116.79    8.70
  -2 -14   0  106.39   15.40
  -2 -14   0  125.59    9.90
  -2 -14   0  117.09    9.10
  -2 -14   0  117.89    8.70
  -2 -14   0  121.09   10.00
  -2 -14   0  115.19   14.20
  -2 -14   0  119.79    9.10
  -2 -14   0  120.79    9.50
   2  14   0  120.69   11.10
   2  14   0  111.09   14.80
  -3 -14   0  121.59   10.00
  -3 -14   0  133.39    9.60
  -3 -14   0  137.59    9.50
  -3 -14   0  138.79   10.10
  -3 -14   0  121.39   18.30
  -3 -14   0  128.79    9.10
  -3 -14   0  148.49   10.10
  -3 -14   0  127.29   10.50
   3  14   0  127.59   15.50
   3  14   0  112.39    8.20
   3  14   0  105.19   10.10
  -4 -14   0   99.79    8.40
  -4 -14   0  107.29    8.20
  -4 -14   0  111.19    8.80
  -4 -14   0   99.49    8.00
  -4 -14   0   87.59    8.60
  -5 -14   0   41.60    5.30
  -5 -14   0   40.10    3.80
  -5 -14   0   44.20    3.70
   6 -15   0    2.70    0.90
   6 -15   0    1.90    1.10
   6 -15   0    1.40    1.20
  -6  15   0    2.80    0.80
  -6  15   0    3.10    1.50
   5 -15   0   -0.70    1.30
   5 -15   0   -0.30    1.20
   5 -15   0   -0.20    0.90
   5 -15   0    0.30    1.00
   5 -15   0   -0.80    1.30
   5 -15   0    0.40    1.00
  -5  15   0    0.10    0.80
  -5  15   0    0.30    0.70
  -5  15   0    1.30    1.50
   4 -15   0    0.30    1.20
   4 -15   0    1.50    1.20
   4 -15   0    2.60    1.30
   4 -15   0    3.30    1.50
   4 -15   0    2.50    1.60
   4 -15   0    1.50    1.20
   4 -15   0    2.50    1.40
  -4  15   0    3.50    1.20
  -4  15   0    0.60    0.90
  -4  15   0    3.80    1.60
  -4  15   0    2.80    0.90
   3 -15   0   42.60    4.80
   3 -15   0   33.40    4.20
   3 -15   0   38.30    4.20
   3 -15   0   38.10    4.20
   3 -15   0   37.90    4.20
   3 -15   0   38.20    4.20
   3 -15   0   38.30    4.10
   3 -15   0   29.40    4.30
  -3  15   0   36.50    4.30
  -3  15   0   33.00    4.00
  -3  15   0   34.80    3.80
  -3  15   0   26.10    4.00
   2 -15   0    0.80    1.60
   2 -15   0   -0.90    1.90
   2 -15   0   -3.30    6.20
   2 -15   0    0.40    1.20
   2 -15   0   -0.50    1.40
   2 -15   0    1.30    1.40
   2 -15   0   -0.10    1.30
   2 -15   0    2.60    2.00
  -2  15   0    1.20    0.70
  -2  15   0    1.00    1.70
  -2  15   0    1.30    0.80
  -2  15   0    0.10    1.70
  -2  15   0    3.30    5.80
  -2  15   0   -0.20    1.10
   1 -15   0  253.17   16.80
   1 -15   0  234.48   16.00
   1 -15   0  218.38   21.00
   1 -15   0  249.18   16.70
   1 -15   0  242.78   16.30
   1 -15   0  228.08   15.60
   1 -15   0  240.58   16.10
   1 -15   0  202.48   30.00
   1 -15   0  239.68   16.60
   1 -15   0  241.28   16.10
  -1  15   0  210.78   15.10
  -1  15   0  222.98   16.00
  -1  15   0  209.48   15.90
  -1  15   0  227.58   19.90
  -1  15   0  231.38   15.00
  -1  15   0  207.58   15.50
   0 -15   0    0.30    1.50
   0 -15   0   -0.70    1.40
   0 -15   0   -0.40    1.50
   0 -15   0   -0.40    1.20
   0 -15   0   -0.60    1.40
   0 -15   0   -1.50    0.90
   0 -15   0   -0.40    1.10
   0 -15   0   -1.90    1.20
   0 -15   0   -7.20    9.20
   0 -15   0   -0.70    1.70
   0 -15   0    9.00    5.30
   0 -15   0   -0.80    1.20
   0  15   0   -0.40    0.50
   0  15   0    0.30    3.00
   0  15   0   -2.80    1.40
  -1 -15   0  242.18   15.90
  -1 -15   0  221.08   15.90
  -1 -15   0  224.88   15.30
  -1 -15   0  235.08   16.10
  -1 -15   0  220.78   15.00
  -1 -15   0  242.58   15.50
  -1 -15   0  220.58   15.40
  -1 -15   0  240.08   16.20
  -1 -15   0  242.18   22.80
   1  15   0  191.48   17.30
   1  15   0  182.48   21.60
   1  15   0  230.98   16.60
   1  15   0  193.18   14.10
  -2 -15   0    0.90    1.40
  -2 -15   0    4.90    5.00
  -2 -15   0   -1.50    2.00
  -2 -15   0   -1.30    1.30
  -2 -15   0    1.30    2.20
  -2 -15   0   -0.30    1.10
  -2 -15   0    2.80    1.70
  -2 -15   0   -0.90    1.50
   2  15   0    1.60    1.40
   2  15   0    1.50    0.80
  -3 -15   0   29.60    3.70
  -3 -15   0   33.70    4.30
  -3 -15   0   33.40    4.00
  -3 -15   0   34.70    4.20
  -3 -15   0   34.80    3.90
  -3 -15   0   33.30    4.60
  -3 -15   0   37.90    4.20
  -3 -15   0   34.90    3.70
   3  15   0   30.70    2.60
   3  15   0   37.00    3.90
  -4 -15   0    1.80    1.20
  -4 -15   0    0.30    2.00
  -4 -15   0    2.90    1.20
  -5 -15   0    0.20    1.40
   5 -16   0    0.30    0.90
   5 -16   0    0.30    0.80
   5 -16   0    1.60    0.90
   5 -16   0    0.40    0.90
   5 -16   0    0.20    0.80
  -5  16   0    1.50    1.00
   4 -16   0    3.90    1.20
   4 -16   0    1.70    1.10
   4 -16   0    0.60    1.10
   4 -16   0    2.50    1.10
   4 -16   0    2.70    1.20
  -4  16   0    2.00    1.40
  -4  16   0    3.80    1.10
  -4  16   0    3.10    0.90
   3 -16   0   98.29    8.10
   3 -16   0  100.19    7.60
   3 -16   0   95.09    7.60
   3 -16   0   94.49    7.50
   3 -16   0  107.09    8.30
   3 -16   0   98.49    7.80
   3 -16   0   89.29    8.40
  -3  16   0   98.49    7.80
  -3  16   0  111.69    7.70
  -3  16   0   96.09    7.10
  -3  16   0   97.89    7.40
   2 -16   0   81.99    7.00
   2 -16   0   73.49    6.50
   2 -16   0   81.19    6.90
   2 -16   0   88.59    6.60
   2 -16   0   82.19    6.60
   2 -16   0   84.39    6.60
  -2  16   0   75.49    7.00
  -2  16   0   85.19    6.40
  -2  16   0   78.29    6.40
  -2  16   0   74.59    5.90
   1 -16   0   23.90    3.20
   1 -16   0   21.80    3.10
   1 -16   0   15.90    3.30
   1 -16   0   24.30    3.20
   1 -16   0   23.40    3.60
   1 -16   0   18.40    3.30
   1 -16   0   22.80    3.20
   1 -16   0   22.40    3.40
   1 -16   0   26.50    4.10
  -1  16   0   23.50    2.30
  -1  16   0   22.50    2.50
  -1  16   0   22.30    3.20
  -1  16   0   25.00    2.90
   0 -16   0   29.10    3.80
   0 -16   0   33.50    4.10
   0 -16   0   31.10    3.50
   0 -16   0   35.00    3.80
   0 -16   0   35.40    3.90
   0 -16   0   22.40    3.30
   0 -16   0   32.30    3.70
   0  16   0   31.60    3.40
   0  16   0   29.20    3.60
   0  16   0   26.80    2.60
  -1 -16   0   22.70    3.40
  -1 -16   0   24.30    3.10
  -1 -16   0   26.80    3.10
  -1 -16   0   19.90    3.00
  -1 -16   0   20.00    3.20
  -1 -16   0   19.20    2.70
  -1 -16   0   19.50    3.30
  -1 -16   0   25.20    3.30
   1  16   0   21.10    2.00
   1  16   0   17.70    2.20
   1  16   0   17.40    3.80
   1  16   0   14.80    3.30
  -2 -16   0   70.69    6.30
  -2 -16   0   84.69    6.70
  -2 -16   0   78.79    6.80
  -2 -16   0   87.29    6.80
  -2 -16   0   76.29    6.20
  -2 -16   0   84.09    6.60
  -2 -16   0   84.49    6.50
  -2 -16   0   87.49    6.30
   2  16   0   69.39    5.60
   2  16   0   70.19    5.30
  -3 -16   0   97.99    7.30
  -3 -16   0   94.39    7.00
  -3 -16   0  100.69    8.00
  -3 -16   0   97.49    7.50
  -4 -16   0   -1.60    1.60
   3 -17   0   81.59    6.20
   3 -17   0   76.29    6.80
   3 -17   0   90.19    6.00
   3 -17   0   90.19    7.20
   3 -17   0   86.69    6.50
   3 -17   0   78.39    6.10
   3 -17   0   88.99    6.50
  -3  17   0   83.89    6.00
  -3  17   0   82.39    6.50
   2 -17   0  104.39    7.60
   2 -17   0  100.39    7.70
   2 -17   0  101.99    7.40
   2 -17   0  105.69    7.50
   2 -17   0   93.99    7.00
   2 -17   0  101.59    7.50
   2 -17   0  106.49    7.80
  -2  17   0  109.79    7.30
  -2  17   0   96.89    8.20
   1 -17   0   78.29    6.10
   1 -17   0   73.19    6.00
   1 -17   0   78.49    6.20
   1 -17   0   81.69    5.90
   1 -17   0   78.09    6.10
   1 -17   0   82.59    6.50
  -1  17   0   74.29    6.00
  -1  17   0   70.49    5.60
   0 -17   0   -0.30    0.80
   0 -17   0    1.40    1.10
   0 -17   0   -1.30    0.90
   0 -17   0   -0.40    1.30
   0 -17   0    0.60    0.90
   0  17   0    0.20    0.50
   0  17   0    0.70    0.50
   0  17   0   -0.30    0.80
  -1 -17   0   80.39    7.00
  -1 -17   0   80.99    6.10
  -1 -17   0   76.59    6.20
  -1 -17   0   78.39    6.40
  -1 -17   0   83.09    6.20
  -1 -17   0   82.79    6.30
   1  17   0   72.09    5.50
  -2 -17   0  101.69    7.20
  -2 -17   0   94.39    7.60
  -2 -17   0  107.29    7.70
  -2 -17   0  110.89    8.90
  -2 -17   0  103.69    7.50
   2  17   0   92.49    6.70
  -3 -17   0   85.49    6.10
  -3 -17   0   87.79    6.10
  -3 -17   0   83.09    6.00
  -3 -17   1    5.70    1.20
  -3 -17   1    6.40    1.20
  -3 -17   1    9.20    2.20
  -2 -17   1   15.90    2.30
  -2 -17   1   12.50    2.30
  -2 -17   1   10.20    2.20
  -2 -17   1   16.30    2.60
   1  17  -1   12.90    1.90
   1  17  -1    8.80    1.30
  -1 -17   1    9.30    1.80
  -1 -17   1    9.10    1.60
  -1 -17   1    9.60    1.80
  -1 -17   1   11.30    2.00
  -1 -17   1    8.70    2.00
  -1 -17   1    7.10    1.50
  -1 -17   1    9.30    1.90
   0  17  -1   52.89    4.00
   0  17  -1   45.40    3.90
   0  17  -1   60.59    5.60
   0  17  -1   41.50    4.00
   0 -17   1   45.70    4.50
   0 -17   1   53.59    4.40
   0 -17   1   47.60    4.60
   0 -17   1   50.69    4.60
   0 -17   1   50.59    4.40
   0 -17   1   51.69    4.90
   0 -17   1   62.09    5.70
  -1  17  -1    9.30    1.50
   1 -17   1   11.80    2.00
   1 -17   1   13.70    2.40
   1 -17   1   12.80    2.20
   1 -17   1    7.00    1.40
   1 -17   1   10.00    1.80
   1 -17   1    8.00    1.60
   1 -17   1    7.20    1.80
  -2  17  -1   14.70    2.00
  -2  17  -1   15.50    1.80
   2 -17   1   13.50    2.40
   2 -17   1   13.00    2.30
   2 -17   1   14.40    2.20
   2 -17   1   13.80    2.30
   2 -17   1   16.60    2.80
  -3  17  -1    9.60    1.60
  -3  17  -1    7.20    1.30
   3 -17   1    6.90    1.30
   3 -17   1    5.90    1.40
   3 -17   1    6.90    1.30
   3 -17   1    6.70    2.00
   3 -17   1    6.40    1.40
   3 -17   1    6.00    1.50
   3 -17   1    5.30    1.70
  -4 -16   1  122.49    8.50
  -4 -16   1  126.59    9.50
  -4 -16   1  121.89    8.50
  -3 -16   1    6.60    1.70
  -3 -16   1    3.30    1.60
  -3 -16   1    5.80    1.60
  -3 -16   1    7.00    1.40
   2  16  -1    0.40    0.40
   2  16  -1   -1.40    1.50
  -2 -16   1   -0.30    1.10
  -2 -16   1    1.70    1.30
  -2 -16   1    0.20    1.70
  -2 -16   1   -0.60    1.30
  -2 -16   1    2.40    1.40
  -2 -16   1    0.50    1.10
  -2 -16   1   -0.80    0.90
   1  16  -1   13.30    1.90
   1  16  -1   15.80    1.70
  -1 -16   1   15.10    2.90
  -1 -16   1   14.00    2.30
  -1 -16   1   13.20    2.80
  -1 -16   1   16.10    2.50
  -1 -16   1   16.60    3.00
  -1 -16   1   21.30    3.30
  -1 -16   1   20.40    3.10
  -1 -16   1   14.50    2.60
  -1 -16   1   16.90    2.50
   0  16  -1   -0.60    1.20
   0  16  -1    0.70    0.60
   0  16  -1    0.30    0.50
   0 -16   1   -0.50    1.30
   0 -16   1   -0.10    1.50
   0 -16   1   -1.20    0.90
   0 -16   1    0.10    1.10
   0 -16   1    0.20    1.10
   0 -16   1   -0.40    1.20
   0 -16   1   -1.00    1.00
   0 -16   1   -1.00    1.30
  -1  16  -1   20.90    2.50
  -1  16  -1   16.20    2.00
  -1  16  -1   14.50    2.70
  -1  16  -1   17.90    2.10
  -1  16  -1   20.60    2.90
   1 -16   1   21.50    2.80
   1 -16   1   16.70    3.10
   1 -16   1   19.90    3.10
   1 -16   1   18.40    3.00
   1 -16   1   15.70    3.00
   1 -16   1   17.40    3.10
   1 -16   1   17.20    3.30
   1 -16   1   16.90    2.80
  -2  16  -1    2.60    1.30
  -2  16  -1    1.40    0.70
  -2  16  -1    2.20    1.00
  -2  16  -1    0.40    0.70
   2 -16   1    0.50    1.20
   2 -16   1    0.80    1.10
   2 -16   1    0.50    1.20
   2 -16   1    1.60    1.20
   2 -16   1    0.00    0.90
   2 -16   1   -1.90    1.10
   2 -16   1   -1.60    2.00
   2 -16   1    0.80    1.20
   2 -16   1    0.60    1.00
  -3  16  -1    7.00    1.40
  -3  16  -1   11.10    1.70
   3 -16   1    6.00    2.10
   3 -16   1    7.40    1.40
   3 -16   1    6.90    1.60
   3 -16   1    9.00    1.80
   3 -16   1    8.40    1.70
   3 -16   1    7.60    1.90
  -4  16  -1  123.39    8.90
  -4  16  -1  136.39    8.30
  -4  16  -1  139.79    8.50
   4 -16   1  101.49    8.90
   4 -16   1  107.99    8.50
   4 -16   1   97.29    8.40
   4 -16   1  119.99    9.00
   4 -16   1  129.89    8.70
   4 -16   1  120.89    8.70
   4 -16   1  110.99    9.20
  -5  16  -1   17.70    1.80
  -5  16  -1   15.00    2.30
   5 -16   1   13.50    2.30
   5 -16   1   17.80    2.10
   5 -16   1   16.00    2.70
   5 -16   1   14.70    2.20
  -5 -15   1  159.88   10.70
  -5 -15   1  164.48   11.10
  -4 -15   1   26.10    3.70
  -4 -15   1   36.00    3.40
  -4 -15   1   37.50    3.50
  -4 -15   1   33.90    3.40
   3  15  -1   87.29    6.50
  -3 -15   1  105.39    7.90
  -3 -15   1  103.99    8.20
  -3 -15   1   89.89    7.30
  -3 -15   1   94.69    7.20
  -3 -15   1  100.99    8.00
  -3 -15   1  111.39    8.10
  -3 -15   1   97.89    7.50
  -3 -15   1  105.99    7.70
   2  15  -1   11.10    4.70
   2  15  -1   15.30    6.70
   2  15  -1   13.40    1.50
  -2 -15   1    8.50    2.50
  -2 -15   1   12.30    2.70
  -2 -15   1   21.40    9.40
  -2 -15   1    9.50    2.30
  -2 -15   1   10.20    2.50
   1  15  -1   56.79    5.50
   1  15  -1   49.40   11.40
   1  15  -1   55.19    7.40
   1  15  -1   54.99    4.50
  -1 -15   1   67.49    5.70
  -1 -15   1   60.29    6.10
  -1 -15   1   69.99    5.80
  -1 -15   1   65.19    6.20
  -1 -15   1   58.29    5.20
  -1 -15   1   63.99    7.10
  -1 -15   1   48.90   11.00
  -1 -15   1   65.99    6.40
  -1 -15   1   59.89    5.30
  -1 -15   1   67.29    6.10
   0  15  -1  215.98   21.60
   0  15  -1  215.08   19.10
   0  15  -1  221.78   15.40
   0  15  -1  211.28   15.10
   0 -15   1  220.18   15.80
   0 -15   1  254.47   16.70
   0 -15   1  254.37   16.20
   0 -15   1  235.68   16.20
   0 -15   1  246.68   16.90
   0 -15   1  243.58   16.30
   0 -15   1  249.97   17.00
   0 -15   1  234.88   15.90
   0 -15   1  255.87   17.20
   0 -15   1  231.18   21.40
  -1  15  -1   59.29    4.90
  -1  15  -1   61.99    4.80
  -1  15  -1   68.89    6.00
  -1  15  -1   46.90    5.50
  -1  15  -1   49.90    5.20
  -1  15  -1   55.39   11.10
  -1  15  -1   56.79    8.70
   1 -15   1   57.99    6.10
   1 -15   1   72.19    6.20
   1 -15   1   53.69    5.30
   1 -15   1   67.29    5.90
   1 -15   1   59.79    5.80
   1 -15   1   70.79    6.50
   1 -15   1   48.20   16.40
   1 -15   1   66.79    5.80
   1 -15   1   65.09    6.40
   1 -15   1   59.19    5.60
  -2  15  -1    8.80    2.90
  -2  15  -1   12.30    2.40
  -2  15  -1   15.40    4.10
  -2  15  -1    9.50    6.60
  -2  15  -1   14.50    2.10
   2 -15   1    1.90    6.80
   2 -15   1   19.30    3.20
   2 -15   1    9.70    3.00
   2 -15   1    9.70    3.50
   2 -15   1   12.20    3.00
   2 -15   1   10.90    2.40
   2 -15   1   11.40    2.60
   2 -15   1   13.50    2.80
  -3  15  -1  117.79    8.40
  -3  15  -1   80.39    7.90
  -3  15  -1   93.59    7.50
  -3  15  -1  105.39    8.20
   3 -15   1   92.79    8.10
   3 -15   1   93.89    7.70
   3 -15   1  102.89    8.00
   3 -15   1   90.19    7.90
   3 -15   1   94.49    7.80
   3 -15   1  102.39    8.00
   3 -15   1  106.39    8.60
   3 -15   1   94.59    8.10
   3 -15   1  109.99    7.90
  -4  15  -1   38.60    3.30
  -4  15  -1   38.90    3.70
  -4  15  -1   33.30    4.30
  -4  15  -1   36.90    3.40
   4 -15   1   33.70    3.70
   4 -15   1   35.30    3.80
   4 -15   1   30.60    3.90
   4 -15   1   35.90    4.10
   4 -15   1   34.30    3.70
   4 -15   1   36.60    4.10
   4 -15   1   26.70    3.90
  -5  15  -1  161.78   13.10
  -5  15  -1  190.38   11.00
  -5  15  -1  144.39   12.10
  -5  15  -1  178.08   11.20
   5 -15   1  181.18   12.20
   5 -15   1  170.68   12.90
   5 -15   1  152.58   11.60
   5 -15   1  160.28   11.20
   5 -15   1  143.59   12.10
   5 -15   1  161.88   11.20
  -6  15  -1   15.20    3.20
  -6  15  -1   15.00    2.60
   6 -15   1   15.80    2.50
   6 -15   1   11.00    2.20
   6 -15   1   16.90    2.30
  -7 -14   1    5.20    1.00
  -6 -14   1   40.10    3.50
   5  14  -1  142.59    9.60
  -5 -14   1  151.58   10.50
  -5 -14   1  159.38   10.40
  -5 -14   1  155.18   10.60
  -5 -14   1  145.39   10.40
  -5 -14   1  169.48   11.60
   4  14  -1    5.00    2.40
   4  14  -1    2.90    0.60
  -4 -14   1    1.20    1.30
  -4 -14   1    2.50    1.60
  -4 -14   1    1.50    1.90
  -4 -14   1   -0.80    2.40
  -4 -14   1    2.00    1.90
  -4 -14   1    3.00    1.60
  -4 -14   1   20.40    9.10
   3  14  -1  275.67   19.50
   3  14  -1  317.77   26.80
  -3 -14   1  310.77   20.20
  -3 -14   1  309.87   21.30
  -3 -14   1  316.07   21.10
  -3 -14   1  302.87   26.10
  -3 -14   1  341.77   27.70
  -3 -14   1  312.77   20.70
  -3 -14   1  321.47   20.60
  -3 -14   1  318.27   21.10
  -3 -14   1  310.47   20.20
   2  14  -1   74.99   11.40
   2  14  -1   49.80    3.80
   2  14  -1   53.79    6.60
  -2 -14   1   53.39    6.00
  -2 -14   1   50.39    4.90
  -2 -14   1   53.59    5.20
  -2 -14   1   50.29    5.30
  -2 -14   1   52.49    5.80
  -2 -14   1   51.69    5.00
  -2 -14   1   46.00    4.60
  -2 -14   1   50.59    4.70
  -2 -14   1   35.50    9.00
  -2 -14   1   51.49    5.50
  -2 -14   1   56.69    9.90
  -2 -14   1   59.69    5.90
   1  14  -1   36.10    3.10
   1  14  -1   34.20    3.00
   1  14  -1   40.90    9.20
   1  14  -1   39.80    4.10
  -1 -14   1   32.60    3.80
  -1 -14   1   30.60    7.80
  -1 -14   1   37.00    3.80
  -1 -14   1   32.50    4.30
  -1 -14   1   29.90    4.50
  -1 -14   1   34.60    4.30
  -1 -14   1   51.19    9.30
  -1 -14   1   34.80    4.70
  -1 -14   1   35.70    5.00
  -1 -14   1   37.80    5.00
  -1 -14   1   33.00    4.20
   0  14  -1   82.59    6.30
   0  14  -1   84.49    7.60
   0 -14   1   94.59   12.80
   0 -14   1   83.29    7.70
   0 -14   1   85.99    7.40
   0 -14   1   75.99    7.60
   0 -14   1   85.69    7.40
   0 -14   1  100.79   12.70
   0 -14   1   85.09    8.00
   0 -14   1   92.79    8.20
   0 -14   1   88.39    7.00
   0 -14   1   76.69    7.20
  -1  14  -1   27.70    9.30
  -1  14  -1   35.30    3.40
  -1  14  -1   30.40    7.60
  -1  14  -1   32.20    3.80
  -1  14  -1   29.50    4.20
   1 -14   1   36.30    4.40
   1 -14   1   38.40    5.20
   1 -14   1   37.50    4.40
   1 -14   1   34.50    4.20
   1 -14   1   35.10    4.60
   1 -14   1   31.90    4.00
   1 -14   1   29.10    7.90
   1 -14   1   33.40    5.10
   1 -14   1   36.40    3.90
   1 -14   1   39.90    4.40
   1 -14   1   29.70    4.60
  -2  14  -1   46.30    4.90
  -2  14  -1   47.80    5.30
  -2  14  -1   53.89    5.40
  -2  14  -1   55.49    4.30
  -2  14  -1   50.09    4.50
  -2  14  -1   58.19    9.00
   2 -14   1   49.30    5.10
   2 -14   1   53.59    5.60
   2 -14   1   48.90    5.20
   2 -14   1   50.49    5.80
   2 -14   1   51.19   10.50
   2 -14   1   55.99    5.50
   2 -14   1   48.20    5.40
   2 -14   1   48.70    6.00
   2 -14   1   47.90    5.20
   2 -14   1   66.19   10.20
   2 -14   1   51.59    5.70
  -3  14  -1  308.67   20.60
  -3  14  -1  330.07   26.00
  -3  14  -1  315.47   27.30
  -3  14  -1  297.07   21.00
  -3  14  -1  330.97   20.40
  -3  14  -1  314.67   20.00
   3 -14   1  295.07   20.70
   3 -14   1  336.57   21.20
   3 -14   1  330.37   21.10
   3 -14   1  307.67   20.80
   3 -14   1  286.47   21.50
   3 -14   1  270.17   26.00
   3 -14   1  313.07   21.40
   3 -14   1  262.37   25.40
   3 -14   1  310.87   21.00
   3 -14   1  316.97   20.70
  -4  14  -1    0.80    1.10
  -4  14  -1    2.10    1.50
  -4  14  -1    2.60    0.90
  -4  14  -1    0.40    1.60
  -4  14  -1    2.20    1.10
  -4  14  -1   -6.40    4.40
   4 -14   1    0.90    1.50
   4 -14   1    0.00    1.20
   4 -14   1    9.30    8.10
   4 -14   1    0.20    2.30
   4 -14   1    3.90    2.30
   4 -14   1   11.30    6.60
   4 -14   1    1.60    1.50
  -5  14  -1  164.98   10.80
  -5  14  -1  175.88   11.20
  -5  14  -1  142.39   11.80
  -5  14  -1  144.19   11.70
  -5  14  -1  168.08   11.00
   5 -14   1  168.48   11.60
   5 -14   1  144.89   11.30
   5 -14   1  160.78   11.30
   5 -14   1  150.18   11.00
   5 -14   1  147.89   11.10
   5 -14   1  169.18   11.80
   5 -14   1  157.68   11.70
   5 -14   1  192.38   14.10
   5 -14   1  133.79   10.90
   5 -14   1  168.78   11.70
  -6  14  -1   44.90    5.00
  -6  14  -1   52.09    4.70
  -6  14  -1   49.00    4.90
   6 -14   1   49.10    4.50
   6 -14   1   45.40    4.40
   6 -14   1   52.69    5.50
   6 -14   1   58.99    5.40
   6 -14   1   46.70    4.60
  -7  14  -1    1.90    1.40
  -7  14  -1    4.50    1.30
   7 -14   1    5.40    1.30
   7 -14   1    5.60    1.60
   7 -14   1    3.50    1.40
  -8 -13   1    7.10    1.70
  -7 -13   1   71.49    5.30
  -7 -13   1   72.69    5.40
  -7 -13   1   73.99    6.60
   6  13  -1   39.80    2.90
  -6 -13   1   41.60    4.80
  -6 -13   1   41.60    3.80
  -6 -13   1   41.30    3.80
  -6 -13   1   44.30    3.90
  -6 -13   1   46.40    4.80
   5  13  -1  149.59   10.10
  -5 -13   1  184.68   12.90
  -5 -13   1  131.59   21.60
  -5 -13   1  150.38   10.70
  -5 -13   1  150.98   10.80
  -5 -13   1  154.28   14.20
  -5 -13   1  173.48   12.70
   4  13  -1   75.69    4.70
   4  13  -1   58.99    6.90
  -4 -13   1   65.39   15.00
  -4 -13   1   69.39    6.20
  -4 -13   1   79.19    7.20
  -4 -13   1   74.99    6.70
  -4 -13   1   74.39    5.80
  -4 -13   1   69.39    6.70
  -4 -13   1   71.39    5.80
  -4 -13   1   68.09    6.00
  -4 -13   1   61.59   12.70
  -4 -13   1   75.99    5.80
   3  13  -1  662.03   50.69
   3  13  -1  681.43   57.89
   3  13  -1  637.94   42.40
   3  13  -1  729.43   45.80
  -3 -13   1  730.03   43.60
  -3 -13   1  785.62   45.00
  -3 -13   1  713.13   57.59
  -3 -13   1  613.84   50.49
   2  13  -1  100.09   12.20
   2  13  -1   85.99   12.10
   2  13  -1   89.99    6.20
   2  13  -1  105.99    9.50
  -2 -13   1   86.19    7.90
  -2 -13   1   97.39    8.30
  -2 -13   1   91.79    7.20
  -2 -13   1   94.39    8.20
  -2 -13   1   81.59   12.40
  -2 -13   1  102.09   13.10
  -2 -13   1   90.99    7.20
  -2 -13   1   76.39    8.30
  -2 -13   1   97.59   12.50
  -2 -13   1   95.39    7.90
  -2 -13   1   95.29    7.60
  -2 -13   1   91.79   13.00
  -2 -13   1   88.39    7.20
  -2 -13   1   98.49    8.50
   1  13  -1   31.40    2.60
   1  13  -1   40.20    6.10
   1  13  -1   34.90    8.50
  -1 -13   1   26.50    4.90
  -1 -13   1   29.20    4.00
  -1 -13   1   31.20    4.40
  -1 -13   1   35.70    4.80
  -1 -13   1   22.10    4.20
  -1 -13   1   31.10    4.50
  -1 -13   1   27.20    4.00
  -1 -13   1   31.20    3.50
  -1 -13   1   42.00    8.50
  -1 -13   1   31.60    3.80
  -1 -13   1   17.40    6.50
  -1 -13   1   31.50    3.50
   0  13  -1    1.40    4.20
   0  13  -1    0.00    0.50
   0  13  -1   -0.10    0.60
   0  13  -1    1.50    1.10
   0  13  -1    5.00    2.60
   0 -13   1    1.60    4.70
   0 -13   1    0.30    1.20
   0 -13   1    2.20    1.60
   0 -13   1   -0.90    1.80
   0 -13   1   -0.90    1.50
   0 -13   1   -1.40    1.60
   0 -13   1   -1.20    0.90
   0 -13   1    1.70    2.10
   0 -13   1    2.70    4.60
   0 -13   1   -0.30    1.00
   0 -13   1   -5.90    3.90
   0 -13   1   -3.00    4.80
   0 -13   1   -0.10    1.60
   0 -13   1    3.10    1.70
  -1  13  -1   30.20    3.70
  -1  13  -1   44.60    7.10
  -1  13  -1   29.60    2.80
  -1  13  -1   29.00    3.10
  -1  13  -1   26.00    7.80
   1 -13   1   30.20    7.40
   1 -13   1   27.60    3.50
   1 -13   1   31.30    4.30
   1 -13   1   30.00    4.20
   1 -13   1   38.40    8.20
   1 -13   1   24.90    6.60
   1 -13   1   35.10    4.30
   1 -13   1   34.20    7.30
   1 -13   1   33.90    3.90
   1 -13   1   38.10    4.80
   1 -13   1   33.90    4.60
   1 -13   1   30.40    3.70
   1 -13   1   24.20    4.80
   1 -13   1   32.20    4.30
  -2  13  -1   90.69   12.70
  -2  13  -1   86.39    7.50
  -2  13  -1   73.89    7.00
  -2  13  -1   98.49   11.70
  -2  13  -1   90.59    6.50
  -2  13  -1   87.39    6.70
  -2  13  -1   92.39    7.80
   2 -13   1   91.89    8.40
   2 -13   1   81.79    7.50
   2 -13   1   90.99    8.10
   2 -13   1   80.59   10.90
   2 -13   1   89.19    8.00
   2 -13   1   86.49    7.40
   2 -13   1   90.09    7.80
   2 -13   1   75.29   11.80
   2 -13   1   95.89   11.60
   2 -13   1   72.89   12.20
   2 -13   1   80.59    7.10
   2 -13   1   86.49    8.20
   2 -13   1   92.09    7.80
   2 -13   1   88.59    7.40
  -3  13  -1  770.92   52.19
  -3  13  -1  697.63   46.60
  -3  13  -1  676.13   53.19
  -3  13  -1  751.42   45.40
  -3  13  -1  773.72   46.00
   3 -13   1  654.53   51.49
   3 -13   1  700.53   52.39
   3 -13   1  759.42   56.19
   3 -13   1  763.72   47.10
   3 -13   1  621.44   52.89
   3 -13   1  792.12   52.49
   3 -13   1  778.72   46.30
  -4  13  -1   69.89    6.30
  -4  13  -1   82.99   11.60
  -4  13  -1   98.09   19.60
  -4  13  -1   89.19   12.20
  -4  13  -1   61.99    6.70
  -4  13  -1   81.19    6.00
  -4  13  -1   76.29    6.10
  -4  13  -1   62.69    6.70
   4 -13   1   70.39    6.80
   4 -13   1   72.79    6.50
   4 -13   1   80.39   12.50
   4 -13   1   78.19    6.90
   4 -13   1   72.49    6.70
   4 -13   1   80.29    7.00
   4 -13   1   71.49    6.90
   4 -13   1   73.39    7.40
   4 -13   1   69.29    6.60
   4 -13   1   74.89    6.20
   4 -13   1   81.69   10.80
   4 -13   1   71.29    6.20
   4 -13   1   78.69    7.30
  -5  13  -1  152.38   12.20
  -5  13  -1  178.58   11.50
  -5  13  -1  176.08   11.80
  -5  13  -1  146.39   12.40
  -5  13  -1  220.48   42.00
  -5  13  -1  172.78   11.30
   5 -13   1  165.28   11.60
   5 -13   1  177.28   12.30
   5 -13   1  171.18   17.00
   5 -13   1  162.88   13.10
   5 -13   1  146.49   12.20
   5 -13   1  153.88   14.50
   5 -13   1  155.38   12.20
   5 -13   1  141.99   12.50
   5 -13   1  174.78   11.60
  -6  13  -1   48.40    5.10
  -6  13  -1   49.10    4.00
  -6  13  -1   39.80    5.00
  -6  13  -1   39.60    4.80
   6 -13   1   35.50    4.50
   6 -13   1   44.70    3.90
   6 -13   1   44.00    4.20
   6 -13   1   38.70    4.20
   6 -13   1   44.30    4.70
   6 -13   1   37.70    4.00
   6 -13   1   41.20    4.60
  -7  13  -1   70.29    6.60
   7 -13   1   76.19    7.10
   7 -13   1   75.09    6.10
   7 -13   1   78.29    6.40
   7 -13   1   83.79    6.80
  -8  13  -1   14.20    2.30
  -8  13  -1   11.10    2.00
   8 -13   1    7.10    1.80
   8 -13   1    8.50    1.70
   8 -13   1    8.90    1.70
  -8 -12   1    1.40    0.90
  -8 -12   1    3.40    1.60
  -8 -12   1    1.70    0.90
  -8 -12   1    3.20    1.00
  -8 -12   1    2.10    1.00
   7  12  -1   67.99    4.60
  -7 -12   1   70.59    5.40
  -7 -12   1   70.89    5.50
  -7 -12   1   74.89    5.50
  -7 -12   1   78.69    5.20
  -7 -12   1   62.09    6.60
  -7 -12   1   68.49    6.00
  -7 -12   1   62.79    6.90
   6  12  -1    9.90    3.50
   6  12  -1   16.10    1.40
  -6 -12   1   13.80    3.30
  -6 -12   1   13.60    2.50
  -6 -12   1   12.10    3.00
  -6 -12   1   17.60    3.40
  -6 -12   1   13.20    2.10
  -6 -12   1    8.60   11.60
  -5 -12   1    9.60    1.90
  -5 -12   1   12.90    2.40
  -5 -12   1   15.10    2.70
  -5 -12   1   10.30    1.90
  -5 -12   1   10.50    2.40
   4  12  -1  194.78   14.10
   4  12  -1  189.38   18.20
  -4 -12   1  175.28   12.60
  -4 -12   1  150.88   19.10
  -4 -12   1  187.08   13.60
  -4 -12   1  174.08   19.40
  -4 -12   1  172.18   13.00
  -4 -12   1  180.98   12.60
  -4 -12   1  181.08   13.10
  -4 -12   1  201.68   12.80
  -4 -12   1  187.08   19.40
  -4 -12   1  213.98   15.10
  -4 -12   1  169.78   13.60
  -4 -12   1  180.58   13.40
   3  12  -1  234.28   14.20
   3  12  -1  231.88   17.00
   3  12  -1  228.48   21.70
   3  12  -1  220.08   21.10
  -3 -12   1  205.08   22.20
  -3 -12   1  236.88   15.80
  -3 -12   1  228.78   16.40
  -3 -12   1  223.68   15.30
  -3 -12   1  233.98   15.40
  -3 -12   1  239.68   16.00
  -3 -12   1  226.48   22.30
  -3 -12   1  225.78   16.50
  -3 -12   1  233.98   16.60
  -3 -12   1  224.88   21.90
  -3 -12   1  222.18   16.50
  -3 -12   1  222.98   21.60
  -3 -12   1  230.88   15.40
   2  12  -1  436.76   30.90
   2  12  -1  450.35   36.30
  -2 -12   1  423.46   35.60
  -2 -12   1  448.56   28.50
  -2 -12   1  435.66   29.00
  -2 -12   1  454.35   29.20
  -2 -12   1  402.56   34.60
  -2 -12   1  437.76   28.40
  -2 -12   1  476.05   30.10
  -2 -12   1  464.75   30.00
  -2 -12   1  440.96   29.70
  -2 -12   1  447.46   35.90
  -2 -12   1  457.15   29.70
  -2 -12   1  442.66   35.30
  -2 -12   1  454.55   29.10
   1  12  -1    7.70    7.70
   1  12  -1   16.50    1.60
  -1 -12   1    9.00    3.70
  -1 -12   1   15.20    2.70
  -1 -12   1   21.70    8.70
  -1 -12   1   14.40    3.00
  -1 -12   1   16.00    2.80
  -1 -12   1   17.10    3.10
  -1 -12   1   17.70    3.50
  -1 -12   1   16.70    6.00
  -1 -12   1   13.30    5.70
  -1 -12   1   21.40    5.20
   0  12  -1    0.70    0.50
   0  12  -1    0.60    3.00
   0  12  -1    6.40    5.70
   0 -12   1    0.30    1.60
   0 -12   1   -0.60    1.10
   0 -12   1   -6.20    5.70
   0 -12   1    7.20    3.60
   0 -12   1    1.60    1.60
   0 -12   1   -1.50    1.70
   0 -12   1   -1.70    1.60
   0 -12   1    7.50    4.30
   0 -12   1   -1.80    1.80
  -1  12  -1   15.30    8.20
  -1  12  -1   15.30    2.30
  -1  12  -1    9.90    2.60
  -1  12  -1   15.90    2.50
   1 -12   1   22.60    3.60
   1 -12   1   21.10    7.60
   1 -12   1   21.80    3.70
   1 -12   1   19.20    9.50
   1 -12   1   13.00    3.70
   1 -12   1    9.80    2.50
   1 -12   1   30.20    9.90
   1 -12   1   18.00    2.60
   1 -12   1   10.20    5.50
  -2  12  -1  388.26   38.40
  -2  12  -1  464.25   32.80
  -2  12  -1  421.36   34.00
  -2  12  -1  394.16   34.00
  -2  12  -1  423.96   26.80
  -2  12  -1  393.86   27.40
  -2  12  -1  412.96   26.50
  -2  12  -1  388.26   27.50
   2 -12   1  416.36   32.80
   2 -12   1  450.55   27.60
   2 -12   1  442.86   28.60
   2 -12   1  437.86   28.60
   2 -12   1  457.55   27.90
   2 -12   1  421.46   34.00
   2 -12   1  438.46   33.20
   2 -12   1  439.06   27.50
   2 -12   1  390.36   27.40
   2 -12   1  367.06   33.50
   2 -12   1  408.16   28.70
   2 -12   1  419.96   28.10
   2 -12   1  391.46   28.80
   2 -12   1  461.85   28.20
  -3  12  -1  244.28   14.70
  -3  12  -1  235.48   15.00
  -3  12  -1  242.78   20.60
  -3  12  -1  223.68   22.10
  -3  12  -1  246.28   22.20
  -3  12  -1  188.78   23.70
  -3  12  -1  222.28   15.90
  -3  12  -1  208.08   15.70
   3 -12   1  224.28   15.80
   3 -12   1  217.08   14.90
   3 -12   1  211.88   20.10
   3 -12   1  229.98   15.60
   3 -12   1  215.58   15.00
   3 -12   1  227.28   15.70
   3 -12   1  196.48   15.40
   3 -12   1  208.78   19.90
   3 -12   1  238.38   16.60
   3 -12   1  213.88   15.80
   3 -12   1  225.98   16.30
   3 -12   1  230.28   15.80
   3 -12   1  192.98   21.30
   3 -12   1  186.78   16.10
   3 -12   1  203.18   21.20
   3 -12   1  219.48   16.10
  -4  12  -1  170.08   23.10
  -4  12  -1  163.08   19.50
  -4  12  -1  178.18   13.80
  -4  12  -1  174.88   21.70
  -4  12  -1  201.48   12.70
  -4  12  -1  178.38   13.10
  -4  12  -1  194.08   12.90
  -4  12  -1  197.48   18.80
  -4  12  -1  175.38   13.70
   4 -12   1  184.68   13.50
   4 -12   1  181.88   12.90
   4 -12   1  167.48   17.00
   4 -12   1  200.78   13.90
   4 -12   1  187.88   13.70
   4 -12   1  163.78   13.20
   4 -12   1  190.98   13.80
   4 -12   1  188.58   13.00
   4 -12   1  188.48   18.20
   4 -12   1  192.28   14.40
   4 -12   1  187.78   13.90
   4 -12   1  182.78   19.20
   4 -12   1  188.18   14.10
   4 -12   1  192.88   13.90
   4 -12   1  153.38   19.10
  -5  12  -1   24.50    7.90
  -5  12  -1   26.20   10.80
  -5  12  -1   16.90    2.60
  -5  12  -1   11.50    2.90
  -5  12  -1   10.40    2.90
  -5  12  -1   16.40    2.40
  -5  12  -1   13.40    2.70
  -5  12  -1   16.50    7.30
   5 -12   1    9.60    2.40
   5 -12   1   15.10    7.70
   5 -12   1   10.50    2.30
   5 -12   1   11.10    2.20
   5 -12   1   11.10    2.80
   5 -12   1   10.70    2.60
   5 -12   1   11.50    2.40
   5 -12   1    8.10    2.10
   5 -12   1   15.20    2.80
   5 -12   1   12.40    2.70
  -6  12  -1   16.70    3.20
  -6  12  -1   17.10    2.70
  -6  12  -1   11.60    3.10
  -6  12  -1   16.90    2.50
   6 -12   1   12.70    2.70
   6 -12   1   15.20    2.80
   6 -12   1   11.80    3.00
   6 -12   1   19.50    6.60
   6 -12   1   12.00    2.50
   6 -12   1   13.70    2.80
   6 -12   1   14.40    2.90
   6 -12   1   18.50    3.70
  -7  12  -1   67.59    6.90
  -7  12  -1   75.79    6.70
  -7  12  -1   75.59    6.90
   7 -12   1   61.79    6.30
   7 -12   1   84.79    6.30
   7 -12   1   68.09    6.60
   7 -12   1   76.69    6.30
   7 -12   1   78.49    6.20
   7 -12   1   71.39    5.80
  -8  12  -1    1.70    1.20
  -8  12  -1    3.20    2.00
   8 -12   1    2.70    1.40
   8 -12   1    2.90    1.30
   8 -12   1    0.20    1.60
   9  11  -1  126.89    8.50
  -9 -11   1  114.49   10.70
  -9 -11   1  131.29    8.90
  -9 -11   1  148.09    9.20
  -9 -11   1  127.99    8.50
  -9 -11   1  136.79    8.60
   8  11  -1   79.79    5.90
   8  11  -1   76.79    7.00
   8  11  -1   90.19    6.40
  -8 -11   1   94.09    6.80
  -8 -11   1   92.59    7.90
  -8 -11   1   91.39    6.80
  -8 -11   1   93.09    6.70
  -8 -11   1   97.39    8.50
  -8 -11   1   90.69    6.60
  -8 -11   1   93.19    6.60
  -8 -11   1   97.59    6.50
   7  11  -1   17.70   11.00
  -7 -11   1   21.80    3.40
  -7 -11   1   26.30    3.20
  -7 -11   1   22.80    2.70
  -7 -11   1   20.80    9.10
  -7 -11   1   29.30    3.90
  -7 -11   1   24.80    4.30
  -7 -11   1   20.90    2.80
  -7 -11   1   21.30    4.20
  -6 -11   1    3.00    2.30
  -6 -11   1    1.20    1.50
  -6 -11   1    1.60    1.10
  -6 -11   1    1.10    1.30
  -6 -11   1    0.20    1.20
  -6 -11   1    1.70    1.30
  -6 -11   1    9.60    8.40
  -6 -11   1    1.00    1.00
  -6 -11   1    1.70    1.20
   5  11  -1  119.09   10.10
  -5 -11   1  115.89   15.20
  -5 -11   1  110.99    8.50
  -5 -11   1  118.09    8.30
  -5 -11   1  106.29    9.10
  -5 -11   1   99.09   18.20
  -5 -11   1  119.39    8.50
  -5 -11   1  109.49    8.90
  -5 -11   1  113.69    8.50
  -5 -11   1  139.19   11.30
  -5 -11   1  115.69    8.70
  -5 -11   1  109.09   15.40
   4  11  -1  464.25   30.10
   4  11  -1  391.66   39.00
  -4 -11   1  488.85   29.80
  -4 -11   1  393.46   35.40
  -4 -11   1  464.15   30.20
  -4 -11   1  412.76   36.10
  -4 -11   1  445.06   28.70
  -4 -11   1  461.55   29.70
  -4 -11   1  461.45   28.80
  -4 -11   1  484.25   29.00
  -4 -11   1  448.26   29.20
  -4 -11   1  439.86   36.80
   3  11  -1  211.58   19.80
   3  11  -1  174.48   17.70
   3  11  -1  208.08   15.10
  -3 -11   1  218.28   20.40
  -3 -11   1  213.28   15.00
  -3 -11   1  210.58   18.10
  -3 -11   1  208.98   13.80
  -3 -11   1  197.98   14.20
  -3 -11   1  207.88   13.80
  -3 -11   1  219.68   15.10
  -3 -11   1  185.18   20.00
  -3 -11   1  172.58   19.90
  -3 -11   1  192.38   14.40
  -3 -11   1  197.68   19.40
   2  11  -1  202.98   13.10
   2  11  -1  213.58   16.10
   2  11  -1  201.08   20.60
  -2 -11   1  221.18   20.20
  -2 -11   1  184.98   19.90
  -2 -11   1  197.38   19.40
  -2 -11   1  222.58   15.60
  -2 -11   1  221.18   14.30
  -2 -11   1  215.28   15.50
  -2 -11   1  220.18   14.30
  -2 -11   1  212.18   20.20
   1  11  -1   44.40    8.40
   1  11  -1   51.69    8.90
   1  11  -1   41.80    6.10
  -1 -11   1   46.70    8.60
  -1 -11   1   66.69    9.70
  -1 -11   1   55.89    9.60
  -1 -11   1   63.19    6.10
  -1 -11   1   57.19    4.70
  -1 -11   1   58.49    4.80
  -1 -11   1   55.89    6.10
  -1 -11   1   69.99    9.70
   0  11  -1   22.40    1.90
   0  11  -1   26.50    5.70
   0  11  -1   21.00    4.60
   0  11  -1   26.80    5.90
   0 -11   1   13.10    5.40
   0 -11   1   21.40    3.60
   0 -11   1   23.80    6.30
   0 -11   1   22.50    7.30
   0 -11   1   25.00    2.70
   0 -11   1   21.50    2.60
   0 -11   1   14.50    5.30
   0 -11   1   18.80    3.70
  -1  11  -1   55.79    4.10
  -1  11  -1   50.49    4.00
  -1  11  -1   53.19    7.90
  -1  11  -1   38.80   10.10
  -1  11  -1   66.59    9.40
  -1  11  -1   56.49    5.10
   1 -11   1   51.59    4.90
   1 -11   1   51.69    8.80
   1 -11   1   59.39    8.50
   1 -11   1   53.79    4.80
   1 -11   1   53.59    9.10
   1 -11   1   59.79    5.00
   1 -11   1   41.30    8.00
   1 -11   1   47.10    5.40
   1 -11   1   55.59    5.80
  -2  11  -1  195.68   18.80
  -2  11  -1  212.28   13.70
  -2  11  -1  189.38   14.60
  -2  11  -1  203.88   13.90
  -2  11  -1  221.68   22.40
  -2  11  -1  213.08   20.50
  -2  11  -1  229.08   19.10
   2 -11   1  214.68   14.60
   2 -11   1  223.68   14.30
   2 -11   1  213.98   15.60
   2 -11   1  219.48   15.70
   2 -11   1  223.38   14.40
   2 -11   1  217.78   14.70
   2 -11   1  207.08   20.20
   2 -11   1  187.48   18.60
   2 -11   1  194.18   20.00
   2 -11   1  202.38   19.10
  -3  11  -1  222.38   13.70
  -3  11  -1  216.28   14.80
  -3  11  -1  214.88   15.70
  -3  11  -1  207.28   19.90
  -3  11  -1  173.28   19.30
  -3  11  -1  207.18   19.20
   3 -11   1  180.68   19.60
   3 -11   1  207.98   19.30
   3 -11   1  208.08   15.30
   3 -11   1  195.48   14.80
   3 -11   1  192.28   14.70
   3 -11   1  214.98   15.10
   3 -11   1  191.48   19.40
   3 -11   1  230.28   14.30
   3 -11   1  200.18   14.80
   3 -11   1  230.28   14.40
   3 -11   1  187.18   14.40
   3 -11   1  246.78   16.70
   3 -11   1  188.48   14.80
   3 -11   1  183.38   18.00
   3 -11   1  187.48   15.30
  -4  11  -1  458.15   34.30
  -4  11  -1  485.05   39.40
  -4  11  -1  435.96   29.00
  -4  11  -1  473.05   28.10
  -4  11  -1  439.26   29.00
  -4  11  -1  456.25   34.80
  -4  11  -1  390.96   28.10
  -4  11  -1  483.45   27.80
   4 -11   1  451.35   28.90
   4 -11   1  398.56   28.70
   4 -11   1  398.16   29.10
   4 -11   1  381.76   32.60
   4 -11   1  395.56   28.70
   4 -11   1  422.06   33.30
   4 -11   1  375.06   28.20
   4 -11   1  462.65   28.30
   4 -11   1  388.26   28.50
   4 -11   1  417.96   34.60
   4 -11   1  469.55   28.80
   4 -11   1  484.95   29.30
   4 -11   1  431.16   28.20
   4 -11   1  484.75   29.40
  -5  11  -1   95.89   14.10
  -5  11  -1  121.29    8.40
  -5  11  -1  110.39    9.70
  -5  11  -1  113.09    9.70
  -5  11  -1  112.99    8.90
  -5  11  -1  110.79   15.70
  -5  11  -1  104.69   16.50
  -5  11  -1  127.79    8.70
  -5  11  -1   85.09   19.30
  -5  11  -1  119.49    9.60
  -5  11  -1  132.89   15.60
   5 -11   1  107.49   12.60
   5 -11   1  104.49    9.30
   5 -11   1  120.09    9.00
   5 -11   1  113.89    9.50
   5 -11   1  119.49    9.60
   5 -11   1  117.19    9.40
   5 -11   1   93.59    8.80
   5 -11   1  119.19   13.10
   5 -11   1  120.69    9.10
   5 -11   1   96.49    8.70
   5 -11   1  136.89    9.30
   5 -11   1  120.79    8.90
   5 -11   1  107.09    9.40
  -6  11  -1    2.10    1.30
  -6  11  -1    1.20    1.60
  -6  11  -1    2.20    1.30
  -6  11  -1    0.40    1.50
  -6  11  -1   20.20   10.70
   6 -11   1   -1.30    1.80
   6 -11   1    3.30    1.70
   6 -11   1    2.80    1.60
   6 -11   1    2.90    1.60
   6 -11   1    5.40    4.20
   6 -11   1    2.10    1.90
   6 -11   1    0.10    1.40
  -7  11  -1   22.70    3.90
  -7  11  -1   22.60    4.10
  -7  11  -1   49.40   17.50
  -7  11  -1   18.90    3.30
  -7  11  -1   27.80    4.30
   7 -11   1   21.20    3.30
   7 -11   1   24.60    4.70
   7 -11   1   23.80    3.40
   7 -11   1   24.70    3.90
  -8  11  -1   89.89    8.30
  -8  11  -1   93.09    8.50
  -8  11  -1   90.69    7.90
  -8  11  -1  104.59    7.90
   8 -11   1   93.09    7.60
   8 -11   1   97.39    8.00
   8 -11   1  110.19    7.50
   8 -11   1   96.09    7.70
   8 -11   1  101.19    9.70
  -9  11  -1  118.99    9.80
   9 -11   1  125.79    9.90
   9 -11   1  142.69    9.60
   9 -11   1  151.48    9.40
   9  10  -1   49.50    4.00
   9  10  -1   54.59    4.30
  -9 -10   1   48.60    5.80
  -9 -10   1   61.29    4.50
  -9 -10   1   64.89    6.10
  -9 -10   1   56.69    4.60
  -9 -10   1   65.29    4.80
  -9 -10   1   69.49    5.90
   8  10  -1    9.10    4.20
   8  10  -1    8.30    1.60
  -8 -10   1   13.00    3.20
  -8 -10   1   12.10    2.00
  -8 -10   1    9.10    1.80
  -8 -10   1   15.50    3.00
  -8 -10   1   13.40    2.00
  -8 -10   1   14.70    2.50
  -8 -10   1   12.90    2.30
  -8 -10   1    7.10    2.10
   7  10  -1   39.20    6.80
   7  10  -1   32.90    2.80
   7  10  -1   31.80   11.40
  -7 -10   1   26.60    9.70
  -7 -10   1   34.80    3.70
  -7 -10   1   35.70    3.70
  -7 -10   1   35.70    3.60
  -7 -10   1   32.30    5.10
  -7 -10   1   24.60    8.50
  -7 -10   1   39.00    4.00
  -7 -10   1   33.70    4.20
  -7 -10   1   40.20    4.00
  -7 -10   1   31.00    3.50
  -7 -10   1   37.00    3.90
   6  10  -1   34.20   10.80
   6  10  -1   35.20    5.50
  -6 -10   1   23.60    3.00
  -6 -10   1   19.50    7.70
  -6 -10   1   27.00    3.40
  -6 -10   1   21.70    3.20
  -6 -10   1   20.50    3.70
  -6 -10   1   29.60    3.20
  -6 -10   1   25.70    3.20
  -6 -10   1   23.30    7.00
  -6 -10   1   21.10    3.90
  -6 -10   1   29.40    5.00
  -6 -10   1   24.90    3.00
  -6 -10   1   27.80    9.30
   5  10  -1  282.87   22.30
   5  10  -1  278.57   27.90
  -5 -10   1  303.77   30.50
  -5 -10   1  294.17   27.60
  -5 -10   1  351.96   20.50
  -5 -10   1  303.77   20.30
  -5 -10   1  349.27   21.10
  -5 -10   1  292.57   26.90
  -5 -10   1  271.97   34.80
  -5 -10   1  348.37   20.40
  -5 -10   1  304.17   20.30
   4  10  -1  213.68   19.90
   4  10  -1  233.08   15.80
  -4 -10   1  233.98   14.90
  -4 -10   1  216.58   15.90
  -4 -10   1  246.48   21.20
  -4 -10   1  248.08   22.70
  -4 -10   1  219.38   20.90
  -4 -10   1  213.58   14.90
  -4 -10   1  221.88   21.60
  -4 -10   1  219.28   15.00
  -4 -10   1  219.48   14.70
  -4 -10   1  206.18   22.10
  -4 -10   1  212.58   15.70
   3  10  -1   10.20    4.40
   3  10  -1    2.00    3.20
  -3 -10   1    1.60    1.60
  -3 -10   1    0.40    0.80
  -3 -10   1   -5.00    3.60
  -3 -10   1    8.90    3.60
  -3 -10   1    2.70    7.40
  -3 -10   1   -8.50   10.60
  -3 -10   1   -0.30    1.40
  -3 -10   1    2.30    3.80
  -3 -10   1    1.60    3.90
   2  10  -1   96.49    8.40
   2  10  -1   89.89   10.80
   2  10  -1   95.39   11.40
  -2 -10   1   93.49   11.70
  -2 -10   1   90.69    7.90
  -2 -10   1   82.29   11.80
  -2 -10   1   95.49    7.30
  -2 -10   1   98.39   11.80
  -2 -10   1   98.79    7.10
  -2 -10   1   91.69   11.50
   1  10  -1  173.58   15.60
   1  10  -1  167.68   16.80
  -1 -10   1  171.58   17.20
  -1 -10   1  176.68   11.80
  -1 -10   1  175.18   16.90
  -1 -10   1  165.98   16.40
  -1 -10   1  164.08   12.90
  -1 -10   1  182.58   11.80
   0  10  -1   17.30    4.50
   0  10  -1   14.50    3.60
   0  10  -1   13.70    1.30
   0 -10   1    9.80    2.40
   0 -10   1   11.50    4.10
   0 -10   1   12.60    1.90
   0 -10   1    7.90    3.70
  -1  10  -1  180.18   17.50
  -1  10  -1  184.28   16.10
  -1  10  -1  158.48   15.70
  -1  10  -1  172.18   11.40
  -1  10  -1  162.48   14.80
   1 -10   1  177.48   17.10
   1 -10   1  179.28   11.70
   1 -10   1  175.08   17.20
   1 -10   1  159.98   11.70
   1 -10   1  184.48   16.30
   1 -10   1  168.28   11.90
   1 -10   1  148.79   12.50
   1 -10   1  182.98   16.60
  -2  10  -1   95.99   12.00
  -2  10  -1   87.69   11.30
  -2  10  -1   83.19   10.20
  -2  10  -1   91.09    7.20
  -2  10  -1   59.59   14.10
  -2  10  -1   95.19    6.30
  -2  10  -1   82.49   10.30
   2 -10   1   95.39    7.00
   2 -10   1   84.19    7.80
   2 -10   1   78.29   11.10
   2 -10   1   98.89   12.00
   2 -10   1   86.79    7.70
   2 -10   1   89.79    7.10
   2 -10   1   98.19   10.90
   2 -10   1  100.09   10.90
   2 -10   1   90.89    7.10
   2 -10   1   85.09    7.00
  -3  10  -1    5.90    3.50
  -3  10  -1   12.00    5.30
  -3  10  -1    3.40    1.10
  -3  10  -1   -0.90    2.50
  -3  10  -1   14.00    6.20
  -3  10  -1    4.30    3.90
   3 -10   1    6.90    2.90
   3 -10   1    4.30    2.70
   3 -10   1    6.50    1.80
   3 -10   1    2.20    3.10
   3 -10   1    5.30    1.60
   3 -10   1    1.60    1.20
  -4  10  -1  217.68   19.90
  -4  10  -1  225.58   22.10
  -4  10  -1  238.08   14.60
  -4  10  -1  218.58   15.70
  -4  10  -1  230.58   15.80
  -4  10  -1  217.78   20.70
  -4  10  -1  217.58   20.10
  -4  10  -1  214.38   23.40
  -4  10  -1  217.38   14.70
   4 -10   1  258.37   16.70
   4 -10   1  216.88   15.10
   4 -10   1  224.98   15.20
   4 -10   1  201.28   18.70
   4 -10   1  210.48   15.40
   4 -10   1  211.58   20.70
   4 -10   1  230.48   15.90
   4 -10   1  202.88   20.50
   4 -10   1  185.18   15.40
   4 -10   1  203.18   19.30
  -5  10  -1  298.97   31.50
  -5  10  -1  350.36   21.00
  -5  10  -1  352.56   21.00
  -5  10  -1  316.07   21.20
  -5  10  -1  315.97   22.10
  -5  10  -1  305.47   29.60
  -5  10  -1  329.07   22.20
  -5  10  -1  341.97   35.00
   5 -10   1  287.47   21.70
   5 -10   1  323.17   26.20
   5 -10   1  314.77   23.90
   5 -10   1  325.67   21.50
   5 -10   1  294.87   25.40
   5 -10   1  352.36   22.30
   5 -10   1  318.77   21.50
   5 -10   1  273.07   21.50
   5 -10   1  307.57   21.80
  -6  10  -1   27.30    4.10
  -6  10  -1   35.30   10.30
  -6  10  -1   26.40    3.40
  -6  10  -1   21.20   10.30
  -6  10  -1   29.80    3.40
  -6  10  -1   27.70    4.10
   6 -10   1   21.10    3.50
   6 -10   1   25.20    3.90
   6 -10   1   23.60    5.80
   6 -10   1   26.20    4.40
   6 -10   1   22.60    4.00
   6 -10   1   20.20    4.00
   6 -10   1   31.30    5.20
   6 -10   1   38.80    6.80
   6 -10   1   24.10    3.60
  -7  10  -1   53.69   13.50
  -7  10  -1   39.50    5.00
  -7  10  -1   31.20    4.80
  -7  10  -1   34.50    5.00
   7 -10   1   32.30    4.20
   7 -10   1   37.00    4.60
   7 -10   1   30.90    7.40
   7 -10   1   32.80    4.20
   7 -10   1   29.00    4.60
   7 -10   1   40.70    4.60
   7 -10   1   38.30    4.40
  -8  10  -1   10.10    2.40
  -8  10  -1    7.50    2.00
  -8  10  -1    9.60    3.30
   8 -10   1   10.40    2.30
   8 -10   1   20.10    6.40
   8 -10   1    9.10    2.10
   8 -10   1    9.00    2.60
  -9  10  -1   74.99    5.90
  -9  10  -1   61.89    7.00
  -9  10  -1   66.89    6.20
  -9  10  -1   61.39    5.60
   9 -10   1   57.99    5.80
   9 -10   1   64.39    5.70
  10   9  -1   25.30    2.60
  10   9  -1   25.80    2.40
 -10  -9   1   25.60    3.60
 -10  -9   1   23.10    3.10
 -10  -9   1   31.10    2.70
 -10  -9   1   28.40    2.80
 -10  -9   1   28.90    2.90
   9   9  -1  170.48   11.40
  -9  -9   1  178.18   14.10
  -9  -9   1  183.28   11.80
  -9  -9   1  177.18   11.90
  -9  -9   1  168.08   11.80
  -9  -9   1  155.48   11.70
  -9  -9   1  178.38   12.10
  -9  -9   1  187.48   12.10
  -9  -9   1  171.28   11.80
   8   9  -1   70.79    5.80
   8   9  -1   64.09    5.60
   8   9  -1  110.89   16.20
   8   9  -1   73.59    9.80
  -8  -9   1   75.99    6.20
  -8  -9   1   85.69    6.60
  -8  -9   1   77.79    6.10
  -8  -9   1   83.09    8.60
  -8  -9   1   81.79    6.40
  -8  -9   1   72.79    6.50
  -8  -9   1   77.39    6.30
  -8  -9   1   65.79   14.90
  -8  -9   1   83.59    6.30
   7   9  -1    5.30    1.00
   7   9  -1    6.90    3.30
   7   9  -1   23.00    8.50
  -7  -9   1    4.30    1.40
  -7  -9   1    4.10    1.40
  -7  -9   1    3.50    3.90
   6   9  -1   98.49   14.20
   6   9  -1   86.89    9.20
  -6  -9   1   88.49    6.90
  -6  -9   1   65.59   14.40
  -6  -9   1   88.79    7.10
  -6  -9   1   79.59    7.40
  -6  -9   1   85.79    6.90
  -6  -9   1  105.59    9.80
  -6  -9   1   83.49    6.80
  -6  -9   1   85.89    6.90
  -6  -9   1   59.09   12.20
  -6  -9   1   87.59    7.00
  -6  -9   1  100.39   15.30
  -6  -9   1   89.19   12.70
  -6  -9   1   94.49    7.00
   5   9  -1  415.16   28.40
   5   9  -1  419.76   35.20
  -5  -9   1  428.06   26.90
  -5  -9   1  387.96   34.90
  -5  -9   1  392.76   35.40
  -5  -9   1  405.96   33.90
  -5  -9   1  438.86   26.90
  -5  -9   1  426.66   34.60
  -5  -9   1  418.36   27.00
  -5  -9   1  450.65   27.00
   4   9  -1  771.52   45.60
  -4  -9   1  737.33   46.40
  -4  -9   1  743.13   45.00
  -4  -9   1  724.33   45.00
  -4  -9   1  665.53   51.49
  -4  -9   1  682.03   52.29
  -4  -9   1  724.03   45.30
  -4  -9   1  740.63   44.80
  -4  -9   1  665.93   52.29
  -4  -9   1  749.53   46.70
  -4  -9   1  705.83   51.99
   3   9  -1   26.60    6.70
   3   9  -1   37.50    5.70
   3   9  -1   27.50    3.10
  -3  -9   1   31.40    2.90
  -3  -9   1   31.80    7.10
  -3  -9   1   32.30    8.10
  -3  -9   1   22.30    2.90
  -3  -9   1   25.60    7.80
  -3  -9   1   35.40    7.20
  -3  -9   1   25.30    6.60
  -3  -9   1   32.00    6.90
  -3  -9   1   28.50    8.50
  -3  -9   1   33.00    3.70
   2   9  -1  166.38   16.40
   2   9  -1  171.18   15.50
  -2  -9   1  182.88   12.10
  -2  -9   1  176.68   16.50
  -2  -9   1  173.48   13.00
  -2  -9   1  195.38   17.30
  -2  -9   1  168.08   16.80
  -2  -9   1  164.48   17.30
  -2  -9   1  213.28   17.00
  -2  -9   1  188.58   17.20
   1   9  -1  437.36   33.10
   1   9  -1  464.95   34.30
   1   9  -1  443.16   32.60
  -1  -9   1  455.25   32.50
  -1  -9   1  484.95   35.30
  -1  -9   1  472.45   34.10
  -1  -9   1  508.65   29.50
  -1  -9   1  499.85   34.70
  -1  -9   1  418.16   30.30
  -1  -9   1  495.45   35.70
   0   9  -1  385.46   31.30
   0   9  -1  438.96   30.90
   0   9  -1  354.76   25.60
   0   9  -1  376.96   28.60
   0  -9   1  462.15   31.60
   0  -9   1  451.45   31.50
   0  -9   1  425.96   32.70
   0  -9   1  471.45   26.70
   0  -9   1  421.26   27.70
   0  -9   1  433.66   32.80
  -1   9  -1  484.45   28.60
  -1   9  -1  466.45   33.70
  -1   9  -1  464.95   32.50
  -1   9  -1  427.26   34.70
  -1   9  -1  485.05   33.80
   1  -9   1  446.26   34.90
   1  -9   1  481.15   30.60
   1  -9   1  482.55   35.50
   1  -9   1  441.66   30.30
   1  -9   1  455.05   33.40
   1  -9   1  464.05   33.70
   1  -9   1  471.35   29.40
  -2   9  -1  186.78   15.60
  -2   9  -1  175.08   15.30
  -2   9  -1  179.58   12.10
  -2   9  -1  173.28   16.20
  -2   9  -1  187.38   11.30
  -2   9  -1  153.28   16.90
   2  -9   1  165.68   12.70
   2  -9   1  161.38   16.60
   2  -9   1  168.58   15.20
   2  -9   1  172.98   15.40
   2  -9   1  164.68   11.90
   2  -9   1  157.88   16.40
   2  -9   1  183.28   11.90
  -3   9  -1   23.40    6.80
  -3   9  -1   27.90    2.70
  -3   9  -1   24.90    7.60
  -3   9  -1   35.70    8.80
  -3   9  -1   28.60    3.00
  -3   9  -1   38.50    5.70
  -3   9  -1   30.20    3.50
   3  -9   1   30.40    3.30
   3  -9   1   35.30    4.10
   3  -9   1   29.50    3.80
   3  -9   1   28.50    3.40
   3  -9   1   41.40    7.00
   3  -9   1   26.00    4.00
   3  -9   1   32.90    5.70
   3  -9   1   27.60    7.30
  -4   9  -1  677.53   51.49
  -4   9  -1  698.73   48.30
  -4   9  -1  707.43   43.50
  -4   9  -1  752.72   44.60
  -4   9  -1  711.63   49.50
  -4   9  -1  712.73   49.20
  -4   9  -1  665.03   52.99
  -4   9  -1  664.33   44.30
  -4   9  -1  777.22   43.40
   4  -9   1  670.03   47.90
   4  -9   1  632.54   49.40
   4  -9   1  692.53   48.30
   4  -9   1  717.83   44.10
   4  -9   1  687.53   44.40
   4  -9   1  717.13   44.10
   4  -9   1  666.13   49.60
   4  -9   1  677.33   44.30
  -5   9  -1  447.26   28.20
  -5   9  -1  460.05   26.70
  -5   9  -1  392.16   36.60
  -5   9  -1  445.66   26.90
  -5   9  -1  409.06   32.50
  -5   9  -1  401.96   34.70
  -5   9  -1  434.36   28.00
  -5   9  -1  439.86   33.20
   5  -9   1  418.36   31.80
   5  -9   1  423.56   27.50
   5  -9   1  377.66   32.30
   5  -9   1  433.26   27.90
   5  -9   1  422.36   28.30
   5  -9   1  357.16   32.40
   5  -9   1  429.46   27.60
   5  -9   1  387.76   27.40
   5  -9   1  406.96   31.40
  -6   9  -1   74.69   17.90
  -6   9  -1   68.79   14.90
  -6   9  -1   92.49    8.00
  -6   9  -1   89.89    6.80
  -6   9  -1   92.79    6.90
  -6   9  -1   83.59    8.10
  -6   9  -1   88.29    8.30
   6  -9   1   73.39    7.30
   6  -9   1   97.19    7.40
   6  -9   1   87.49    8.00
   6  -9   1   79.39   10.70
   6  -9   1  107.19    8.10
   6  -9   1   92.59    7.80
   6  -9   1   79.09   10.60
   6  -9   1   84.89    7.60
  -7   9  -1   -6.20    9.10
  -7   9  -1    3.70    1.90
   7  -9   1    0.20    3.80
   7  -9   1    4.30    1.80
   7  -9   1    7.50    5.70
  -8   9  -1   84.89    7.80
  -8   9  -1   63.29   16.50
  -8   9  -1   86.09    8.20
  -8   9  -1   80.19    7.30
   8  -9   1   78.99    7.20
   8  -9   1   79.69    7.50
   8  -9   1   83.19    7.10
   8  -9   1   85.39   10.60
   8  -9   1   79.69    7.40
  -9   9  -1  173.68   12.30
  -9   9  -1  188.78   13.10
  -9   9  -1  159.88   12.90
  -9   9  -1  155.78   13.50
   9  -9   1  186.78   12.60
   9  -9   1  163.08   12.40
   9  -9   1  155.18   12.30
   9  -9   1  197.18   12.40
 -10   9  -1   29.00    3.70
  10  -9   1   27.70    4.00
  10  -9   1   28.80    3.30
  10  -9   1   26.80    3.20
  10   8  -1    2.40    1.20
  10   8  -1    2.20    1.70
  10   8  -1    0.50    1.00
 -10  -8   1    0.30    1.30
 -10  -8   1    0.60    0.90
 -10  -8   1    0.30    1.00
 -10  -8   1    0.60    1.00
 -10  -8   1    2.70    1.40
 -10  -8   1    2.30    1.70
   9   8  -1    4.30    1.20
   9   8  -1    5.00    3.50
   9   8  -1    4.20    1.60
  -9  -8   1    3.60    2.30
  -9  -8   1    5.00    1.30
  -9  -8   1    5.60    1.50
  -9  -8   1    2.40    1.30
  -9  -8   1    5.80    1.70
  -9  -8   1    3.10    1.30
  -9  -8   1    2.90    1.80
   8   8  -1   19.00    2.70
   8   8  -1   28.50    6.60
   8   8  -1   22.30    2.50
  -8  -8   1   26.80    3.50
  -8  -8   1   28.90    4.90
  -8  -8   1   22.00    2.90
  -8  -8   1   21.20    4.20
  -8  -8   1   23.40    3.20
  -8  -8   1   23.90   10.40
  -8  -8   1   19.60    3.30
  -8  -8   1   19.20    3.20
  -8  -8   1   25.40    3.30
  -8  -8   1   25.40    3.10
  -8  -8   1   22.70    3.10
   7   8  -1  185.68   20.60
   7   8  -1  176.48   12.30
   7   8  -1  145.49   18.30
   7   8  -1  156.48   16.40
  -7  -8   1  184.68   13.20
  -7  -8   1  202.98   22.20
  -7  -8   1  191.38   13.20
  -7  -8   1  207.58   13.60
  -7  -8   1  197.98   13.40
  -7  -8   1  187.68   22.30
  -7  -8   1  194.98   13.00
  -7  -8   1  202.48   16.40
  -7  -8   1  195.08   13.60
  -7  -8   1  192.98   13.20
  -7  -8   1  190.28   13.00
  -7  -8   1  172.48   19.00
  -7  -8   1  186.08   14.10
   6   8  -1  313.57   23.50
   6   8  -1  315.27   29.00
  -6  -8   1  300.77   27.70
  -6  -8   1  344.57   30.70
  -6  -8   1  327.27   20.50
  -6  -8   1  336.57   20.90
  -6  -8   1  265.17   20.20
  -6  -8   1  307.67   27.80
  -6  -8   1  319.07   21.10
  -6  -8   1  317.57   29.70
  -6  -8   1  281.67   20.90
   5   8  -1   98.59    8.80
   5   8  -1  123.39   13.60
  -5  -8   1  115.39    8.10
  -5  -8   1  107.09    7.90
  -5  -8   1   98.69    7.70
  -5  -8   1  106.59   14.50
  -5  -8   1  108.89    7.80
  -5  -8   1  106.09   13.00
  -5  -8   1   89.29   12.00
  -5  -8   1   98.59   14.80
   4   8  -1  491.35   35.00
   4   8  -1  449.16   33.40
   4   8  -1  425.16   37.30
   4   8  -1  422.16   30.60
  -4  -8   1  497.25   38.40
  -4  -8   1  510.05   38.10
  -4  -8   1  505.65   37.10
  -4  -8   1  519.25   30.70
  -4  -8   1  500.95   38.90
  -4  -8   1  491.15   31.30
  -4  -8   1  528.45   30.70
   3   8  -1   13.60    5.10
   3   8  -1   28.50    5.70
  -3  -8   1   16.50    5.00
  -3  -8   1   16.50    4.90
  -3  -8   1   11.70    5.30
  -3  -8   1   18.40    2.50
  -3  -8   1   19.70    6.30
  -3  -8   1   26.10    5.20
  -3  -8   1   20.50    2.20
  -3  -8   1   17.10    2.80
  -3  -8   1   16.20    6.30
   2   8  -1  225.08   18.40
   2   8  -1  234.18   19.50
   2   8  -1  205.68   15.10
   2   8  -1  231.28   17.80
  -2  -8   1  241.38   17.10
  -2  -8   1  260.57   15.40
  -2  -8   1  246.18   20.20
  -2  -8   1  253.07   20.30
  -2  -8   1  220.78   19.50
  -2  -8   1  234.78   19.70
  -2  -8   1  243.88   19.80
  -2  -8   1  224.78   20.40
  -2  -8   1  237.18   16.20
  -2  -8   1  248.08   20.00
   1   8  -1  686.33   47.90
   1   8  -1  642.84   47.10
   1   8  -1  639.24   46.80
   1   8  -1  643.94   46.50
   1   8  -1  689.63   48.10
  -1  -8   1  688.23   49.60
  -1  -8   1  747.83   45.50
  -1  -8   1  787.12   47.50
  -1  -8   1  735.43   50.09
  -1  -8   1  786.42   49.40
  -1  -8   1  773.62   49.00
  -1  -8   1  749.92   48.00
  -1  -8   1  786.22   49.00
   0   8  -1   37.10    7.60
   0   8  -1   19.70    4.80
   0   8  -1   18.10    3.40
   0   8  -1   23.20    4.20
   0  -8   1   16.90    4.80
   0  -8   1   24.50    4.80
   0  -8   1   30.20    4.40
   0  -8   1   22.90    2.60
   0  -8   1   27.20    5.00
  -1   8  -1  701.03   44.60
  -1   8  -1  734.73   48.10
  -1   8  -1  667.43   49.99
  -1   8  -1  771.82   49.40
  -1   8  -1  753.02   49.40
   1  -8   1  762.32   50.99
   1  -8   1  695.13   48.90
   1  -8   1  735.43   50.89
   1  -8   1  710.93   48.70
   1  -8   1  669.33   46.10
   1  -8   1  848.32   45.50
  -2   8  -1  233.38   18.80
  -2   8  -1  223.08   14.80
  -2   8  -1  252.67   19.70
  -2   8  -1  229.38   15.60
  -2   8  -1  234.18   20.90
  -2   8  -1  242.08   19.00
   2  -8   1  214.48   16.00
   2  -8   1  204.88   19.50
   2  -8   1  263.27   15.60
   2  -8   1  253.97   15.60
   2  -8   1  224.58   19.90
   2  -8   1  230.48   18.40
  -3   8  -1   13.70    4.10
  -3   8  -1   18.00    1.90
  -3   8  -1   15.90    2.40
  -3   8  -1   20.90    5.90
  -3   8  -1   23.90    4.40
   3  -8   1   21.10    4.40
   3  -8   1   19.20    4.10
   3  -8   1   14.50    2.30
   3  -8   1   18.40    4.50
   3  -8   1   12.90    2.30
   3  -8   1   16.00    2.40
   3  -8   1   20.00    4.70
  -4   8  -1  526.65   37.30
  -4   8  -1  535.85   37.30
  -4   8  -1  470.05   38.70
  -4   8  -1  540.85   33.00
  -4   8  -1  495.85   32.10
  -4   8  -1  546.75   31.90
  -4   8  -1  487.95   32.80
  -4   8  -1  550.94   37.00
   4  -8   1  422.36   32.60
   4  -8   1  527.15   36.40
   4  -8   1  522.15   33.00
   4  -8   1  481.75   37.60
   4  -8   1  574.44   33.60
   4  -8   1  466.25   32.50
  -5   8  -1   79.09   13.60
  -5   8  -1  111.79    7.30
  -5   8  -1   83.49   11.80
  -5   8  -1  105.69    8.40
  -5   8  -1   94.89   12.00
  -5   8  -1   92.89    8.00
  -5   8  -1  103.19    7.40
  -5   8  -1   73.89   12.50
  -5   8  -1  115.79   13.40
   5  -8   1  102.59    8.20
   5  -8   1  103.09   10.90
   5  -8   1  102.29    8.30
   5  -8   1   84.89   11.70
   5  -8   1  124.39   13.60
   5  -8   1  103.99   11.40
   5  -8   1   90.69    8.70
   5  -8   1   93.69    8.10
  -6   8  -1  367.56   22.60
  -6   8  -1  301.47   28.70
  -6   8  -1  278.37   41.00
  -6   8  -1  321.17   22.20
  -6   8  -1  320.67   20.90
   6  -8   1  331.07   21.80
   6  -8   1  305.17   22.10
   6  -8   1  325.47   22.10
   6  -8   1  353.36   24.90
   6  -8   1  325.77   27.30
   6  -8   1  276.47   21.20
  -7   8  -1  189.88   13.90
  -7   8  -1  199.08   14.30
  -7   8  -1  169.28   19.70
  -7   8  -1  132.19   23.10
   7  -8   1  182.68   13.30
   7  -8   1  175.98   17.30
   7  -8   1  186.18   13.60
   7  -8   1  152.08   16.70
   7  -8   1  201.98   13.40
   7  -8   1  181.28   13.90
   7  -8   1  196.38   13.80
  -8   8  -1   23.00    4.30
  -8   8  -1    5.50    9.70
  -8   8  -1   25.20    4.00
  -8   8  -1   32.60    4.00
  -8   8  -1   32.80    4.30
   8  -8   1   25.00    3.90
   8  -8   1   30.10    4.00
   8  -8   1   20.70    3.90
   8  -8   1   20.60    3.90
   8  -8   1   14.90    3.10
   8  -8   1   20.00    6.80
  -9   8  -1    3.70    3.30
  -9   8  -1    6.30    1.70
  -9   8  -1    8.40    9.40
  -9   8  -1    3.00    2.20
   9  -8   1    3.20    1.70
   9  -8   1    4.30    5.10
   9  -8   1    4.20    1.90
 -10   8  -1    1.00    1.80
 -10   8  -1    0.50    1.50
  10  -8   1    1.10    1.70
  10  -8   1   -0.20    1.30
  10  -8   1    1.30    1.20
  11   7  -1   39.30    3.20
  11   7  -1   49.99    4.60
 -11  -7   1   39.70    3.40
 -11  -7   1   41.90    3.30
 -11  -7   1   41.50    3.50
 -11  -7   1   37.50    3.80
 -11  -7   1   41.20    3.80
  10   7  -1    2.70    1.10
  10   7  -1    0.60    0.60
  10   7  -1    2.70    1.00
 -10  -7   1    0.90    0.90
 -10  -7   1   -0.60    1.00
 -10  -7   1    0.80    1.10
 -10  -7   1    1.40    1.00
 -10  -7   1    1.30    1.50
 -10  -7   1   -0.20    1.00
 -10  -7   1    3.10    2.00
 -10  -7   1    1.40    0.90
   9   7  -1   10.10    3.90
   9   7  -1    6.10    1.50
   9   7  -1    5.70    1.30
  -9  -7   1    7.40    3.00
  -9  -7   1    7.70    1.80
  -9  -7   1    5.40    1.50
  -9  -7   1    4.20    1.50
  -9  -7   1    7.10    1.90
  -9  -7   1    7.30    1.80
  -9  -7   1    7.90    2.10
  -9  -7   1    7.00    1.90
   8   7  -1  173.08   12.30
   8   7  -1  198.48   21.50
   8   7  -1  214.68   21.30
   8   7  -1  179.38   17.60
  -8  -7   1  168.68   17.00
  -8  -7   1  214.38   23.70
  -8  -7   1  188.98   23.40
  -8  -7   1  193.98   13.00
  -8  -7   1  172.48   13.10
   7   7  -1   80.29   10.50
   7   7  -1   90.39    6.80
   7   7  -1   97.59   14.00
   7   7  -1   91.19   14.40
  -7  -7   1  111.59   10.60
  -7  -7   1   96.09    7.70
  -7  -7   1   93.79    7.80
  -7  -7   1   99.39    7.50
  -7  -7   1   98.99   12.70
  -7  -7   1   95.19    7.40
  -7  -7   1   94.59   15.20
  -7  -7   1   89.79    7.80
  -7  -7   1   94.69   15.60
  -7  -7   1   94.99    7.70
  -7  -7   1   95.09    7.70
  -6  -7   1    9.20    4.20
  -6  -7   1    1.40    5.60
  -6  -7   1   11.10    5.30
   5   7  -1   96.89   10.50
  -5  -7   1   91.49    7.10
  -5  -7   1   87.29   13.30
  -5  -7   1   70.99   11.50
  -5  -7   1   78.79   10.80
  -5  -7   1   89.19   17.50
  -5  -7   1  101.59    6.90
  -5  -7   1   88.69    6.90
  -5  -7   1   92.29    6.80
   4   7  -1   46.00    6.80
   4   7  -1   53.69    5.40
   4   7  -1   41.60    3.70
   4   7  -1   32.30    7.20
   4   7  -1   40.10    5.70
  -4  -7   1   32.60    8.10
  -4  -7   1   50.09    8.70
  -4  -7   1   41.00    7.70
  -4  -7   1   47.20    7.60
  -4  -7   1   33.80    7.60
  -4  -7   1   32.10    8.90
  -4  -7   1   41.10    3.80
  -4  -7   1   39.80    4.40
  -4  -7   1   42.30    3.70
   3   7  -1 1118.99   73.29
   3   7  -1 1120.99   74.69
  -3  -7   1 1279.37   70.89
  -3  -7   1 1086.29   75.89
  -3  -7   1 1124.19   72.19
  -3  -7   1 1089.09   76.69
  -3  -7   1 1163.48   70.69
  -3  -7   1 1269.17   75.89
  -3  -7   1 1135.29   75.69
   2   7  -1   68.49    8.10
   2   7  -1   67.29    7.00
   2   7  -1   71.79    7.60
  -2  -7   1   64.69    5.30
  -2  -7   1   82.49    9.40
  -2  -7   1   66.49    9.20
  -2  -7   1   65.39    9.10
  -2  -7   1   87.89    9.10
  -2  -7   1   86.99    7.10
  -2  -7   1   66.09    7.90
  -2  -7   1   77.79    8.90
  -2  -7   1   79.99    8.90
   1   7  -1 2453.45  167.48
   1   7  -1 2855.91  170.58
  -1  -7   1 2825.92  167.98
  -1  -7   1 2515.75  168.38
  -1  -7   1 2748.43  170.58
  -1  -7   1 2848.62  169.38
  -1  -7   1 2859.01  170.68
   0   7  -1    5.30    2.50
   0   7  -1    6.80    3.20
   0   7  -1    4.70    1.60
   0   7  -1    4.40    1.60
   0  -7   1    6.90    2.30
   0  -7   1    3.80    2.70
   0  -7   1    5.00    2.00
   0  -7   1   10.90    3.10
   0  -7   1    1.70    2.40
   0  -7   1    9.60    2.80
   0  -7   1    5.20    3.40
  -1   7  -1 2756.72  160.98
  -1   7  -1 2421.66  161.68
  -1   7  -1 2534.95  159.68
  -1   7  -1 2526.35  160.68
   1  -7   1 2835.02  161.08
   1  -7   1 2462.05  162.18
   1  -7   1 2609.54  160.38
  -2   7  -1   61.09    9.70
  -2   7  -1   69.69    5.00
  -2   7  -1   64.89    8.50
  -2   7  -1   82.29    5.70
  -2   7  -1   66.49    8.00
  -2   7  -1   77.29    8.00
   2  -7   1   75.39    7.70
   2  -7   1   63.39    9.00
   2  -7   1   69.39    5.90
   2  -7   1   75.79    8.80
   2  -7   1   85.09    8.10
   2  -7   1   76.49    5.60
  -3   7  -1 1123.19   70.99
  -3   7  -1 1046.40   67.09
  -3   7  -1 1166.68   70.59
  -3   7  -1 1044.30   71.99
  -3   7  -1 1017.70   73.49
  -3   7  -1 1217.18   66.49
   3  -7   1  917.71   71.09
   3  -7   1 1195.68   70.39
   3  -7   1 1141.59   70.39
   3  -7   1 1079.09   71.99
   3  -7   1 1030.90   67.49
   3  -7   1 1074.19   67.09
  -4   7  -1   44.40    3.50
  -4   7  -1   42.80    4.20
  -4   7  -1   47.10    6.90
  -4   7  -1   54.39    6.50
  -4   7  -1   33.10    8.20
  -4   7  -1   40.50    8.50
  -4   7  -1   41.20    7.20
   4  -7   1   37.40    7.10
   4  -7   1   42.90    4.20
   4  -7   1   41.10    6.00
   4  -7   1   39.00    7.80
  -5   7  -1   95.49    7.60
  -5   7  -1   94.79    6.60
  -5   7  -1   93.69    6.60
  -5   7  -1   66.99   11.60
  -5   7  -1   99.19    8.00
  -5   7  -1   87.09    9.80
  -5   7  -1   85.69   12.40
  -5   7  -1   85.39   10.80
   5  -7   1   83.89    7.30
   5  -7   1   87.39   11.20
   5  -7   1   96.29   10.00
   5  -7   1   86.49    9.80
  -6   7  -1   15.50    6.50
  -6   7  -1    2.10    1.50
  -6   7  -1    4.60    6.90
  -6   7  -1    1.60    1.40
   6  -7   1    0.70    1.40
   6  -7   1    2.10    1.60
   6  -7   1    0.50    2.40
   6  -7   1    6.50    3.00
  -7   7  -1   86.79   16.10
  -7   7  -1   98.29    8.40
  -7   7  -1  101.49    8.60
  -7   7  -1  100.59    8.50
  -7   7  -1   93.99   13.20
   7  -7   1   86.19   10.50
   7  -7   1   80.39   10.90
   7  -7   1   91.89    8.10
   7  -7   1   94.19    8.10
   7  -7   1   91.59    7.90
   7  -7   1   77.49    7.80
   7  -7   1   87.79    7.80
  -8   7  -1  171.58   17.30
  -8   7  -1  201.78   18.80
  -8   7  -1  223.28   15.10
  -8   7  -1  189.88   24.70
  -8   7  -1  190.18   14.60
  -8   7  -1  202.28   21.40
   8  -7   1  184.88   17.70
   8  -7   1  196.88   14.40
   8  -7   1  155.98   17.40
  -9   7  -1    8.50    3.00
  -9   7  -1    5.40    2.10
  -9   7  -1    6.70    2.30
  -9   7  -1   23.30    9.70
   9  -7   1    6.00    2.20
   9  -7   1    4.30    2.00
   9  -7   1    7.70    2.20
   9  -7   1    6.70    2.10
   9  -7   1    6.40    2.20
 -10   7  -1    2.60    1.70
 -10   7  -1    2.00    2.40
 -10   7  -1   -1.10    2.00
  10  -7   1    0.10    1.90
  10  -7   1    1.60    1.40
  10  -7   1    0.50    1.30
  10  -7   1   -0.30    1.80
 -11   7  -1   42.00    3.80
 -11   7  -1   44.50    5.10
  11  -7   1   45.80    5.00
  11  -7   1   48.80    4.00
  11   6  -1   -0.60    0.80
  11   6  -1   -1.10    1.30
 -11  -6   1    0.50    0.80
 -11  -6   1    0.20    1.00
 -11  -6   1    0.90    1.20
 -11  -6   1    0.30    0.90
 -11  -6   1   -1.00    0.70
 -11  -6   1    0.50    1.30
 -11  -6   1    1.20    0.90
  10   6  -1   32.00    3.50
  10   6  -1   27.70    2.90
  10   6  -1   25.40    3.10
 -10  -6   1   24.30    3.10
 -10  -6   1   28.80    3.40
 -10  -6   1   28.80    3.60
 -10  -6   1   38.10    4.60
 -10  -6   1   23.00    3.20
 -10  -6   1   29.30    3.30
 -10  -6   1   28.50    4.80
 -10  -6   1   25.90    3.50
 -10  -6   1   30.50    3.90
   9   6  -1    6.20    3.80
   9   6  -1    1.90    1.00
   9   6  -1    2.40    1.20
   9   6  -1    0.90    5.80
  -9  -6   1    4.20    1.50
  -9  -6   1    3.30    1.40
  -9  -6   1    3.10    2.10
  -9  -6   1    2.70    1.70
  -9  -6   1    2.20    1.60
  -9  -6   1    1.70    1.30
  -9  -6   1    3.80    1.40
  -9  -6   1    1.30    1.20
  -9  -6   1    2.60    2.40
   8   6  -1  145.59   16.30
   8   6  -1  127.29   13.90
   8   6  -1  129.19   15.70
   8   6  -1  109.59    8.50
   8   6  -1  116.19    8.90
  -8  -6   1  113.89   10.10
  -8  -6   1  124.49    9.40
  -8  -6   1  122.89    9.50
  -8  -6   1  136.89   17.90
  -8  -6   1  123.09    9.30
  -8  -6   1  130.59    9.20
  -8  -6   1  102.89    9.20
  -8  -6   1  106.69   11.70
  -8  -6   1  120.79   18.00
  -8  -6   1  121.09    9.50
  -8  -6   1  125.99    9.60
  -8  -6   1  118.39    9.00
   7   6  -1   76.99   11.70
   7   6  -1   57.39    4.70
   7   6  -1   73.99    6.60
   7   6  -1   69.49   10.90
   7   6  -1   60.49    9.30
  -7  -6   1   73.19   17.80
  -7  -6   1   52.09    5.50
  -7  -6   1   60.69    6.30
  -7  -6   1   50.29   10.80
  -7  -6   1   53.79    5.50
  -7  -6   1   60.49    7.90
  -7  -6   1   58.99    7.00
  -7  -6   1   54.59    5.50
  -7  -6   1   59.79    6.20
   6   6  -1  114.79   11.50
   6   6  -1  131.69   14.60
   6   6  -1  115.89   13.80
  -6  -6   1  121.09   14.00
  -6  -6   1  125.89    9.50
  -6  -6   1  136.19    9.20
  -6  -6   1  114.49   15.90
  -6  -6   1  137.59   16.50
  -6  -6   1  130.09    9.10
  -6  -6   1  116.19   14.10
  -6  -6   1  125.49    9.30
   5   6  -1  152.98   12.10
   5   6  -1  150.88   15.90
   5   6  -1  150.08   16.60
  -5  -6   1  169.68   17.70
  -5  -6   1  147.19   17.10
  -5  -6   1  141.19   10.80
  -5  -6   1  162.28   17.40
  -5  -6   1  170.18   16.20
  -5  -6   1  172.18   12.90
  -5  -6   1  159.18   15.90
   4   6  -1  571.54   37.90
   4   6  -1  519.15   37.30
   4   6  -1  557.24   36.50
   4   6  -1  474.95   34.90
  -4  -6   1  538.45   41.20
  -4  -6   1  577.14   42.10
  -4  -6   1  645.14   35.00
  -4  -6   1  576.44   39.90
  -4  -6   1  615.94   35.10
  -4  -6   1  517.75   39.60
  -4  -6   1  501.85   41.40
  -4  -6   1  596.54   36.30
   3   6  -1  232.18   17.70
  -3  -6   1  273.97   21.50
  -3  -6   1  229.28   20.90
  -3  -6   1  278.07   19.90
  -3  -6   1  261.47   16.30
  -3  -6   1  240.28   19.60
  -3  -6   1  227.68   20.40
  -3  -6   1  231.58   20.50
  -3  -6   1  237.38   19.80
  -3  -6   1  267.37   17.30
   2   6  -1  351.96   25.20
  -2  -6   1  377.36   26.50
  -2  -6   1  368.56   26.80
  -2  -6   1  342.27   26.80
  -2  -6   1  352.56   26.90
  -2  -6   1  414.86   27.40
  -2  -6   1  343.77   28.80
  -2  -6   1  392.16   27.20
  -2  -6   1  366.36   24.20
   1   6  -1   70.09    7.50
   1   6  -1   86.29    7.20
  -1  -6   1   85.89    8.80
  -1  -6   1   85.79    8.30
  -1  -6   1   80.19    8.00
  -1  -6   1   89.69    7.10
  -1  -6   1   89.59    8.30
  -1  -6   1   93.29    8.70
  -1  -6   1   82.19    8.90
   0   6  -1 1030.40   75.89
   0   6  -1 1219.18   75.49
   0   6  -1 1263.77   73.69
   0   6  -1 1054.09   74.59
   0  -6   1 1124.19   76.69
   0  -6   1 1237.98   77.19
   0  -6   1 1211.28   74.29
   0  -6   1 1272.67   76.19
   0  -6   1 1385.26   76.19
   0  -6   1 1135.99   74.19
  -1   6  -1   76.89    7.60
  -1   6  -1   66.79    7.10
  -1   6  -1   89.89    9.10
  -1   6  -1   90.59    8.10
   1  -6   1   81.79   10.00
   1  -6   1   84.09    8.00
   1  -6   1   82.19    8.90
   1  -6   1   83.39    8.80
  -2   6  -1  355.56   24.90
  -2   6  -1  359.96   23.90
  -2   6  -1  324.37   25.50
  -2   6  -1  313.37   23.50
   2  -6   1  327.67   25.10
   2  -6   1  311.97   23.30
   2  -6   1  346.77   25.20
  -3   6  -1  245.68   21.60
  -3   6  -1  231.98   19.00
  -3   6  -1  237.08   15.20
  -3   6  -1  236.58   14.70
  -3   6  -1  196.98   19.30
  -3   6  -1  228.38   18.10
   3  -6   1  240.48   19.10
   3  -6   1  222.98   17.40
   3  -6   1  230.98   15.10
   3  -6   1  218.38   18.90
   3  -6   1  233.38   18.70
  -4   6  -1  542.15   43.00
  -4   6  -1  618.84   39.20
  -4   6  -1  574.64   40.20
  -4   6  -1  565.24   41.80
  -4   6  -1  572.24   36.50
  -4   6  -1  602.64   35.80
   4  -6   1  539.45   43.10
   4  -6   1  595.64   39.20
   4  -6   1  596.74   36.60
   4  -6   1  565.14   40.30
  -5   6  -1  167.28   17.00
  -5   6  -1  133.59   18.00
  -5   6  -1  160.98   14.70
  -5   6  -1  178.58   11.20
  -5   6  -1  183.78   12.10
  -5   6  -1  151.78   14.00
  -5   6  -1  142.59   11.90
   5  -6   1  182.48   14.90
   5  -6   1  166.38   15.60
   5  -6   1  167.58   14.30
   5  -6   1  175.28   12.00
  -6   6  -1  127.49   17.80
  -6   6  -1  122.99    9.90
  -6   6  -1  109.29   15.00
  -6   6  -1  127.19    9.90
   6  -6   1  124.69    9.80
   6  -6   1  131.09   10.00
   6  -6   1  129.09   12.20
   6  -6   1  127.39   12.60
  -7   6  -1   62.69    6.20
  -7   6  -1   53.99    5.70
  -7   6  -1   71.39   16.50
  -7   6  -1   55.69    6.60
  -7   6  -1   66.79    7.20
  -7   6  -1   68.49    6.60
   7  -6   1   71.09    7.20
   7  -6   1   74.49    6.20
   7  -6   1   59.69    6.20
   7  -6   1   56.19    6.00
   7  -6   1   43.20   10.40
  -8   6  -1  132.59   10.10
  -8   6  -1  108.69   10.00
  -8   6  -1  107.09    9.30
  -8   6  -1  109.29   19.50
  -8   6  -1  111.09    9.60
  -8   6  -1  127.99   17.10
  -8   6  -1  126.29   10.00
   8  -6   1  121.09    9.80
   8  -6   1  116.99    9.80
   8  -6   1  118.59    9.60
   8  -6   1  116.59   10.10
   8  -6   1  122.09   13.10
   8  -6   1  104.79    9.30
   8  -6   1  121.09   13.00
  -9   6  -1    3.40    2.20
  -9   6  -1    1.60    1.50
  -9   6  -1   -0.80    1.80
  -9   6  -1    2.20    1.80
  -9   6  -1    1.70    1.80
   9  -6   1   10.60    4.20
   9  -6   1    2.10    1.90
   9  -6   1    3.90    2.00
   9  -6   1    2.00    1.70
   9  -6   1    1.30    1.50
   9  -6   1    3.00    1.90
 -10   6  -1   17.20    3.30
 -10   6  -1   22.10    3.70
 -10   6  -1   29.00    4.30
  10  -6   1   20.30    3.90
  10  -6   1   25.20    3.40
  10  -6   1   28.70    3.80
  10  -6   1   29.20    4.00
 -11   6  -1   -0.30    1.10
 -11   6  -1    0.00    1.20
  11  -6   1   -0.10    1.00
  11  -6   1    3.70    1.30
  11  -6   1    1.00    1.10
  11   5  -1   38.10    3.70
  11   5  -1   38.50    4.40
  11   5  -1   43.60    4.00
 -11  -5   1   40.00    5.10
 -11  -5   1   41.10    3.70
 -11  -5   1   45.70    4.30
 -11  -5   1   37.10    3.70
 -11  -5   1   41.10    3.70
 -11  -5   1   43.30    4.20
 -11  -5   1   50.49    4.20
  10   5  -1   47.90   10.30
  10   5  -1   53.19    5.50
  10   5  -1   46.20    4.70
 -10  -5   1   40.80    5.50
 -10  -5   1   43.80    4.30
 -10  -5   1   45.40    4.50
 -10  -5   1   44.00    4.60
 -10  -5   1   42.50    4.40
 -10  -5   1   47.60    5.40
 -10  -5   1   51.79    6.70
 -10  -5   1   42.80    4.60
   9   5  -1    6.90    1.60
   9   5  -1    7.90    1.50
   9   5  -1    8.70    2.20
   9   5  -1   -0.60    6.10
  -9  -5   1    9.90    3.20
  -9  -5   1    8.40    2.20
  -9  -5   1    7.40    2.20
  -9  -5   1    7.70    2.60
  -9  -5   1    7.50    2.10
  -9  -5   1    8.60    1.90
  -9  -5   1   13.50    7.50
  -9  -5   1    6.50    1.70
  -9  -5   1    9.10    2.10
  -9  -5   1    9.10    2.10
   8   5  -1   24.30    7.00
   8   5  -1   18.20    5.70
   8   5  -1   14.80    2.60
   8   5  -1   15.50    2.30
   8   5  -1   20.40    6.70
  -8  -5   1   18.50    8.20
  -8  -5   1   12.30    2.90
  -8  -5   1   16.90    2.90
  -8  -5   1   16.90    4.10
  -8  -5   1   16.30    2.70
  -8  -5   1   14.20    2.70
  -8  -5   1   17.90    3.00
  -8  -5   1   13.10    2.50
  -8  -5   1   13.90    2.90
  -8  -5   1   33.00    9.50
  -8  -5   1   14.40    2.60
  -8  -5   1   11.20    2.50
   7   5  -1  110.09    7.60
   7   5  -1   99.59   12.50
   7   5  -1   93.19   13.40
   7   5  -1   95.39    7.40
   7   5  -1  122.49   11.80
  -7  -5   1  104.19    8.00
  -7  -5   1  110.79   15.80
  -7  -5   1  107.79    8.10
  -7  -5   1  103.09   15.80
  -7  -5   1   95.29    8.40
  -7  -5   1   97.89    8.20
   6   5  -1  132.39   14.90
   6   5  -1  141.09   13.00
   6   5  -1  135.49   15.10
   6   5  -1  148.69    9.70
  -6  -5   1  127.19   17.70
  -6  -5   1  164.08   12.40
  -6  -5   1  143.79   15.30
  -6  -5   1  136.59   17.20
  -6  -5   1  140.89   10.50
  -6  -5   1  171.78   12.80
  -6  -5   1  153.38   10.40
   5   5  -1   82.89   14.80
   5   5  -1   72.29    9.00
   5   5  -1   68.09    4.80
  -5  -5   1   73.59    5.80
  -5  -5   1   75.69    5.60
  -5  -5   1   64.29   10.80
  -5  -5   1   69.89   14.90
  -5  -5   1   70.79    9.10
  -5  -5   1   70.29    9.00
  -5  -5   1   61.59   10.60
  -5  -5   1   74.39    7.40
  -5  -5   1   69.99    9.10
   4   5  -1   86.59    7.40
   4   5  -1   99.29    8.00
   4   5  -1  104.49    9.60
   4   5  -1  110.29    9.00
  -4  -5   1  100.99   10.60
  -4  -5   1  104.09   11.10
  -4  -5   1   94.09    7.40
  -4  -5   1  121.59    7.50
  -4  -5   1  102.99   11.60
  -4  -5   1  108.49    9.80
  -4  -5   1   82.89   12.10
  -4  -5   1  113.69   12.50
  -4  -5   1  119.79    8.90
  -4  -5   1  111.49   10.80
   3   5  -1  245.98   16.50
  -3  -5   1  242.48   18.90
  -3  -5   1  237.58   19.70
  -3  -5   1  201.98   19.00
  -3  -5   1  245.38   16.10
  -3  -5   1  255.27   18.70
  -3  -5   1  216.48   19.60
   2   5  -1  305.07   22.00
  -2  -5   1  349.07   23.80
  -2  -5   1  338.77   23.60
  -2  -5   1  380.16   25.90
  -2  -5   1  298.97   23.70
  -2  -5   1  337.37   21.30
  -2  -5   1  287.87   24.00
  -2  -5   1  313.07   23.10
   1   5  -1  646.44   46.70
   1   5  -1  690.13   46.20
  -1  -5   1  756.92   47.70
  -1  -5   1  753.42   46.20
  -1  -5   1  718.73   47.70
  -1  -5   1  847.52   48.10
  -1  -5   1  786.82   48.20
  -1  -5   1  685.03   48.20
   0   5  -1 2565.74  167.08
   0   5  -1 2697.93  166.38
   0   5  -1 2695.03  167.58
   0  -5   1 2773.72  170.98
   0  -5   1 3035.00  168.48
   0  -5   1 2442.86  168.68
   0  -5   1 3093.89  173.18
   0  -5   1 2650.14  167.48
   0  -5   1 2665.53  166.78
  -1   5  -1  730.83   46.00
  -1   5  -1  650.13   45.20
  -1   5  -1  688.93   46.00
   1  -5   1  664.93   47.10
   1  -5   1  776.62   46.20
   1  -5   1  750.92   45.90
   1  -5   1  729.83   47.40
  -2   5  -1  319.47   21.00
  -2   5  -1  277.17   23.30
  -2   5  -1  274.17   21.30
  -2   5  -1  285.17   20.80
   2  -5   1  307.57   20.70
   2  -5   1  319.87   20.90
   2  -5   1  270.97   21.70
   2  -5   1  313.47   22.40
  -3   5  -1  234.88   19.10
  -3   5  -1  255.87   18.60
  -3   5  -1  240.58   20.30
  -3   5  -1  266.27   17.90
   3  -5   1  235.78   20.30
   3  -5   1  254.47   17.60
   3  -5   1  209.48   18.30
   3  -5   1  229.68   17.50
  -4   5  -1   94.89   10.80
  -4   5  -1  113.89    9.70
  -4   5  -1  117.59   12.00
  -4   5  -1   98.49    7.80
  -4   5  -1  118.19   13.10
  -4   5  -1  119.79   10.10
   4  -5   1  111.79    9.60
   4  -5   1  104.99    7.90
   4  -5   1   96.89   10.30
   4  -5   1  104.29    9.70
   4  -5   1  111.59    7.90
  -5   5  -1   73.89    6.10
  -5   5  -1   66.79   10.70
  -5   5  -1   75.29    7.90
  -5   5  -1   67.79    9.90
   5  -5   1   70.09    7.60
   5  -5   1   79.79    6.20
   5  -5   1   67.49    7.90
  -6   5  -1  149.29   11.40
  -6   5  -1  141.09   18.50
  -6   5  -1  177.08   12.30
  -6   5  -1  152.58   17.10
   6  -5   1  154.18   13.90
   6  -5   1  154.88   11.50
   6  -5   1  155.38   14.20
   6  -5   1  143.89   11.90
  -7   5  -1   90.99    8.30
  -7   5  -1   98.99   14.20
  -7   5  -1  121.89   16.30
  -7   5  -1  100.59    8.50
   7  -5   1  105.39    8.70
   7  -5   1  108.69   11.50
   7  -5   1  105.89    8.70
   7  -5   1   87.69   10.50
  -8   5  -1   19.90    3.20
  -8   5  -1   16.00    2.90
  -8   5  -1   15.00    7.70
  -8   5  -1   15.00    3.00
  -8   5  -1   17.00    3.30
  -8   5  -1   11.50    2.90
  -8   5  -1   18.90    8.70
  -8   5  -1   14.90    2.80
   8  -5   1   14.20    2.80
   8  -5   1    9.00    2.50
   8  -5   1   18.10    5.00
   8  -5   1   19.90    3.80
   8  -5   1   13.30    2.40
   8  -5   1   12.30    3.00
   8  -5   1   24.30    5.60
   8  -5   1   17.90    3.40
  -9   5  -1    6.80    1.90
  -9   5  -1    4.60    8.00
  -9   5  -1    5.20    2.30
  -9   5  -1    7.40    2.60
  -9   5  -1    8.70    2.10
  -9   5  -1    7.20    2.20
   9  -5   1    6.10    2.20
   9  -5   1    5.10    2.00
   9  -5   1    3.60    4.80
   9  -5   1    7.20    2.50
   9  -5   1    4.60    2.30
   9  -5   1    4.10    1.90
 -10   5  -1   42.20    5.40
 -10   5  -1   46.20    4.90
 -10   5  -1   35.30    6.30
  10  -5   1   42.90    5.10
  10  -5   1   50.79    6.50
  10  -5   1   46.90    5.00
  10  -5   1   45.90    7.50
  10  -5   1   42.90    5.10
  10  -5   1   64.99   13.60
 -11   5  -1   42.50    4.40
 -11   5  -1   34.20    4.30
  11  -5   1   37.30    4.30
  11  -5   1   48.30    4.20
  11  -5   1   38.10    4.10
  11   4  -1   47.50    4.40
  11   4  -1   53.99    4.10
 -11  -4   1   43.90    4.30
 -11  -4   1   53.49    4.90
 -11  -4   1   44.30    6.50
 -11  -4   1   54.49    5.50
 -11  -4   1   52.19    5.30
 -11  -4   1   45.40    4.40
 -11  -4   1   39.30    4.80
 -11  -4   1   46.20    4.40
 -11  -4   1   37.00    5.30
  10   4  -1   19.10    3.80
  10   4  -1   22.30    2.70
  10   4  -1   22.40    3.00
 -10  -4   1   21.20    3.10
 -10  -4   1   18.70    3.00
 -10  -4   1   21.50    4.80
 -10  -4   1   18.70    3.00
 -10  -4   1   20.50    5.30
 -10  -4   1   18.40    3.00
   9   4  -1  213.68   13.80
   9   4  -1  165.58   14.90
   9   4  -1  159.88   19.70
   9   4  -1  231.08   23.10
   9   4  -1  216.58   14.60
  -9  -4   1  204.68   14.40
  -9  -4   1  209.48   17.80
  -9  -4   1  204.48   15.40
  -9  -4   1  204.18   14.50
  -9  -4   1  199.98   14.50
  -9  -4   1  227.08   16.20
  -9  -4   1  202.68   14.00
  -9  -4   1  187.78   14.00
  -9  -4   1  187.18   14.50
  -9  -4   1  194.08   14.10
   8   4  -1   66.49    5.30
   8   4  -1   65.09    5.50
   8   4  -1   68.89    9.80
   8   4  -1   67.59    9.70
   8   4  -1   58.69   10.70
  -8  -4   1   59.49    5.90
  -8  -4   1   70.39   14.30
  -8  -4   1   62.09    5.60
  -8  -4   1   56.59    5.90
  -8  -4   1   79.49   14.40
  -8  -4   1   64.99    6.60
  -8  -4   1   51.49    5.60
  -8  -4   1   61.99    5.60
  -8  -4   1   57.09    5.80
  -8  -4   1   57.19    5.90
  -8  -4   1   56.99    7.80
   7   4  -1  188.88   12.70
   7   4  -1  173.68   18.10
   7   4  -1  179.18   12.60
   7   4  -1  186.88   17.90
   7   4  -1  213.88   17.90
  -7  -4   1  193.28   21.80
  -7  -4   1  179.68   17.00
  -7  -4   1  176.78   13.40
  -7  -4   1  188.68   19.70
  -7  -4   1  197.88   13.50
  -7  -4   1  208.08   13.40
  -7  -4   1  179.38   21.30
  -7  -4   1  164.98   18.00
  -7  -4   1  198.48   13.20
   6   4  -1    5.30    2.90
   6   4  -1   12.30    4.40
   6   4  -1    8.20    1.40
  -6  -4   1    8.20    3.70
  -6  -4   1   16.20    7.40
  -6  -4   1    6.70    4.80
  -6  -4   1    5.80    2.10
  -6  -4   1    4.70    1.50
  -6  -4   1    8.70    3.90
  -6  -4   1    5.60    1.50
  -6  -4   1    8.10    4.80
  -6  -4   1    5.80    1.70
   5   4  -1  284.97   21.90
   5   4  -1  299.97   24.30
   5   4  -1  303.17   19.60
  -5  -4   1  334.17   22.50
  -5  -4   1  337.17   20.50
  -5  -4   1  272.57   24.10
  -5  -4   1  311.17   24.70
  -5  -4   1  335.17   27.80
  -5  -4   1  307.57   26.80
  -5  -4   1  345.67   20.30
  -5  -4   1  277.47   28.10
  -5  -4   1  342.47   23.80
   4   4  -1 1760.62  112.99
   4   4  -1 1826.32  115.79
   4   4  -1 1675.93  112.29
   4   4  -1 1792.22  111.79
  -4  -4   1 1878.41  115.99
  -4  -4   1 2018.80  114.59
  -4  -4   1 1742.13  118.19
  -4  -4   1 1896.51  118.59
  -4  -4   1 1946.51  116.49
   3   4  -1   45.20    4.20
   3   4  -1   49.00    4.90
  -3  -4   1   49.80    5.70
  -3  -4   1   36.20    6.70
  -3  -4   1   39.20    5.80
  -3  -4   1   35.70    6.40
  -3  -4   1   44.20    6.60
  -3  -4   1   55.29    4.50
  -3  -4   1   49.70    5.60
   2   4  -1 1345.87   88.99
   2   4  -1 1455.55   89.89
  -2  -4   1 1544.75   88.49
  -2  -4   1 1428.16   90.69
  -2  -4   1 1275.97   90.89
  -2  -4   1 1619.34   90.69
   1   4  -1  833.32   56.59
   1   4  -1  860.71   56.09
  -1  -4   1  984.90   55.59
  -1  -4   1  931.31   56.89
  -1  -4   1  886.91   56.99
  -1  -4   1  902.51   57.19
  -1  -4   1  882.91   57.39
   0   4  -1 1561.24   98.59
   0   4  -1 1496.05   98.99
   0   4  -1 1650.03   99.49
   0  -4   1 1554.44  100.59
   0  -4   1 1595.24   98.99
   0  -4   1 1821.12   99.99
  -1   4  -1  916.31   59.09
  -1   4  -1  840.82   57.19
  -1   4  -1  959.00   62.29
   1  -4   1  889.21   59.89
   1  -4   1 1066.29   59.09
   1  -4   1  965.80   57.39
  -2   4  -1 1298.17   86.39
  -2   4  -1 1455.75   85.59
   2  -4   1 1370.96   85.59
   2  -4   1 1309.77   86.59
   2  -4   1 1447.46   84.19
  -3   4  -1   44.60    5.90
  -3   4  -1   49.99    5.90
  -3   4  -1   42.60    4.60
  -3   4  -1   42.20    7.00
   3  -4   1   37.60    5.30
   3  -4   1   39.70    4.00
   3  -4   1   35.80    4.50
   3  -4   1   43.80    3.70
   3  -4   1   39.80    4.50
   3  -4   1   38.50    4.50
  -4   4  -1 2014.70  121.49
  -4   4  -1 1932.41  118.19
  -4   4  -1 1991.20  117.89
  -4   4  -1 2040.20  118.29
   4  -4   1 1877.91  118.79
   4  -4   1 1886.31  117.29
   4  -4   1 1843.12  118.39
   4  -4   1 1695.53  117.09
   4  -4   1 1911.41  118.69
  -5   4  -1  342.67   24.10
  -5   4  -1  325.17   26.70
  -5   4  -1  318.17   30.40
  -5   4  -1  317.07   22.40
  -5   4  -1  333.17   21.50
   5  -4   1  351.16   23.20
   5  -4   1  329.17   23.00
   5  -4   1  306.17   21.50
   5  -4   1  341.47   24.00
   5  -4   1  331.27   24.30
  -6   4  -1    4.80    6.30
  -6   4  -1   13.90    4.70
  -6   4  -1    6.40    1.80
   6  -4   1    7.70    2.00
   6  -4   1   10.30    3.10
  -7   4  -1  177.68   21.50
  -7   4  -1  202.38   14.10
  -7   4  -1  203.18   14.10
  -7   4  -1  165.58   19.60
   7  -4   1  201.78   13.00
   7  -4   1  195.98   17.20
   7  -4   1  211.08   17.40
   7  -4   1  201.88   14.20
   7  -4   1  166.38   13.90
  -8   4  -1   58.69    6.20
  -8   4  -1   80.69   11.80
  -8   4  -1   60.49    6.20
  -8   4  -1   59.49    6.10
  -8   4  -1   39.60   12.20
  -8   4  -1   57.39    6.40
  -8   4  -1   54.69    5.80
   8  -4   1   75.09    9.60
   8  -4   1   70.89    9.10
   8  -4   1   61.99    6.40
   8  -4   1   57.79    6.20
   8  -4   1   57.89    6.40
   8  -4   1   60.29    6.30
   8  -4   1   66.99    5.30
  -9   4  -1  215.68   14.20
  -9   4  -1  199.98   14.90
  -9   4  -1  137.49   30.10
  -9   4  -1  191.08   21.30
  -9   4  -1  196.68   13.90
  -9   4  -1  204.28   14.50
  -9   4  -1  175.68   14.60
  -9   4  -1  188.18   18.60
   9  -4   1  184.38   13.00
   9  -4   1  203.48   14.60
   9  -4   1  192.48   18.20
   9  -4   1  191.38   14.70
 -10   4  -1   13.20    9.90
 -10   4  -1   22.10    4.10
 -10   4  -1   26.10    3.70
  10  -4   1   21.20    4.20
  10  -4   1   21.20    3.80
  10  -4   1   25.40    7.00
  10  -4   1   28.90    3.90
 -11   4  -1   48.10    6.00
 -11   4  -1   47.30    6.10
 -11   4  -1   50.49    4.50
 -11   4  -1   49.70    4.80
  11  -4   1   41.60    6.80
  11  -4   1   41.70    4.70
  11  -4   1   52.49    4.60
  11  -4   1   42.90    4.90
  11   3  -1   76.09    7.40
  11   3  -1   83.69    6.50
  11   3  -1   93.09    6.90
 -11  -3   1   99.59    7.70
 -11  -3   1   89.29    7.00
 -11  -3   1   83.79    9.20
 -11  -3   1   78.89    7.60
 -11  -3   1   99.19    7.30
 -11  -3   1  100.29    8.10
 -11  -3   1   94.59    6.90
 -11  -3   1   86.39    6.70
  10   3  -1  226.18   15.30
  10   3  -1  215.28   15.90
  10   3  -1  239.58   15.70
  10   3  -1  242.68   22.50
  10   3  -1  216.48   15.80
 -10  -3   1  210.38   15.60
 -10  -3   1  220.68   30.20
 -10  -3   1  250.47   16.10
 -10  -3   1  238.28   15.80
 -10  -3   1  218.88   15.70
 -10  -3   1  253.37   17.10
 -10  -3   1  232.58   15.70
 -10  -3   1  233.08   15.90
 -10  -3   1  210.88   18.70
 -10  -3   1  222.18   15.80
 -10  -3   1  236.38   16.20
   9   3  -1  177.98   19.30
   9   3  -1  212.78   19.30
   9   3  -1  208.88   13.00
   9   3  -1  192.48   13.20
  -9  -3   1  184.28   22.70
  -9  -3   1  161.88   16.30
  -9  -3   1  177.88   13.80
  -9  -3   1  220.18   16.70
  -9  -3   1  179.68   13.40
  -9  -3   1  173.08   13.20
  -9  -3   1  158.68   13.60
  -9  -3   1  179.28   33.40
  -9  -3   1  195.88   18.90
   8   3  -1   47.40    8.50
   8   3  -1   37.90    4.10
   8   3  -1   39.40    7.90
   8   3  -1   42.60    4.00
   8   3  -1   51.49    8.30
  -8  -3   1   37.00    4.30
  -8  -3   1   44.70    8.80
  -8  -3   1   47.10    5.10
  -8  -3   1   36.00    5.00
  -8  -3   1   34.10    8.60
  -8  -3   1   25.30    9.20
  -8  -3   1   37.80   10.70
  -8  -3   1   50.39   11.60
  -8  -3   1   45.10    6.60
  -8  -3   1   35.50    4.40
  -8  -3   1   29.30    5.80
  -8  -3   1   38.80    4.40
  -8  -3   1   38.20    4.40
   7   3  -1   -0.60    3.30
   7   3  -1    7.50    3.80
   7   3  -1    1.90    0.90
   7   3  -1    1.90    1.70
  -7  -3   1    3.40    1.20
  -7  -3   1    4.00    5.30
  -7  -3   1    2.90    1.30
  -7  -3   1   -2.90    5.10
  -7  -3   1    3.10    1.10
  -7  -3   1    3.50    1.40
  -7  -3   1    3.60    4.80
   6   3  -1   40.90    6.10
   6   3  -1   42.50    8.60
   6   3  -1   39.00    3.30
  -6  -3   1   43.70    3.80
  -6  -3   1   33.10    8.80
  -6  -3   1   33.80    8.70
  -6  -3   1   34.50    9.70
  -6  -3   1   41.00    8.30
  -6  -3   1   45.40    6.70
  -6  -3   1   32.90    3.80
   5   3  -1  132.19   11.70
   5   3  -1  110.69   10.10
   5   3  -1  105.09    7.60
   5   3  -1  110.89   11.60
  -5  -3   1  131.59   14.00
  -5  -3   1  112.99    8.40
  -5  -3   1  114.39   11.90
  -5  -3   1  124.79   12.20
  -5  -3   1  100.59   11.20
  -5  -3   1  125.99   14.10
  -5  -3   1  126.49   14.10
  -5  -3   1  117.79   10.60
   4   3  -1  694.43   44.40
   4   3  -1  683.73   46.50
   4   3  -1  674.83   43.80
  -4  -3   1  695.73   48.80
  -4  -3   1  765.02   49.50
  -4  -3   1  768.72   45.50
  -4  -3   1  745.53   46.50
  -4  -3   1  751.12   47.20
  -4  -3   1  635.14   46.60
  -4  -3   1  597.54   48.30
   3   3  -1 1335.47   92.39
  -3  -3   1 1680.43   95.59
  -3  -3   1 1703.03   93.79
  -3  -3   1 1590.94   96.99
  -3  -3   1 1474.65   96.59
  -3  -3   1 1341.97   97.99
  -3  -3   1 1499.35   95.39
   2   3  -1 3330.77  214.68
   2   3  -1 3564.94  215.48
  -2  -3   1 3979.40  214.88
  -2  -3   1 3218.58  215.98
  -2  -3   1 3606.34  217.38
   1   3  -1 4951.40  337.27
   1   3  -1 5230.98  340.57
  -1  -3   1 5968.00  338.67
  -1  -3   1 5247.08  338.37
  -1  -3   1 6259.97  338.27
  -1  -3   1 5769.42  338.47
   0   3  -1  553.34   34.10
   0   3  -1  537.45   34.60
   0  -3   1  574.14   34.90
   0  -3   1  531.45   35.50
   0  -3   1  535.05   34.30
  -1   3  -1 5367.76  351.56
  -1   3  -1 5571.74  352.76
   1  -3   1 5912.31  353.56
   1  -3   1 5819.52  352.46
   1  -3   1 6418.96  351.46
  -2   3  -1 3251.67  207.38
  -2   3  -1 3509.15  206.38
   2  -3   1 3604.74  206.78
   2  -3   1 3271.57  207.28
   2  -3   1 3582.34  206.28
   2  -3   1 3124.29  206.18
  -3   3  -1 1555.54   96.89
  -3   3  -1 1596.94   94.69
  -3   3  -1 1342.87   98.59
   3  -3   1 1505.65   96.29
   3  -3   1 1588.24   95.69
   3  -3   1 1518.25   95.59
   3  -3   1 1515.35   95.09
   3  -3   1 1664.93   94.69
  -4   3  -1  753.42   49.60
  -4   3  -1  749.03   46.30
  -4   3  -1  753.62   47.80
  -4   3  -1  695.23   50.59
   4  -3   1  713.43   47.30
   4  -3   1  703.03   46.60
   4  -3   1  744.83   51.39
   4  -3   1  640.44   47.10
   4  -3   1  842.82   47.90
  -5   3  -1  104.29   13.40
  -5   3  -1  130.99   11.50
  -5   3  -1  122.39   11.70
  -5   3  -1  114.69   12.20
   5  -3   1  116.39    8.70
   5  -3   1  116.69   10.50
   5  -3   1  115.69   10.60
   5  -3   1  111.99   10.80
   5  -3   1  125.69   10.70
  -6   3  -1   57.09    4.20
  -6   3  -1   54.99    9.50
  -6   3  -1   59.49    8.70
  -6   3  -1   47.60    8.50
  -6   3  -1   49.20    4.60
  -6   3  -1   45.50    8.70
   6  -3   1   39.30    4.50
   6  -3   1   40.90    7.10
   6  -3   1   44.50    6.30
   6  -3   1   42.50    6.30
   6  -3   1   50.09    4.10
  -7   3  -1    4.50    4.70
  -7   3  -1    2.60    5.00
  -7   3  -1    1.60    1.30
  -7   3  -1   -5.80    5.60
  -7   3  -1    0.80    1.30
   7  -3   1    7.40    2.90
   7  -3   1    3.40    1.10
   7  -3   1    6.70    3.80
   7  -3   1    0.40    1.40
   7  -3   1    2.20    1.60
   7  -3   1   -4.60    5.00
   7  -3   1    5.90    2.90
  -8   3  -1   55.69   11.10
  -8   3  -1   37.00    6.70
  -8   3  -1   49.70    7.40
  -8   3  -1   31.20    5.20
  -8   3  -1   45.30    4.90
  -8   3  -1   40.50   10.90
  -8   3  -1   38.80    4.70
   8  -3   1   47.00    4.40
   8  -3   1   39.20    7.50
   8  -3   1   45.30    7.60
   8  -3   1   38.20    4.90
   8  -3   1   41.00    5.00
   8  -3   1   44.80    4.90
  -9   3  -1  182.98   13.50
  -9   3  -1  177.68   28.10
  -9   3  -1  208.98   14.20
  -9   3  -1  174.28   22.70
   9  -3   1  180.38   12.60
   9  -3   1  173.68   17.30
   9  -3   1  185.18   13.80
   9  -3   1  191.68   21.80
   9  -3   1  180.88   12.30
   9  -3   1  145.59   13.70
 -10   3  -1  206.38   16.00
 -10   3  -1  224.68   15.70
 -10   3  -1  221.08   18.10
 -10   3  -1  202.98   15.60
 -10   3  -1  233.88   15.60
 -10   3  -1  236.58   34.00
 -10   3  -1  244.28   16.50
  10  -3   1  208.58   21.30
  10  -3   1  202.28   15.80
  10  -3   1  248.88   14.80
  10  -3   1  187.88   15.60
  10  -3   1  234.08   16.10
  10  -3   1  231.28   15.70
  10  -3   1  212.08   15.70
 -11   3  -1   95.49    7.50
 -11   3  -1   80.19    7.40
 -11   3  -1   99.19    9.80
 -11   3  -1   91.59    8.60
  11  -3   1   96.49    7.60
  11  -3   1   92.89    7.90
  11  -3   1   83.09    7.90
  11   2  -1   26.00    4.10
  11   2  -1   32.90    3.20
  11   2  -1   34.50    3.50
  11   2  -1   35.70    3.90
 -11  -2   1   40.70    3.60
 -11  -2   1   39.40    4.40
 -11  -2   1   33.60    3.50
 -11  -2   1   32.60    5.00
 -11  -2   1   33.10    3.80
 -11  -2   1   26.30    3.60
 -11  -2   1   24.40    4.10
 -11  -2   1   38.90    4.80
 -11  -2   1   31.10    3.60
  10   2  -1    7.90    1.90
  10   2  -1    5.30    1.50
  10   2  -1   10.80    5.30
  10   2  -1    5.40    5.10
  10   2  -1    8.20    2.30
  10   2  -1    6.50    1.70
 -10  -2   1    7.60    2.10
 -10  -2   1    5.80    3.10
 -10  -2   1    5.80    1.80
 -10  -2   1    6.90    2.40
 -10  -2   1    5.30    1.90
 -10  -2   1    8.00    2.60
 -10  -2   1    5.80    1.80
 -10  -2   1    6.50    1.80
 -10  -2   1    6.10    2.10
 -10  -2   1    8.20    2.10
   9   2  -1    5.20    1.70
   9   2  -1    5.90    2.00
   9   2  -1    8.50    3.80
   9   2  -1    7.80    4.60
   9   2  -1    6.00    1.90
   9   2  -1   17.60    5.90
   9   2  -1    3.80    1.30
  -9  -2   1    5.00    8.50
  -9  -2   1    5.20    1.90
  -9  -2   1    8.40    2.10
  -9  -2   1   16.30    8.00
  -9  -2   1    4.60    2.30
  -9  -2   1    6.40    2.00
  -9  -2   1    6.60    2.10
  -9  -2   1    5.50    2.00
  -9  -2   1   12.80    9.50
  -9  -2   1    3.30    3.00
  -9  -2   1    7.70    1.80
  -9  -2   1    5.00    1.80
   8   2  -1   17.40    7.20
   8   2  -1   17.90    5.10
   8   2  -1   13.20    2.90
  -8  -2   1   16.70    2.90
  -8  -2   1   21.60    3.10
  -8  -2   1   22.10    3.80
  -8  -2   1   17.70    3.00
  -8  -2   1   10.40    6.30
  -8  -2   1   20.60    4.70
  -8  -2   1   18.20    2.90
  -8  -2   1   14.50    2.80
  -8  -2   1   17.90    4.30
  -8  -2   1   12.00    9.20
  -8  -2   1   10.90    7.30
   7   2  -1  126.69    9.20
   7   2  -1  121.09   12.50
   7   2  -1  118.59   13.10
   7   2  -1  102.69    8.80
   7   2  -1  139.49    8.90
   7   2  -1  101.49    9.40
   7   2  -1  120.89   13.60
  -7  -2   1  111.89   16.00
  -7  -2   1  134.09    9.40
  -7  -2   1  127.89    9.60
  -7  -2   1   98.29   15.80
  -7  -2   1  144.59    9.50
  -7  -2   1  144.99    9.50
  -7  -2   1  127.29   13.40
  -7  -2   1  117.69    9.30
   6   2  -1  141.89   13.60
   6   2  -1  141.49   10.50
   6   2  -1  154.38   13.40
   6   2  -1  139.39   13.80
   6   2  -1  147.69    9.70
  -6  -2   1  139.79   10.30
  -6  -2   1  148.79   14.40
  -6  -2   1  139.39   17.80
  -6  -2   1  126.69   16.10
  -6  -2   1  135.29   16.00
  -6  -2   1  142.39   15.00
  -6  -2   1  145.59   10.20
  -6  -2   1  160.28   13.70
   5   2  -1  132.09   11.70
   5   2  -1  152.58   13.20
   5   2  -1  130.39    9.10
   5   2  -1  144.69   12.80
  -5  -2   1  133.19    9.60
  -5  -2   1  156.18   13.80
  -5  -2   1  151.98   15.20
  -5  -2   1  147.79   15.60
  -5  -2   1  140.69   13.50
  -5  -2   1  142.19   12.50
  -5  -2   1  134.09   14.40
  -5  -2   1  128.09    9.70
   4   2  -1  684.73   48.00
   4   2  -1  686.03   53.89
  -4  -2   1  833.02   49.80
  -4  -2   1  816.22   52.39
  -4  -2   1  747.53   54.29
  -4  -2   1  653.13   51.49
  -4  -2   1  813.02   50.59
  -4  -2   1  828.12   50.49
   3   2  -1  839.72   50.79
   3   2  -1  857.51   50.69
   3   2  -1  810.92   53.39
  -3  -2   1  861.31   54.19
  -3  -2   1  773.12   54.99
  -3  -2   1  874.11   52.89
  -3  -2   1  881.91   55.39
  -3  -2   1  705.83   54.89
  -3  -2   1  928.51   54.19
   2   2  -1  583.04   34.30
  -2  -2   1  570.44   35.90
  -2  -2   1  485.35   36.40
  -2  -2   1  582.44   36.90
   1   2  -1  775.32   50.19
   1   2  -1  758.72   51.09
  -1  -2   1  837.62   50.89
  -1  -2   1  789.72   51.39
  -1  -2   1  924.21   51.59
  -1   2  -1  911.21   53.39
  -1   2  -1  770.22   52.89
  -1   2  -1  854.11   53.89
   1  -2   1  876.51   53.29
   1  -2   1  907.31   52.79
  -2   2  -1  540.15   37.20
  -2   2  -1  549.65   36.00
   2  -2   1  553.34   36.30
   2  -2   1  647.04   36.30
   2  -2   1  589.34   36.90
  -3   2  -1  761.22   54.09
  -3   2  -1  849.52   52.59
  -3   2  -1  843.42   53.49
  -3   2  -1  892.71   51.39
   3  -2   1  900.71   52.29
   3  -2   1  795.52   52.09
   3  -2   1  854.51   53.19
   3  -2   1  696.93   51.79
  -4   2  -1  814.12   47.80
  -4   2  -1  739.33   50.79
  -4   2  -1  818.62   51.59
  -4   2  -1  716.43   52.19
  -4   2  -1  705.63   49.99
   4  -2   1  812.92   49.60
   4  -2   1  828.52   49.99
   4  -2   1  714.03   49.40
  -5   2  -1  134.29   13.30
  -5   2  -1  144.29   13.70
  -5   2  -1  151.08   10.20
  -5   2  -1  137.29   15.00
  -5   2  -1  143.99   10.10
  -5   2  -1  145.49   14.00
   5  -2   1  159.38   12.60
   5  -2   1  157.58   12.80
   5  -2   1  140.59   10.40
   5  -2   1  158.28   12.70
   5  -2   1  148.49   12.90
  -6   2  -1  152.78   15.40
  -6   2  -1  130.49   10.50
  -6   2  -1  158.28   15.10
  -6   2  -1  134.59   14.50
  -6   2  -1  154.88   16.90
   6  -2   1  146.59   10.90
   6  -2   1  151.38   13.40
   6  -2   1  159.58   10.20
   6  -2   1  157.08   13.40
   6  -2   1  150.38   14.20
   6  -2   1  148.39   13.40
  -7   2  -1  139.59   10.30
  -7   2  -1  131.39   10.30
  -7   2  -1  132.59   14.90
  -7   2  -1  145.19   17.30
  -7   2  -1  139.69   15.60
  -7   2  -1  131.19   10.20
  -7   2  -1  139.89   10.20
   7  -2   1  140.49    9.80
   7  -2   1  133.49   10.50
   7  -2   1  142.39   13.20
   7  -2   1  167.48   21.20
   7  -2   1  143.89    9.70
   7  -2   1  123.09   13.10
   7  -2   1  116.09   10.30
   7  -2   1  150.68   19.40
  -8   2  -1   20.90    3.20
  -8   2  -1   14.10    2.70
  -8   2  -1   14.90    7.60
  -8   2  -1   11.50    6.90
  -8   2  -1   17.90    3.40
  -8   2  -1    6.50    7.70
  -8   2  -1   18.70    3.50
  -8   2  -1   19.70    3.90
   8  -2   1   15.50    5.50
   8  -2   1   16.10    3.10
   8  -2   1   15.80    2.70
   8  -2   1   16.70    3.30
   8  -2   1   14.90    7.80
   8  -2   1   15.90    3.60
   8  -2   1   18.30    3.70
  -9   2  -1   14.90    8.20
  -9   2  -1    5.80    7.80
  -9   2  -1    4.90    2.20
  -9   2  -1    4.90    1.80
  -9   2  -1    5.20    1.90
  -9   2  -1    7.70    3.30
  -9   2  -1    5.50    2.10
  -9   2  -1    8.40    2.60
  -9   2  -1    6.20    1.90
   9  -2   1    7.00    1.70
   9  -2   1    7.50    4.40
   9  -2   1    5.10    2.20
   9  -2   1    7.10    1.90
   9  -2   1   11.10    4.20
   9  -2   1    5.70    2.20
   9  -2   1    4.50    1.60
   9  -2   1    5.20    1.60
 -10   2  -1    5.70    3.30
 -10   2  -1    5.80    2.20
 -10   2  -1    8.30    2.10
 -10   2  -1    8.60    2.10
 -10   2  -1    3.60    2.00
 -10   2  -1    7.30    2.20
 -10   2  -1    7.60    8.90
  10  -2   1    4.30    2.10
  10  -2   1    5.00    1.30
  10  -2   1    5.80    1.60
  10  -2   1    7.10    2.10
  10  -2   1    3.90    2.10
  10  -2   1    1.10    5.00
 -11   2  -1   31.00    3.70
 -11   2  -1   32.70    3.70
 -11   2  -1   29.20    4.30
 -11   2  -1   23.90    3.70
 -11   2  -1   33.30    3.80
  11  -2   1   33.50    3.90
  11  -2   1   24.90    4.10
  11  -2   1   28.70    3.90
  12   1  -1   20.90    3.00
  12   1  -1   24.00    1.90
 -12  -1   1   17.30    3.40
 -12  -1   1   24.20    2.90
 -12  -1   1   20.60    3.40
 -12  -1   1   21.20    2.70
  11   1  -1    5.90    1.30
  11   1  -1    4.60    2.90
  11   1  -1    4.50    1.80
  11   1  -1    5.90    1.20
  11   1  -1    4.40    1.10
 -11  -1   1    6.50    2.40
 -11  -1   1    1.70    1.70
 -11  -1   1    5.70    2.80
 -11  -1   1    5.20    1.80
 -11  -1   1    8.20    1.80
 -11  -1   1    4.30    1.30
 -11  -1   1    6.70    1.90
 -11  -1   1    4.80    1.60
  10   1  -1   60.29    9.80
  10   1  -1   50.19    5.60
  10   1  -1   48.80    4.60
  10   1  -1   43.30    4.80
  10   1  -1   55.49    5.70
  10   1  -1   52.79   11.70
 -10  -1   1   42.20    4.60
 -10  -1   1   40.90    4.70
 -10  -1   1   50.19    5.80
 -10  -1   1   48.40    4.80
 -10  -1   1   49.80    7.20
 -10  -1   1   49.30    5.10
 -10  -1   1   41.50    5.00
 -10  -1   1   47.40    4.80
 -10  -1   1   46.60    4.90
   9   1  -1  183.68   16.80
   9   1  -1  125.59   11.40
   9   1  -1  154.48   11.50
   9   1  -1  164.48   11.30
   9   1  -1  152.58   11.70
   9   1  -1  135.79   15.70
   9   1  -1  155.78   16.00
   9   1  -1  152.98   10.90
  -9  -1   1  154.98   11.40
  -9  -1   1  144.09   20.20
  -9  -1   1  157.58   11.70
  -9  -1   1  153.38   11.40
  -9  -1   1  169.88   15.30
  -9  -1   1  180.38   19.70
  -9  -1   1  156.98   11.60
  -9  -1   1  148.39   11.80
  -9  -1   1  133.89   11.00
  -9  -1   1  157.78   11.50
  -9  -1   1  159.28   12.60
  -9  -1   1  154.68   11.40
  -9  -1   1  122.49   17.50
  -9  -1   1  161.18   11.60
   8   1  -1   12.40    5.00
   8   1  -1   14.90    4.90
   8   1  -1   18.80    3.50
   8   1  -1   19.40    3.60
   8   1  -1   19.90    5.40
   8   1  -1   20.40    2.80
  -8  -1   1   15.50    3.60
  -8  -1   1   26.00    3.10
  -8  -1   1   14.00    3.00
  -8  -1   1   22.70    3.60
  -8  -1   1   26.30    3.90
  -8  -1   1   20.80    4.50
  -8  -1   1   22.00    6.70
  -8  -1   1   25.70    3.70
  -8  -1   1   38.80   10.50
  -8  -1   1   19.60    4.20
  -8  -1   1   20.80    3.20
   7   1  -1  340.57   22.80
   7   1  -1  336.77   27.20
   7   1  -1  345.47   27.70
   7   1  -1  314.47   22.30
   7   1  -1  371.26   22.20
   7   1  -1  330.07   26.70
  -7  -1   1  311.87   30.40
  -7  -1   1  331.67   30.50
  -7  -1   1  356.96   22.70
  -7  -1   1  362.86   27.90
  -7  -1   1  370.06   22.80
  -7  -1   1  363.46   22.60
  -7  -1   1  338.47   22.70
   6   1  -1  302.77   21.60
   6   1  -1  394.06   29.20
   6   1  -1  314.17   25.70
   6   1  -1  343.47   21.20
   6   1  -1  339.27   25.70
   6   1  -1  347.07   25.20
  -6  -1   1  326.97   21.70
  -6  -1   1  307.57   28.10
  -6  -1   1  300.47   27.40
  -6  -1   1  371.86   21.80
  -6  -1   1  290.27   27.60
  -6  -1   1  359.86   26.10
  -6  -1   1  341.07   27.20
   5   1  -1  942.51   60.99
   5   1  -1  885.81   58.49
   5   1  -1  790.32   52.39
  -5  -1   1  927.61   56.79
  -5  -1   1  813.92   58.89
  -5  -1   1  792.52   58.39
  -5  -1   1  844.32   52.89
  -5  -1   1  876.11   57.79
  -5  -1   1  965.80   59.89
  -5  -1   1  754.42   53.19
   4   1  -1 2155.58  127.09
   4   1  -1 2002.40  125.99
   4   1  -1 1942.71  126.99
  -4  -1   1 1912.41  128.79
  -4  -1   1 1829.52  128.49
  -4  -1   1 2160.38  127.49
  -4  -1   1 2118.99  128.19
  -4  -1   1 2222.28  128.09
  -3  -1   1 1835.52  112.59
  -3  -1   1 1811.02  118.99
   2   1  -1 2497.35  160.88
   2   1  -1 2838.52  160.78
   2   1  -1 2424.36  163.08
   2   1  -1 2765.52  162.58
  -2  -1   1 2935.21  163.78
  -2  -1   1 2355.36  163.28
  -2  -1   1 2826.72  162.88
   1   1  -1 1076.09   70.19
   1   1  -1 1101.89   69.09
  -1  -1   1 1075.79   69.19
  -1  -1   1 1302.27   70.59
   0   1  -1  115.59    8.40
   0   1  -1  128.19    8.40
   0  -1   1  146.29    8.60
  -1   1  -1 1269.47   73.49
  -1   1  -1 1074.29   73.69
   1  -1   1 1275.77   73.69
  -2   1  -1 2768.12  166.68
  -2   1  -1 2747.72  168.18
  -2   1  -1 2638.74  167.88
   2  -1   1 2926.31  168.48
   2  -1   1 2785.12  167.68
   2  -1   1 2638.54  167.38
  -3   1  -1 1813.42  110.19
  -3   1  -1 1913.91  107.59
  -3   1  -1 1656.73  109.69
  -3   1  -1 1802.52  110.19
   3  -1   1 1820.42  109.59
   3  -1   1 1604.04  108.69
  -4   1  -1 2150.58  123.19
  -4   1  -1 2115.79  127.19
  -4   1  -1 1848.81  126.89
  -4   1  -1 2137.29  127.59
  -4   1  -1 1746.33  126.19
  -4   1  -1 2188.88  128.79
   4  -1   1 2175.28  126.59
   4  -1   1 1981.90  125.29
   4  -1   1 1941.31  125.59
   4  -1   1 2008.60  125.49
  -5   1  -1  698.13   48.90
  -5   1  -1  745.33   53.59
  -5   1  -1  827.32   53.69
  -5   1  -1  746.83   55.79
  -5   1  -1  773.92   49.20
   5  -1   1  839.32   48.80
   5  -1   1  672.33   51.69
   5  -1   1  856.31   52.19
   5  -1   1  852.61   51.99
   5  -1   1  809.42   49.50
   5  -1   1  901.31   53.69
  -6   1  -1  366.06   23.30
  -6   1  -1  342.37   28.30
  -6   1  -1  371.36   28.60
  -6   1  -1  355.66   30.00
   6  -1   1  372.46   26.50
   6  -1   1  372.96   28.00
   6  -1   1  348.27   26.60
   6  -1   1  343.77   23.60
   6  -1   1  375.86   22.90
   6  -1   1  337.87   26.20
  -7   1  -1  338.47   30.90
  -7   1  -1  361.86   29.50
  -7   1  -1  317.57   29.30
  -7   1  -1  360.26   23.50
  -7   1  -1  379.16   23.70
  -7   1  -1  378.96   23.60
  -7   1  -1  331.57   23.40
   7  -1   1  366.76   23.20
   7  -1   1  392.76   23.10
   7  -1   1  352.36   23.90
   7  -1   1  343.87   27.20
   7  -1   1  326.87   27.10
   7  -1   1  375.16   27.40
  -8   1  -1   15.20    3.30
  -8   1  -1   19.60    7.50
  -8   1  -1   19.30    3.10
  -8   1  -1   21.20    8.20
  -8   1  -1   20.20    3.50
  -8   1  -1   16.40    3.00
  -8   1  -1   14.70    2.80
  -8   1  -1   28.30    4.30
   8  -1   1   20.30    5.50
   8  -1   1   17.40    4.60
   8  -1   1   21.50    2.90
   8  -1   1   17.60    3.30
   8  -1   1   17.40    3.30
   8  -1   1   22.50    3.20
  -9   1  -1  162.18   11.70
  -9   1  -1  147.79   12.00
  -9   1  -1  166.78   10.90
  -9   1  -1  152.38   12.30
  -9   1  -1  145.79   11.10
  -9   1  -1  166.58   19.50
  -9   1  -1  130.89   17.40
  -9   1  -1  139.59   19.20
  -9   1  -1  128.79   14.30
  -9   1  -1  171.48   20.50
  -9   1  -1  152.38   11.60
  -9   1  -1  137.29   11.20
   9  -1   1  142.59   12.20
   9  -1   1  157.18   12.00
   9  -1   1  159.28   10.80
   9  -1   1  131.19   19.20
   9  -1   1  135.89   15.50
   9  -1   1  163.68   11.10
   9  -1   1  162.48   12.20
   9  -1   1  166.98   16.00
   9  -1   1  146.89   11.90
 -10   1  -1   53.59    5.30
 -10   1  -1   46.70    5.10
 -10   1  -1   40.40    5.40
 -10   1  -1   69.49   15.10
 -10   1  -1   50.29    4.80
 -10   1  -1   45.00    7.30
 -10   1  -1   51.49    5.70
 -10   1  -1   49.20    5.80
  10  -1   1   47.60    5.50
  10  -1   1   49.60    4.50
  10  -1   1   44.80    4.50
  10  -1   1   56.49    5.80
  10  -1   1   46.30    5.80
  10  -1   1   51.09    4.90
 -11   1  -1    2.90    2.80
 -11   1  -1    3.10    1.50
 -11   1  -1    2.70    1.50
 -11   1  -1    1.50    1.70
 -11   1  -1    5.10    1.70
  11  -1   1    3.30    1.50
  11  -1   1    5.30    1.80
  11  -1   1    3.70    2.00
  11  -1   1    4.10    1.10
 -12   1  -1   20.90    2.90
 -12   1  -1   20.50    2.90
  12  -1   1   21.70    3.30
  12  -1   1   19.20    3.00
  12   0  -1  120.29    8.60
  12   0  -1  136.99    8.80
 -12   0   1  125.09    8.60
 -12   0   1  113.89    9.30
 -12   0   1   99.49    8.40
 -12   0   1  106.09    7.60
  11   0  -1   -0.70    1.10
  11   0  -1   -0.10    0.80
  11   0  -1   -1.20    1.40
  11   0  -1    1.40    1.40
 -11   0   1    2.80    2.50
 -11   0   1   -1.40    0.90
 -11   0   1   -1.50    1.20
 -11   0   1    1.40    1.30
 -11   0   1    2.20    1.30
  10   0  -1   16.20    3.30
  10   0  -1   16.00    2.90
  10   0  -1    4.00    7.80
  10   0  -1   17.10    2.90
  10   0  -1   16.50    2.60
  10   0  -1   12.10    2.70
 -10   0   1   14.30    2.60
 -10   0   1   19.60    3.10
 -10   0   1   21.90    3.20
 -10   0   1   13.40    2.80
 -10   0   1   15.90    4.10
 -10   0   1   21.40    2.70
 -10   0   1   21.40    4.00
 -10   0   1   18.10    3.10
 -10   0   1   21.20    3.40
 -10   0   1   13.90    4.10
   9   0  -1   94.29   11.90
   9   0  -1   88.69    7.00
   9   0  -1   87.19    7.90
   9   0  -1   85.59    6.60
   9   0  -1   73.49    7.10
   9   0  -1   92.99   11.90
   9   0  -1  102.39   12.40
   9   0  -1   84.69    7.60
   9   0  -1   80.19    7.70
  -9   0   1   84.29   15.40
  -9   0   1   87.29    7.50
  -9   0   1   82.09    7.50
  -9   0   1   68.19   15.50
  -9   0   1   93.09    8.60
  -9   0   1   75.29    7.70
  -9   0   1   77.39   14.20
  -9   0   1  103.49   15.90
  -9   0   1   89.49    6.70
  -9   0   1   80.59    7.30
  -9   0   1   74.59    7.20
  -9   0   1   81.89    7.10
  -9   0   1   87.79    7.40
  -9   0   1   84.79    7.30
   8   0  -1  351.66   27.40
   8   0  -1  421.06   27.50
   8   0  -1  387.36   28.10
   8   0  -1  424.66   32.70
   8   0  -1  465.65   26.90
   8   0  -1  405.46   27.50
   8   0  -1  433.66   32.70
   8   0  -1  464.25   33.80
   8   0  -1  441.46   27.90
  -8   0   1  395.76   27.80
  -8   0   1  427.36   33.70
  -8   0   1  425.36   35.60
  -8   0   1  419.66   27.90
  -8   0   1  411.96   28.20
  -8   0   1  405.96   27.40
  -8   0   1  421.96   28.60
  -8   0   1  419.76   35.70
  -8   0   1  439.06   36.80
  -8   0   1  402.26   32.40
  -8   0   1  430.96   27.40
   7   0  -1  118.59    8.70
   7   0  -1  111.39    8.40
   7   0  -1  115.59   12.70
   7   0  -1  119.49   12.10
   7   0  -1  115.09   13.10
   7   0  -1  121.39    9.30
   7   0  -1  127.49   11.70
  -7   0   1  118.99    9.00
  -7   0   1  130.69    9.20
  -7   0   1  143.79   15.60
  -7   0   1  120.59    9.10
  -7   0   1  124.19   19.40
  -7   0   1  109.69   15.20
  -7   0   1  106.99    9.00
   6   0  -1  535.95   38.70
   6   0  -1  522.65   31.70
   6   0  -1  537.75   36.40
   6   0  -1  510.45   36.40
  -6   0   1  486.65   39.20
  -6   0   1  441.96   38.60
  -6   0   1  469.65   32.10
  -6   0   1  540.65   38.90
  -6   0   1  543.25   32.40
  -6   0   1  530.25   37.20
  -6   0   1  469.75   38.00
   5   0  -1  987.10   67.39
   5   0  -1  907.71   56.99
   5   0  -1  954.00   60.39
  -5   0   1  808.32   62.09
  -5   0   1  980.40   63.29
  -5   0   1 1026.10   57.59
  -5   0   1  967.80   63.59
  -5   0   1  809.12   62.59
  -5   0   1  954.60   61.49
   4   0  -1  136.89   12.30
   4   0  -1  159.78   12.50
   4   0  -1  172.58   12.30
  -4   0   1  175.08   14.30
  -4   0   1  156.38   13.00
  -4   0   1  152.88   15.40
  -4   0   1  141.99   13.60
  -4   0   1  148.79   12.80
  -4   0   1  143.99   13.60
   3   0  -1 1731.03  103.89
  -3   0   1 1512.25  104.79
  -3   0   1 1761.12  104.29
  -3   0   1 1712.53  105.19
   2   0  -1  223.88   13.20
   2   0  -1  205.78   14.60
  -2   0   1  231.58   15.50
  -2   0   1  182.38   13.20
  -2   0   1  220.48   15.40
  -2   0   1  221.98   14.70
   1   0  -1  354.56   24.10
   1   0  -1  401.46   23.30
  -1   0   1  415.96   24.40
  -1   0   1  354.86   23.30
  -1   0  -1  365.86   22.70
  -1   0  -1  333.97   23.40
   1   0   1  379.56   23.90
   1   0   1  399.46   23.50
  -2   0  -1  216.68   16.70
  -2   0  -1  216.88   16.10
  -2   0  -1  259.57   16.60
  -2   0  -1  236.68   14.50
   2   0   1  234.38   16.00
   2   0   1  234.58   17.00
   2   0   1  216.48   15.20
  -3   0  -1 1518.55  100.89
  -3   0  -1 1795.32   98.19
   3   0   1 1453.85   99.59
   3   0   1 1697.43  100.89
  -4   0  -1  147.99   12.90
  -4   0  -1  137.79   13.10
  -4   0  -1  132.19   13.00
  -4   0  -1  133.19   12.90
  -4   0  -1  145.59   12.60
  -4   0  -1  155.68    9.30
   4   0   1  161.08   13.00
   4   0   1  147.49   11.70
   4   0   1  137.79   11.70
   4   0   1  163.58   11.60
  -5   0  -1  790.02   60.59
  -5   0  -1  909.51   64.39
  -5   0  -1  860.41   60.59
  -5   0  -1  948.31   62.09
  -5   0  -1  939.71   60.49
   5   0   1  871.21   58.99
   5   0   1  949.90   59.09
   5   0   1  908.01   55.59
   5   0   1  942.71   66.49
   5   0   1  964.70   58.79
  -6   0  -1  458.85   36.90
  -6   0  -1  481.95   36.60
  -6   0  -1  487.05   31.80
  -6   0  -1  550.14   31.80
  -6   0  -1  468.55   39.60
  -6   0  -1  559.94   32.00
  -6   0  -1  468.05   37.70
   6   0   1  438.06   34.90
   6   0   1  495.55   35.40
   6   0   1  535.45   31.30
   6   0   1  532.35   37.60
   6   0   1  482.15   35.00
   6   0   1  515.05   32.20
  -7   0  -1  132.49   14.10
  -7   0  -1  103.09    9.10
  -7   0  -1  120.09    9.00
  -7   0  -1  117.99   14.80
  -7   0  -1  120.39   14.90
  -7   0  -1  117.89    9.10
   7   0   1  107.59   11.90
   7   0   1  110.59    8.80
   7   0   1  125.19    8.60
   7   0   1  122.19   12.10
   7   0   1  118.59    9.40
   7   0   1  123.39   12.30
  -8   0  -1  380.96   28.50
  -8   0  -1  457.05   36.40
  -8   0  -1  450.25   36.40
  -8   0  -1  425.26   34.50
  -8   0  -1  451.45   28.50
  -8   0  -1  429.26   29.50
  -8   0  -1  436.96   28.40
  -8   0  -1  419.86   36.70
  -8   0  -1  457.25   28.40
  -8   0  -1  434.06   28.60
  -8   0  -1  448.26   28.30
  -8   0  -1  359.56   31.70
  -8   0  -1  405.06   28.30
   8   0   1  455.65   29.00
   8   0   1  437.66   28.10
   8   0   1  449.76   29.10
   8   0   1  473.25   27.80
   8   0   1  391.96   32.60
   8   0   1  409.16   29.70
   8   0   1  430.86   32.80
   8   0   1  466.15   33.30
  -9   0  -1   77.19    7.20
  -9   0  -1   85.59    7.10
  -9   0  -1   73.19    7.70
  -9   0  -1   85.39    8.30
  -9   0  -1   79.09    7.00
  -9   0  -1   83.09    6.60
  -9   0  -1   83.19    7.40
  -9   0  -1   80.89    7.20
  -9   0  -1   78.89   10.00
  -9   0  -1   90.79   13.60
  -9   0  -1   80.89    7.30
  -9   0  -1   85.69   13.20
   9   0   1   78.59    7.60
   9   0   1  102.69   11.70
   9   0   1   66.79   14.10
   9   0   1   69.79   10.70
   9   0   1   85.49    6.90
   9   0   1   88.59    6.60
   9   0   1   78.29    7.80
   9   0   1   89.69   11.40
   9   0   1   75.59    7.10
   9   0   1   68.89    7.50
 -10   0  -1   13.70    2.20
 -10   0  -1   17.10    3.60
 -10   0  -1   31.50    9.60
 -10   0  -1   17.30    3.10
 -10   0  -1   17.40    3.00
 -10   0  -1   12.10    2.80
 -10   0  -1   19.70    3.40
 -10   0  -1   16.90    3.10
 -10   0  -1   17.10    4.70
 -10   0  -1   19.40    3.10
  10   0   1   18.70    2.80
  10   0   1   12.10    2.80
  10   0   1   21.60    3.20
  10   0   1   27.00    3.90
  10   0   1   16.60    3.10
  10   0   1   19.30    3.50
  10   0   1   26.80    7.20
 -11   0  -1    0.40    1.30
 -11   0  -1   -2.00    1.30
 -11   0  -1    0.00    1.20
 -11   0  -1   -1.70    1.50
 -11   0  -1    0.60    1.20
 -11   0  -1    1.60    1.20
 -11   0  -1    0.10    0.90
 -11   0  -1    0.90    1.10
  11   0   1    0.40    0.90
  11   0   1   -0.10    0.80
  11   0   1   -3.40    2.30
  11   0   1    0.60    1.30
 -12   0  -1  121.99    8.80
 -12   0  -1  130.79    8.50
 -12   0  -1  123.79    8.80
  12   0   1  122.09    7.90
  12   0   1  115.89    8.60
  12   0   1  123.19    9.00
  12  -1  -1   25.90    3.00
  12  -1  -1   19.50    2.40
 -12   1   1   18.20    2.80
 -12   1   1   19.00    2.70
 -12   1   1   20.70    2.60
  11  -1  -1    2.20    2.00
  11  -1  -1    3.90    1.70
  11  -1  -1    5.10    1.90
  11  -1  -1    5.30    1.10
 -11   1   1    6.40    2.60
 -11   1   1    6.30    1.60
 -11   1   1    5.80    1.90
 -11   1   1    2.20    1.40
  10  -1  -1   40.40    5.10
  10  -1  -1   51.89    4.70
  10  -1  -1   51.09    5.60
  10  -1  -1   48.40    4.20
 -10   1   1   38.30    5.30
 -10   1   1   81.99   17.90
 -10   1   1   41.00    5.90
 -10   1   1   50.09    5.10
 -10   1   1   48.20    4.70
 -10   1   1   45.60    5.50
 -10   1   1   47.80    5.00
   9  -1  -1  153.08   11.80
   9  -1  -1  154.58   17.20
   9  -1  -1  145.89   11.60
   9  -1  -1  166.28   16.20
   9  -1  -1  163.88   10.60
   9  -1  -1  130.49   15.40
   9  -1  -1  151.38   11.10
   9  -1  -1  149.59   11.70
   9  -1  -1  156.18   10.90
  -9   1   1  151.88   11.20
  -9   1   1  137.09   11.00
  -9   1   1  157.88   11.60
  -9   1   1  131.39   21.20
  -9   1   1  156.48   11.60
  -9   1   1  143.19   12.10
  -9   1   1  149.99   20.50
  -9   1   1  157.88   11.40
  -9   1   1  158.48   11.30
  -9   1   1  144.49   19.00
  -9   1   1  172.38   10.90
  -9   1   1  147.09   11.80
  -9   1   1  132.69   19.00
  -9   1   1  126.59   10.50
   8  -1  -1   24.50    5.90
   8  -1  -1   14.20    3.20
   8  -1  -1   21.50    3.40
   8  -1  -1   15.10    2.80
   8  -1  -1   20.80    2.70
   8  -1  -1   16.40    3.20
  -8   1   1   13.80    2.70
  -8   1   1   19.60    7.80
  -8   1   1   12.30    6.10
  -8   1   1    7.90    7.10
  -8   1   1   17.50    2.90
  -8   1   1   21.50    3.00
  -8   1   1   16.60    3.70
  -8   1   1   21.70    2.80
   7  -1  -1  357.26   30.80
   7  -1  -1  378.16   28.30
   7  -1  -1  388.66   22.90
   7  -1  -1  386.36   23.90
   7  -1  -1  335.77   27.40
  -7   1   1  353.76   23.60
  -7   1   1  313.67   29.40
  -7   1   1  340.87   29.10
  -7   1   1  343.07   23.30
  -7   1   1  368.36   23.60
  -7   1   1  356.66   31.10
   6  -1  -1  381.36   29.00
   6  -1  -1  393.26   27.40
   6  -1  -1  376.86   27.60
   6  -1  -1  356.36   26.90
   6  -1  -1  369.06   23.00
   6  -1  -1  363.36   23.80
  -6   1   1  342.97   28.80
  -6   1   1  352.56   23.60
  -6   1   1  344.17   28.20
   5  -1  -1  951.20   57.29
   5  -1  -1  860.11   55.89
   5  -1  -1  865.81   54.39
   5  -1  -1  776.62   51.89
   5  -1  -1  823.12   54.89
  -5   1   1  909.41   57.29
  -5   1   1  782.82   55.99
  -5   1   1  849.32   55.89
  -5   1   1  772.82   51.29
  -5   1   1  733.93   56.09
  -5   1   1  832.82   57.29
   4  -1  -1 1775.52  116.89
   4  -1  -1 2095.29  117.19
  -4   1   1 1724.13  118.39
  -4   1   1 2051.49  118.89
  -4   1   1 1922.91  117.99
  -4   1   1 1723.43  118.19
   3  -1  -1 1835.72  103.79
  -3   1   1 1574.84  104.39
  -3   1   1 1893.71  101.99
  -3   1   1 1544.35  104.39
  -3   1   1 1536.05  104.09
   2  -1  -1 3050.89  162.38
   2  -1  -1 2484.15  161.08
   2  -1  -1 2490.55  161.68
  -2   1   1 2883.71  163.58
  -2   1   1 2609.74  162.28
  -2   1   1 2420.86  162.18
   1  -1  -1 1171.38   67.89
   1  -1  -1  986.10   67.79
  -1   1   1 1176.68   68.09
   0  -1  -1  147.79    9.90
   0   1   1  164.08   10.00
  -1  -1  -1 1407.66   78.29
  -1  -1  -1 1224.48   76.99
   1   1   1 1218.98   77.79
   1   1   1 1213.98   78.09
  -2  -1  -1 2781.12  165.78
  -2  -1  -1 3015.50  168.28
  -2  -1  -1 2823.22  167.48
  -2  -1  -1 2992.00  167.18
  -2  -1  -1 2511.85  167.68
   2   1   1 2559.84  166.58
   2   1   1 2749.52  167.68
   2   1   1 2476.35  167.98
  -3  -1  -1 1898.61  105.99
  -3  -1  -1 1471.15  107.79
   3   1   1 2005.50  113.39
   3   1   1 1613.54  107.49
  -4  -1  -1 1739.03  122.79
  -4  -1  -1 1869.41  122.69
  -4  -1  -1 1774.02  121.39
  -4  -1  -1 2174.88  123.59
  -4  -1  -1 2074.59  123.69
   4   1   1 1991.70  121.09
   4   1   1 1931.51  121.29
   4   1   1 1850.81  120.09
   4   1   1 2160.08  123.29
  -5  -1  -1  854.31   53.89
  -5  -1  -1  879.41   55.49
  -5  -1  -1  860.71   56.19
  -5  -1  -1  726.03   49.80
  -5  -1  -1  790.52   54.99
   5   1   1  788.32   54.79
   5   1   1  855.91   52.99
   5   1   1  772.72   49.30
   5   1   1  715.53   52.59
  -6  -1  -1  337.17   26.70
  -6  -1  -1  316.47   27.40
  -6  -1  -1  311.37   27.90
  -6  -1  -1  365.76   22.40
  -6  -1  -1  374.16   22.20
  -6  -1  -1  312.47   28.30
  -6  -1  -1  327.77   22.30
   6   1   1  384.46   28.80
   6   1   1  368.96   22.70
   6   1   1  313.47   21.60
   6   1   1  322.67   25.60
   6   1   1  311.97   25.20
   6   1   1  377.86   25.60
  -7  -1  -1  340.17   23.90
  -7  -1  -1  307.97   30.40
  -7  -1  -1  421.16   26.60
  -7  -1  -1  375.86   29.20
  -7  -1  -1  353.46   30.60
  -7  -1  -1  366.36   30.60
  -7  -1  -1  372.76   23.80
   7   1   1  378.96   24.40
   7   1   1  383.06   27.90
   7   1   1  337.87   27.90
   7   1   1  367.86   23.30
   7   1   1  349.96   27.80
  -8  -1  -1    9.80    7.50
  -8  -1  -1   18.30    3.10
  -8  -1  -1   18.70    6.10
  -8  -1  -1   14.60    7.30
  -8  -1  -1   21.30    4.00
  -8  -1  -1   23.10    4.90
  -8  -1  -1   28.20    3.80
  -8  -1  -1   20.50    3.00
  -8  -1  -1   16.40    3.70
  -8  -1  -1   15.70    2.90
  -8  -1  -1   16.20    6.40
  -8  -1  -1   18.20    3.30
  -8  -1  -1   21.90    3.30
  -8  -1  -1   17.00    3.10
  -8  -1  -1   16.80    3.20
   8   1   1   20.90    2.90
   8   1   1   29.00    6.70
   8   1   1   21.00    4.00
   8   1   1   21.80    3.60
   8   1   1   26.90    6.10
   8   1   1   14.30    3.20
  -9  -1  -1  158.88   11.60
  -9  -1  -1  165.18   18.80
  -9  -1  -1  159.48   20.70
  -9  -1  -1  153.08   11.50
  -9  -1  -1  126.49   17.20
  -9  -1  -1  147.19   11.70
  -9  -1  -1  158.48   12.70
  -9  -1  -1  154.38   11.70
  -9  -1  -1  157.48   11.60
  -9  -1  -1  146.49   11.50
  -9  -1  -1  165.68   15.50
  -9  -1  -1  139.29   11.80
  -9  -1  -1  148.79   11.50
  -9  -1  -1  168.18   20.10
   9   1   1  159.58   16.70
   9   1   1  156.88   11.30
   9   1   1  146.09   11.50
   9   1   1  162.18   16.50
   9   1   1  156.88   12.30
   9   1   1  139.19   15.40
   9   1   1  163.28   11.10
   9   1   1  155.28   12.10
 -10  -1  -1   40.00    4.70
 -10  -1  -1   52.99    5.10
 -10  -1  -1   52.59    5.10
 -10  -1  -1   45.30    6.40
 -10  -1  -1   49.30    5.70
 -10  -1  -1   47.10    5.00
 -10  -1  -1   50.49    4.90
 -10  -1  -1   45.40    4.80
 -10  -1  -1   50.59    5.40
 -10  -1  -1   46.50    7.10
  10   1   1   51.89    4.70
  10   1   1   53.49    5.60
  10   1   1   50.89    5.40
  10   1   1   42.80    9.00
  10   1   1   44.50    5.60
  10   1   1   43.40    4.90
  10   1   1   41.80    5.50
 -11  -1  -1    4.40    2.40
 -11  -1  -1    5.40    1.70
 -11  -1  -1    4.90    1.50
 -11  -1  -1    6.00    1.60
 -11  -1  -1    5.10    1.80
 -11  -1  -1    2.00    1.60
 -11  -1  -1    3.80    1.70
 -11  -1  -1    4.80    1.50
 -11  -1  -1    6.90    1.50
  11   1   1    5.10    1.90
  11   1   1    7.00    2.00
  11   1   1    0.80    2.10
  11   1   1    5.70    1.50
  11   1   1    4.10    1.20
 -12  -1  -1   17.00    2.40
 -12  -1  -1   13.30    2.60
 -12  -1  -1   17.60    1.80
 -12  -1  -1   21.10    2.70
  12   1   1   21.00    2.90
  12   1   1   20.60    2.50
  11  -2  -1   29.90    5.80
  11  -2  -1   36.80    2.70
  11  -2  -1   30.90    4.10
  11  -2  -1   31.70    3.80
 -11   2   1   33.10    4.00
 -11   2   1   36.70    3.10
 -11   2   1   30.00    4.10
 -11   2   1   31.40    3.90
  10  -2  -1    3.50    1.30
  10  -2  -1    5.20    2.00
  10  -2  -1    4.20    2.00
  10  -2  -1    5.00    1.40
  10  -2  -1    3.50    1.90
 -10   2   1    4.70    3.30
 -10   2   1    7.70    2.30
 -10   2   1    1.80    2.10
 -10   2   1   13.00   20.70
 -10   2   1    6.40    2.40
 -10   2   1    7.40    2.30
 -10   2   1    4.10    1.60
   9  -2  -1    5.50    2.10
   9  -2  -1    4.20    1.50
   9  -2  -1    5.70    2.20
   9  -2  -1    4.40    1.50
   9  -2  -1   14.50    4.60
   9  -2  -1    8.50    5.60
   9  -2  -1    5.30    1.70
   9  -2  -1    3.50    2.10
  -9   2   1    0.90    1.80
  -9   2   1    2.90    1.60
  -9   2   1   22.70    9.00
  -9   2   1    5.10    2.20
  -9   2   1    4.80    2.00
  -9   2   1    4.50    1.70
  -9   2   1    4.60    2.30
  -9   2   1    2.10    1.50
  -9   2   1   15.70    8.90
   8  -2  -1   16.70    3.10
   8  -2  -1   19.50    3.30
   8  -2  -1   19.00    6.00
   8  -2  -1   15.50    2.80
   8  -2  -1   15.70    7.40
   8  -2  -1   18.90    3.40
  -8   2   1   13.70    3.10
  -8   2   1   12.10    3.20
  -8   2   1   18.10    3.10
  -8   2   1   15.70    2.90
  -8   2   1   14.40    3.00
  -8   2   1   17.30    3.40
  -8   2   1   19.60    3.10
  -8   2   1   17.80    8.60
  -8   2   1   31.50    7.50
   7  -2  -1  134.99   10.20
   7  -2  -1  135.29   15.60
   7  -2  -1  140.19   13.30
   7  -2  -1  134.39    9.60
   7  -2  -1  140.69   13.60
   7  -2  -1  118.29   10.00
   7  -2  -1  137.99   13.60
  -7   2   1  111.99    9.30
  -7   2   1  124.89   15.20
  -7   2   1  137.39   10.00
  -7   2   1  142.29   10.10
  -7   2   1  139.29   15.10
  -7   2   1  106.59   16.90
  -7   2   1  138.39   16.00
   6  -2  -1  138.29   13.70
   6  -2  -1  153.98   13.70
   6  -2  -1  150.68   11.00
   6  -2  -1  160.48   14.90
   6  -2  -1  156.38   13.80
  -6   2   1  155.88   10.90
  -6   2   1  146.79   10.60
  -6   2   1  154.88   15.40
  -6   2   1  151.18   15.50
  -6   2   1  120.39   14.90
  -6   2   1  162.48   16.80
  -6   2   1  169.28   15.40
   5  -2  -1  150.78   13.10
   5  -2  -1  136.79   12.30
   5  -2  -1  155.98   12.50
   5  -2  -1  148.09   12.60
   5  -2  -1  132.29   10.00
  -5   2   1  141.99   10.00
  -5   2   1  152.78   14.10
  -5   2   1  124.99   13.50
  -5   2   1  154.78   16.80
   4  -2  -1  837.72   50.69
   4  -2  -1  824.52   50.79
   4  -2  -1  725.93   50.49
   4  -2  -1  727.53   49.60
  -4   2   1  799.12   48.40
  -4   2   1  800.02   51.79
  -4   2   1  805.02   52.49
  -4   2   1  745.63   52.89
   3  -2  -1  874.41   52.59
   3  -2  -1  859.71   52.09
   3  -2  -1  758.82   52.09
   3  -2  -1  757.22   51.89
  -3   2   1  776.32   54.09
  -3   2   1  747.33   52.39
  -3   2   1  795.52   52.59
  -3   2   1  911.71   51.29
  -3   2   1  932.21   53.69
   2  -2  -1  491.35   35.10
   2  -2  -1  631.94   35.00
   2  -2  -1  534.55   34.80
   2  -2  -1  590.84   34.80
  -2   2   1  521.85   35.60
  -2   2   1  528.25   34.80
   1  -2  -1  899.71   52.99
   1  -2  -1  773.82   53.59
   1  -2  -1  940.91   52.49
   1  -2  -1  907.41   53.39
  -1   2   1  784.72   53.49
  -1   2   1  849.41   52.49
   0   2   1 4584.44  277.47
  -1  -2  -1  818.32   53.79
  -1  -2  -1  900.41   53.09
  -1  -2  -1  948.91   54.09
  -1  -2  -1  893.91   53.09
   1   2   1  801.82   53.89
   1   2   1  794.52   53.49
  -2  -2  -1  643.74   36.80
  -2  -2  -1  488.55   37.20
  -2  -2  -1  605.14   37.90
  -2  -2  -1  559.74   35.80
  -2  -2  -1  588.24   37.60
   2   2   1  560.84   37.40
  -3  -2  -1  956.50   56.19
  -3  -2  -1  794.42   57.79
  -3  -2  -1  928.01   54.19
  -3  -2  -1  888.91   57.49
  -3  -2  -1  864.31   55.69
   3   2   1  878.61   57.09
   3   2   1  831.62   55.49
  -4  -2  -1  679.63   52.09
  -4  -2  -1  863.11   53.29
  -4  -2  -1  761.32   52.59
  -4  -2  -1  836.52   51.99
  -4  -2  -1  761.82   50.49
  -4  -2  -1  874.71   51.29
   4   2   1  738.43   50.19
   4   2   1  690.03   48.80
   4   2   1  816.62   52.59
   4   2   1  744.13   50.49
  -5  -2  -1  146.69   12.70
  -5  -2  -1  123.59    9.90
  -5  -2  -1  145.99   14.40
  -5  -2  -1  165.48   13.40
  -5  -2  -1  150.28   15.20
  -5  -2  -1  158.98   14.10
  -5  -2  -1  134.89   15.00
   5   2   1  135.29   11.60
   5   2   1  129.19   12.30
   5   2   1  143.79   12.40
   5   2   1  142.39   14.40
  -6  -2  -1  136.39   15.50
  -6  -2  -1  154.18   21.10
  -6  -2  -1  142.09   10.50
  -6  -2  -1  154.78   10.50
  -6  -2  -1  143.29   10.10
  -6  -2  -1  149.59   14.10
  -6  -2  -1  151.38   16.80
  -6  -2  -1  119.29   15.40
   6   2   1  121.79   10.20
   6   2   1  142.69   13.20
   6   2   1  149.79    9.80
   6   2   1  181.88   17.70
   6   2   1  143.19   13.70
   6   2   1  153.08   13.00
  -7  -2  -1  142.29   10.00
  -7  -2  -1  153.78   14.20
  -7  -2  -1  114.59    9.90
  -7  -2  -1  114.09   15.70
  -7  -2  -1  120.29    9.80
  -7  -2  -1  136.09    9.70
  -7  -2  -1  108.29   15.30
  -7  -2  -1  134.19   15.10
  -7  -2  -1  136.19    9.70
   7   2   1  132.39   10.20
   7   2   1  139.39    9.30
   7   2   1  123.19   13.80
   7   2   1  133.59   13.90
   7   2   1  135.39   13.20
  -8  -2  -1   17.70    3.40
  -8  -2  -1   32.60   12.60
  -8  -2  -1   21.60    3.60
  -8  -2  -1   15.60    2.90
  -8  -2  -1   19.30    3.40
  -8  -2  -1   16.60    4.10
  -8  -2  -1   19.00    7.30
  -8  -2  -1   16.50    4.50
  -8  -2  -1   14.00    2.90
  -8  -2  -1   18.80    5.80
  -8  -2  -1   14.70    3.50
  -8  -2  -1   14.40    3.80
  -8  -2  -1   26.40    8.30
   8   2   1   24.80    3.70
   8   2   1   18.60    3.50
   8   2   1   16.90    6.00
  -9  -2  -1    4.20    3.10
  -9  -2  -1    9.90    7.60
  -9  -2  -1    9.10    2.30
  -9  -2  -1    5.00    1.80
  -9  -2  -1    2.80    1.70
  -9  -2  -1    4.10    1.90
  -9  -2  -1    4.10    2.00
  -9  -2  -1    3.20    1.70
  -9  -2  -1    4.70    7.20
  -9  -2  -1    3.70    2.10
  -9  -2  -1    5.30    1.70
  -9  -2  -1    4.90    2.10
  -9  -2  -1   -5.00    7.50
   9   2   1    5.50    1.60
   9   2   1   11.50    5.20
   9   2   1    3.80    2.10
   9   2   1   -4.20    5.60
   9   2   1    3.40    1.80
   9   2   1    6.70    3.90
   9   2   1    6.00    1.50
 -10  -2  -1    4.90    2.00
 -10  -2  -1    7.40    1.90
 -10  -2  -1    5.40    1.90
 -10  -2  -1    5.40    1.80
 -10  -2  -1    5.10    2.40
 -10  -2  -1    3.20    1.50
 -10  -2  -1    7.30    3.10
 -10  -2  -1    4.30    1.80
 -10  -2  -1    6.90    1.80
 -10  -2  -1    4.30    1.70
  10   2   1    6.10    2.20
  10   2   1    5.10    1.80
  10   2   1    4.80    1.50
  10   2   1    6.20    2.30
  10   2   1    6.00    2.20
 -11  -2  -1   36.60    4.00
 -11  -2  -1   31.30    3.40
 -11  -2  -1   31.90    3.70
 -11  -2  -1   33.90    4.20
 -11  -2  -1   42.50    4.10
 -11  -2  -1   34.40    5.10
 -11  -2  -1   38.40    4.40
 -11  -2  -1   28.70    4.70
  11   2   1   28.60    3.30
  11   2   1   33.50    3.60
  11   2   1   30.60    3.50
  11  -3  -1   87.39    7.40
  11  -3  -1   93.09    8.70
  11  -3  -1  103.99    7.90
 -11   3   1   99.89    7.80
 -11   3   1   91.29    7.50
 -11   3   1   95.29    7.80
 -11   3   1   82.69    9.60
  10  -3  -1  217.88   16.40
  10  -3  -1  241.38   16.50
  10  -3  -1  225.48   20.30
  10  -3  -1  228.78   16.70
 -10   3   1  248.38   17.50
 -10   3   1  217.38   15.20
 -10   3   1  236.68   16.50
 -10   3   1  233.38   16.50
 -10   3   1  251.07   17.70
 -10   3   1  220.78   16.50
   9  -3  -1  195.08   12.40
   9  -3  -1  190.68   12.70
   9  -3  -1  209.18   18.60
   9  -3  -1  174.68   15.50
   9  -3  -1  178.48   22.30
   9  -3  -1  188.88   13.90
  -9   3   1  170.58   22.70
  -9   3   1  149.39   13.80
  -9   3   1  190.48   27.80
  -9   3   1  207.88   14.00
  -9   3   1  148.19   15.30
   8  -3  -1   39.00    5.10
   8  -3  -1   45.70    8.00
   8  -3  -1   41.00    4.80
   8  -3  -1   37.90    5.20
   8  -3  -1   55.79    8.80
  -8   3   1   54.19   13.30
  -8   3   1   42.10    4.70
  -8   3   1   53.09    4.40
  -8   3   1   43.40    5.10
  -8   3   1   35.80   11.90
  -8   3   1   43.70    5.00
   7  -3  -1    3.10    1.20
   7  -3  -1    2.00    2.60
   7  -3  -1    1.40    1.50
   7  -3  -1   -0.60    2.20
   7  -3  -1    0.80    1.50
   7  -3  -1    1.30    1.10
   7  -3  -1    1.30    4.90
  -7   3   1    4.30    1.70
  -7   3   1   -2.30    6.00
  -7   3   1    9.80    9.10
  -7   3   1   11.10    5.40
  -7   3   1   -3.10    5.30
   6  -3  -1   46.90    3.90
   6  -3  -1   46.80    6.30
   6  -3  -1   39.60    4.40
   6  -3  -1   31.50    8.60
   6  -3  -1   56.09    6.80
   6  -3  -1   35.20    7.30
  -6   3   1   50.89    8.30
  -6   3   1   51.69    9.70
  -6   3   1   44.60    4.40
  -6   3   1   58.99    9.10
   5  -3  -1  115.49   10.40
   5  -3  -1  112.19   10.70
   5  -3  -1  116.89   10.40
   5  -3  -1  117.79   10.20
  -5   3   1  110.79    8.30
  -5   3   1   95.09   10.40
  -5   3   1   88.39   10.60
  -5   3   1  117.89    8.10
  -5   3   1  111.99   11.70
  -5   3   1  100.39   12.90
  -5   3   1  104.89   11.70
   4  -3  -1  660.93   46.20
   4  -3  -1  720.33   46.10
   4  -3  -1  775.52   46.50
   4  -3  -1  681.63   46.30
  -4   3   1  649.93   49.10
  -4   3   1  743.63   48.50
  -4   3   1  781.42   45.10
  -4   3   1  645.94   46.40
  -4   3   1  756.82   47.10
   3  -3  -1 1604.14   95.59
   3  -3  -1 1495.25   94.79
   3  -3  -1 1403.36   95.89
   3  -3  -1 1591.04   95.29
   3  -3  -1 1413.36   95.29
   3  -3  -1 1686.73   95.59
  -3   3   1 1494.15   99.99
  -3   3   1 1734.23   95.39
  -3   3   1 1611.04   95.49
  -3   3   1 1546.95   96.99
  -3   3   1 1362.76   95.09
   2  -3  -1 3261.17  206.48
   2  -3  -1 3067.39  207.48
   2  -3  -1 3208.58  206.98
   2  -3  -1 3844.12  205.68
  -2   3   1 3462.75  206.98
  -2   3   1 3314.37  207.88
  -2   3   1 3606.04  206.08
   1  -3  -1 5383.16  319.77
   1  -3  -1 4887.51  320.87
   1  -3  -1 5507.45  320.47
  -1   3   1 5339.87  320.67
   0  -3  -1  530.25   31.80
   0  -3  -1  526.05   31.50
   0  -3  -1  490.85   32.30
   0   3   1  486.65   30.80
   0   3   1  437.26   30.90
  -1  -3  -1 6111.69  339.67
  -1  -3  -1 5097.49  337.87
  -1  -3  -1 6216.68  337.57
  -1  -3  -1 5298.47  337.67
  -1  -3  -1 6199.28  338.37
   1   3   1 4916.51  337.67
   1   3   1 5146.59  338.07
  -2  -3  -1 4064.19  247.78
  -2  -3  -1 4085.79  247.18
  -2  -3  -1 3813.42  248.68
  -2  -3  -1 4304.77  247.68
  -3  -3  -1 1330.97   97.89
  -3  -3  -1 1707.23   95.19
  -3  -3  -1 1651.33   96.19
  -3  -3  -1 1501.25   97.89
  -3  -3  -1 1720.03   96.79
  -3  -3  -1 1668.43   98.69
   3   3   1 1356.86   95.99
   3   3   1 1437.06   97.69
  -4  -3  -1  741.43   51.79
  -4  -3  -1  801.72   49.99
  -4  -3  -1  785.32   50.09
  -4  -3  -1  715.23   49.50
  -4  -3  -1  723.13   51.19
  -4  -3  -1  765.22   49.00
  -4  -3  -1  874.11   47.00
  -4  -3  -1  793.12   52.09
   4   3   1  715.43   46.60
   4   3   1  729.53   49.30
   4   3   1  738.43   51.49
   4   3   1  657.83   47.00
  -5  -3  -1   98.09   12.50
  -5  -3  -1  106.39    8.10
  -5  -3  -1  108.39   11.20
  -5  -3  -1  118.49    7.90
  -5  -3  -1  104.19   12.70
  -5  -3  -1  120.29   10.50
  -5  -3  -1  116.69   11.40
  -5  -3  -1  117.99   12.90
   5   3   1  108.99   12.50
   5   3   1   96.89   11.40
   5   3   1  111.19    9.60
  -6  -3  -1   32.30    7.60
  -6  -3  -1   47.20    4.40
  -6  -3  -1   39.60   10.10
  -6  -3  -1   40.40    7.00
  -6  -3  -1   44.10    4.40
  -6  -3  -1   43.50    3.90
  -6  -3  -1   47.90    6.90
  -6  -3  -1   45.20    8.90
  -6  -3  -1   44.70    8.90
   6   3   1   39.60    4.10
   6   3   1   43.30    3.60
   6   3   1   48.00    5.90
   6   3   1   45.00    6.50
   6   3   1   40.60    7.10
   6   3   1   49.00    8.70
  -7  -3  -1    1.10    1.20
  -7  -3  -1    1.00    1.40
  -7  -3  -1    2.90    1.40
  -7  -3  -1    1.00    4.70
  -7  -3  -1    2.00    1.30
  -7  -3  -1    3.10    1.30
  -7  -3  -1   -0.10    1.60
  -7  -3  -1    5.80    4.40
  -7  -3  -1   11.00    5.60
   7   3   1    0.60    3.30
   7   3   1    0.70    3.00
   7   3   1    2.90    1.10
   7   3   1    6.80    2.80
   7   3   1    3.30    1.80
  -8  -3  -1   51.59   11.50
  -8  -3  -1   59.39   12.00
  -8  -3  -1   38.50    4.70
  -8  -3  -1   37.20    8.10
  -8  -3  -1   44.20    4.60
  -8  -3  -1   48.30    8.90
  -8  -3  -1   46.50    5.40
  -8  -3  -1   40.70    6.80
  -8  -3  -1   35.80    4.70
  -8  -3  -1   40.70    4.70
   8   3   1   65.29   15.10
   8   3   1   36.20    4.00
   8   3   1   42.50    4.40
   8   3   1   45.90    8.40
  -9  -3  -1  202.38   20.40
  -9  -3  -1  194.38   13.30
  -9  -3  -1  190.38   12.90
  -9  -3  -1  172.88   13.10
  -9  -3  -1  181.78   26.40
  -9  -3  -1  159.48   17.70
  -9  -3  -1  198.48   18.50
  -9  -3  -1  171.58   15.00
  -9  -3  -1  156.78   29.30
  -9  -3  -1  163.78   15.50
   9   3   1  189.98   19.60
   9   3   1  151.58   12.90
   9   3   1  201.28   12.70
   9   3   1  151.08   13.80
   9   3   1  178.68   12.80
 -10  -3  -1  211.08   15.80
 -10  -3  -1  239.78   15.70
 -10  -3  -1  219.18   19.00
 -10  -3  -1  223.58   15.60
 -10  -3  -1  229.68   16.20
 -10  -3  -1  249.28   17.20
 -10  -3  -1  215.08   15.80
 -10  -3  -1  235.68   16.00
 -10  -3  -1  212.08   31.20
 -10  -3  -1  225.68   15.80
  10   3   1  240.78   15.80
  10   3   1  266.87   21.60
  10   3   1  205.18   15.30
  10   3   1  236.18   16.10
 -11  -3  -1  102.99    7.80
 -11  -3  -1  102.69    8.10
 -11  -3  -1   79.59    7.20
 -11  -3  -1   91.59    7.70
 -11  -3  -1   93.69    6.80
 -11  -3  -1   91.99    7.20
 -11  -3  -1   88.69    6.90
 -11  -3  -1   81.89    8.70
  11   3   1   88.59    7.00
  11   3   1   98.49    7.20
  11   3   1   71.79    7.00
  11   3   1   89.19    6.80
  11  -4  -1   44.30    4.70
  11  -4  -1   53.19    5.60
 -11   4   1   46.80    6.40
 -11   4   1   47.30    5.00
 -11   4   1   47.80    4.80
  10  -4  -1   18.90    4.00
  10  -4  -1   21.80    4.80
  10  -4  -1   15.20    3.30
 -10   4   1   19.90    3.40
 -10   4   1   14.50    3.20
 -10   4   1   22.40    3.50
 -10   4   1   21.00    3.70
 -10   4   1   15.10   11.50
   9  -4  -1  178.18   24.10
   9  -4  -1  206.88   13.10
   9  -4  -1  186.38   14.60
   9  -4  -1  181.28   14.60
   9  -4  -1  190.18   14.60
   9  -4  -1  200.48   14.40
   9  -4  -1  174.88   17.80
  -9   4   1  179.78   21.90
  -9   4   1  236.98   17.80
  -9   4   1  194.78   14.80
  -9   4   1  214.68   14.30
  -9   4   1  214.28   15.00
  -9   4   1  204.68   14.90
   8  -4  -1   60.09    5.00
   8  -4  -1   57.39    6.00
   8  -4  -1   69.19    8.90
   8  -4  -1   54.59    6.00
   8  -4  -1   70.19    8.70
   8  -4  -1   56.89    6.00
   8  -4  -1   53.19    5.90
  -8   4   1   58.89   12.80
  -8   4   1   52.19    6.10
  -8   4   1   56.39   14.50
  -8   4   1   57.39    5.90
  -8   4   1   69.19    6.10
  -8   4   1   67.09    6.50
  -8   4   1   60.99    6.20
  -8   4   1   59.59    6.20
   7  -4  -1  182.08   14.20
   7  -4  -1  201.08   17.80
   7  -4  -1  205.38   18.00
   7  -4  -1  189.08   14.30
   7  -4  -1  212.58   14.30
  -7   4   1  179.78   20.40
  -7   4   1  202.48   22.40
  -7   4   1  203.08   14.40
  -7   4   1  202.88   14.40
   6  -4  -1    8.20    3.00
   6  -4  -1    5.40    1.70
   6  -4  -1    7.40    2.00
   6  -4  -1   11.30    3.80
  -6   4   1    5.40    4.80
  -6   4   1    7.00    1.60
   5  -4  -1  336.57   23.40
   5  -4  -1  301.17   20.80
   5  -4  -1  331.87   23.80
   5  -4  -1  344.37   22.70
  -5   4   1  283.77   20.70
  -5   4   1  307.47   27.60
  -5   4   1  317.17   21.60
  -5   4   1  328.67   26.10
   4  -4  -1 1822.12  121.39
   4  -4  -1 1980.50  119.89
   4  -4  -1 1918.91  119.39
   4  -4  -1 2008.60  123.99
   4  -4  -1 1914.71  120.59
   4  -4  -1 1974.30  120.79
  -4   4   1 2064.99  120.19
  -4   4   1 1843.12  124.59
  -4   4   1 2008.00  123.49
  -4   4   1 1900.21  120.29
   3  -4  -1   47.20    3.90
   3  -4  -1   41.60    4.70
   3  -4  -1   40.70    5.30
   3  -4  -1   36.80    4.30
   3  -4  -1   40.50    5.10
   3  -4  -1   51.09    4.90
  -3   4   1   45.90    6.90
  -3   4   1   41.90    6.00
  -3   4   1   49.99    5.20
  -3   4   1   47.20    6.10
   2  -4  -1 1549.54   86.89
   2  -4  -1 1219.88   87.89
   2  -4  -1 1493.05   87.99
   2  -4  -1 1423.86   87.59
  -2   4   1 1430.96   87.49
  -2   4   1 1406.96   89.19
  -2   4   1 1292.07   88.99
   1  -4  -1  861.51   58.49
   1  -4  -1 1047.00   57.19
  -1   4   1  828.42   57.69
   0  -4  -1 1724.83   98.39
   0  -4  -1 1705.13   98.79
   0  -4  -1 1494.25   99.29
   0   4   1 1548.45   97.29
   0   4   1 1650.73   98.59
   0   4   1 1440.86   97.39
  -1  -4  -1  931.41   57.19
  -1  -4  -1 1045.90   56.59
  -1  -4  -1  907.01   56.89
  -1  -4  -1  990.70   57.49
  -1  -4  -1  871.91   57.79
   1   4   1  783.72   56.99
   1   4   1  798.82   56.79
  -2  -4  -1 1488.45   96.19
  -2  -4  -1 1589.54   96.69
  -2  -4  -1 1688.63   97.69
  -2  -4  -1 1444.96   97.49
  -2  -4  -1 1518.85   97.99
  -2  -4  -1 1614.04   95.99
  -3  -4  -1   45.60    6.50
  -3  -4  -1   47.70    6.60
  -3  -4  -1   40.20    6.20
  -3  -4  -1   59.09    6.00
  -3  -4  -1   50.09    5.80
  -3  -4  -1   51.69    6.40
  -3  -4  -1   60.99    5.70
  -3  -4  -1   48.40    5.90
  -3  -4  -1   62.59    5.30
   3   4   1   40.70    6.20
  -4  -4  -1 1851.31  122.89
  -4  -4  -1 1807.12  123.19
  -4  -4  -1 1928.81  120.99
  -4  -4  -1 2227.38  118.79
  -4  -4  -1 2206.38  121.89
  -4  -4  -1 1947.01  123.99
   4   4   1 1861.71  123.49
   4   4   1 1985.50  121.09
   4   4   1 1685.73  117.29
   4   4   1 1812.42  118.29
  -5  -4  -1  320.47   21.30
  -5  -4  -1  333.97   27.10
  -5  -4  -1  339.47   30.00
  -5  -4  -1  375.66   21.50
  -5  -4  -1  354.06   25.50
  -5  -4  -1  342.57   21.40
  -5  -4  -1  331.87   28.00
  -5  -4  -1  297.47   26.00
   5   4   1  289.07   22.30
   5   4   1  313.47   26.90
   5   4   1  317.37   24.90
   5   4   1  307.87   25.00
  -6  -4  -1    2.30    4.20
  -6  -4  -1    3.00    3.60
  -6  -4  -1    5.20    1.70
  -6  -4  -1   12.70    3.80
  -6  -4  -1    7.60    1.60
  -6  -4  -1   14.10    4.20
  -6  -4  -1    6.60    1.80
   6   4   1   10.30    4.10
   6   4   1   12.30    4.50
   6   4   1    6.00    1.60
  -7  -4  -1  196.38   21.60
  -7  -4  -1  195.58   14.20
  -7  -4  -1  211.18   14.00
  -7  -4  -1  206.78   13.70
  -7  -4  -1  204.88   14.10
  -7  -4  -1  206.38   18.70
  -7  -4  -1  197.18   22.40
  -7  -4  -1  174.98   17.20
  -7  -4  -1  159.08   15.00
  -7  -4  -1  184.18   13.50
   7   4   1  197.58   19.10
   7   4   1  220.48   18.00
   7   4   1  212.68   18.90
   7   4   1  211.48   13.40
   7   4   1  185.18   13.10
  -8  -4  -1   59.09    5.90
  -8  -4  -1   61.19    6.40
  -8  -4  -1   64.49    6.00
  -8  -4  -1   54.49    5.90
  -8  -4  -1   55.29    5.50
  -8  -4  -1   60.99    6.80
  -8  -4  -1   74.99    8.30
  -8  -4  -1   74.39   12.80
  -8  -4  -1   62.59    5.60
  -8  -4  -1   51.89    5.80
  -8  -4  -1   70.89   13.30
  -8  -4  -1   57.19    5.70
  -8  -4  -1   46.10   11.00
  -8  -4  -1   59.59    6.00
   8   4   1   61.99    6.10
   8   4   1   61.79    5.60
   8   4   1   81.29   11.90
   8   4   1   70.59    9.80
   8   4   1   45.00   10.50
   8   4   1   59.69    5.20
   8   4   1   58.99    6.00
  -9  -4  -1  200.08   14.20
  -9  -4  -1  186.68   15.30
  -9  -4  -1  181.38   33.20
  -9  -4  -1  205.08   14.70
  -9  -4  -1  197.98   14.50
  -9  -4  -1  199.68   14.20
  -9  -4  -1  213.98   15.00
  -9  -4  -1  207.88   14.40
  -9  -4  -1  174.48   26.70
  -9  -4  -1  192.78   23.10
  -9  -4  -1  210.48   17.90
  -9  -4  -1  192.98   14.30
   9   4   1  200.48   16.00
   9   4   1  209.08   14.80
   9   4   1  185.78   20.00
   9   4   1  213.48   17.10
   9   4   1  211.18   14.00
   9   4   1  186.58   14.40
   9   4   1  254.57   26.20
 -10  -4  -1   21.70    3.30
 -10  -4  -1   19.90    3.30
 -10  -4  -1   16.60    5.50
 -10  -4  -1   34.00   10.50
 -10  -4  -1   13.30    3.50
 -10  -4  -1   22.20    4.30
 -10  -4  -1   20.50    3.20
  10   4   1   24.30    2.90
  10   4   1   21.80    3.10
  10   4   1   33.10   10.90
  10   4   1   21.70    3.70
 -11  -4  -1   44.10    4.00
 -11  -4  -1   42.20    4.10
 -11  -4  -1   49.30    4.50
 -11  -4  -1   42.30    5.30
 -11  -4  -1   40.00    4.10
 -11  -4  -1   47.70    4.50
 -11  -4  -1   42.40    6.10
  11   4   1   43.80    4.10
  11   4   1   53.09    4.30
  11   4   1   46.40    4.80
  11  -5  -1   39.40    4.10
  11  -5  -1   42.20    4.20
 -11   5   1   47.60    4.70
 -11   5   1   31.90    4.00
  10  -5  -1   46.30    5.00
  10  -5  -1   48.70    5.10
  10  -5  -1   38.80    5.20
  10  -5  -1   59.29   11.50
  10  -5  -1   48.20    4.70
 -10   5   1   35.20    7.20
 -10   5   1   45.50    5.00
 -10   5   1   45.20    4.80
 -10   5   1   41.50    5.50
   9  -5  -1    9.10    2.20
   9  -5  -1    4.40    2.10
   9  -5  -1   10.70    4.10
   9  -5  -1    6.90    2.20
   9  -5  -1    3.40    2.00
   9  -5  -1    3.50    2.00
  -9   5   1    8.00    1.90
  -9   5   1    7.30    2.30
  -9   5   1    7.00    2.20
  -9   5   1   -5.90    9.00
  -9   5   1   -0.40    2.00
  -9   5   1    7.20    2.30
   8  -5  -1   12.00    2.70
   8  -5  -1   12.70    4.30
   8  -5  -1   15.80    4.60
   8  -5  -1   18.30    3.20
   8  -5  -1   16.00    3.20
   8  -5  -1   17.50    3.30
  -8   5   1    9.00    8.50
  -8   5   1   13.60    2.90
  -8   5   1   11.10    2.80
  -8   5   1   10.70    2.90
  -8   5   1   22.80    8.80
  -8   5   1   18.20    3.30
   7  -5  -1   93.09   10.90
   7  -5  -1   95.79    8.20
   7  -5  -1  102.69   11.40
   7  -5  -1   97.59    8.30
  -7   5   1   97.39    8.40
  -7   5   1   78.69   14.00
  -7   5   1  102.79    8.30
  -7   5   1   96.59   16.10
   6  -5  -1  161.48   13.90
   6  -5  -1  139.29   11.40
   6  -5  -1  154.18   13.50
   6  -5  -1  136.19   10.70
  -6   5   1  161.58   18.20
  -6   5   1  131.29   11.10
  -6   5   1  149.49   16.60
  -6   5   1  134.79   10.70
   5  -5  -1   70.09    6.20
   5  -5  -1   79.59    8.40
   5  -5  -1   75.89    8.10
   5  -5  -1   83.19    9.40
  -5   5   1   88.39   11.80
  -5   5   1   64.59    7.90
  -5   5   1   87.29   10.50
  -5   5   1   69.59    6.10
   4  -5  -1  107.69    9.50
   4  -5  -1   98.89    8.00
   4  -5  -1  127.59   10.20
   4  -5  -1  116.49   11.00
   4  -5  -1  106.09   11.20
  -4   5   1   95.89   11.20
  -4   5   1  106.49   13.00
  -4   5   1  119.39    8.10
  -4   5   1  112.89   11.80
  -4   5   1  111.39    9.90
   3  -5  -1  236.68   17.80
   3  -5  -1  219.78   18.30
   3  -5  -1  232.68   17.00
   3  -5  -1  215.28   18.40
   3  -5  -1  239.88   16.90
  -3   5   1  200.98   19.50
  -3   5   1  251.07   19.30
  -3   5   1  244.98   18.20
  -3   5   1  251.17   17.80
   2  -5  -1  326.87   23.40
   2  -5  -1  280.77   21.10
   2  -5  -1  297.17   22.10
   2  -5  -1  311.57   21.60
  -2   5   1  286.07   23.50
  -2   5   1  328.07   22.40
  -2   5   1  333.67   22.50
  -2   5   1  342.77   23.30
   1  -5  -1  681.93   46.60
   1  -5  -1  744.93   46.20
   1  -5  -1  705.73   46.70
   1  -5  -1  771.12   45.00
   1  -5  -1  736.03   45.80
  -1   5   1  633.04   46.40
  -1   5   1  604.14   44.40
  -1   5   1  743.43   45.90
   0  -5  -1 3180.38  168.48
   0  -5  -1 2979.30  168.28
   0  -5  -1 2341.17  169.28
   0  -5  -1 2694.23  171.68
   0  -5  -1 2817.92  168.78
   0   5   1 2475.95  168.18
   0   5   1 2910.81  168.68
   0   5   1 2554.14  166.98
  -1  -5  -1  777.12   48.60
  -1  -5  -1  826.32   48.30
  -1  -5  -1  732.93   48.20
  -1  -5  -1  777.72   47.70
  -1  -5  -1  769.02   51.59
  -1  -5  -1  726.93   48.30
  -1  -5  -1  771.22   49.70
   1   5   1  636.54   47.80
  -2  -5  -1  350.26   22.10
  -2  -5  -1  357.46   23.50
  -2  -5  -1  327.37   24.00
  -2  -5  -1  304.17   23.60
  -2  -5  -1  323.07   22.80
  -2  -5  -1  335.67   22.70
  -2  -5  -1  307.07   23.90
  -2  -5  -1  341.27   24.00
  -2  -5  -1  360.96   24.40
   2   5   1  273.57   23.20
  -3  -5  -1  262.57   18.30
  -3  -5  -1  303.97   20.10
  -3  -5  -1  262.57   19.20
  -3  -5  -1  260.17   20.00
  -3  -5  -1  281.97   21.50
  -3  -5  -1  261.07   22.60
  -3  -5  -1  245.88   19.50
  -3  -5  -1  236.88   20.80
  -3  -5  -1  258.47   18.60
   3   5   1  249.38   18.60
  -4  -5  -1  119.49   10.40
  -4  -5  -1  101.29   11.90
  -4  -5  -1  116.09    9.40
  -4  -5  -1   97.29    7.60
  -4  -5  -1  106.49   12.30
  -4  -5  -1   86.89   12.00
  -4  -5  -1  119.09    9.60
  -4  -5  -1  114.49   10.70
  -4  -5  -1  113.89   11.00
   4   5   1  103.89   12.10
   4   5   1  103.59   10.40
   4   5   1  113.99    9.40
   4   5   1   87.29    8.70
  -5  -5  -1   65.39    9.10
  -5  -5  -1   71.19    6.00
  -5  -5  -1   68.29    5.90
  -5  -5  -1   83.99    5.70
  -5  -5  -1   67.49   10.90
  -5  -5  -1   68.59   10.20
  -5  -5  -1   86.99   11.70
  -5  -5  -1   67.89    8.70
  -5  -5  -1   82.59    7.70
  -5  -5  -1   66.69    9.20
   5   5   1   70.69    6.70
   5   5   1   77.89    9.10
   5   5   1   77.89   11.00
  -6  -5  -1  135.89   17.50
  -6  -5  -1  152.08   14.70
  -6  -5  -1  164.48   12.10
  -6  -5  -1  147.69   17.20
  -6  -5  -1  164.08   10.90
  -6  -5  -1  144.79   11.20
  -6  -5  -1  167.38   12.40
  -6  -5  -1  152.08   11.20
  -6  -5  -1  154.08   13.60
   6   5   1  145.39   13.10
   6   5   1  162.48   15.20
  -7  -5  -1  107.09    8.10
  -7  -5  -1   98.09    7.90
  -7  -5  -1  102.49    7.60
  -7  -5  -1   96.29    8.10
  -7  -5  -1  102.29    7.70
  -7  -5  -1   96.89    8.20
  -7  -5  -1   87.79   15.10
  -7  -5  -1   95.19   11.10
  -7  -5  -1   88.69   11.70
  -7  -5  -1   97.09   15.30
   7   5   1   94.19    7.10
   7   5   1   98.89   12.70
   7   5   1  102.29   11.10
   7   5   1   78.19    8.00
   7   5   1  113.79   13.60
  -8  -5  -1   19.60    4.40
  -8  -5  -1   12.40    2.40
  -8  -5  -1   18.50    2.90
  -8  -5  -1   24.60    8.50
  -8  -5  -1   14.70    3.00
  -8  -5  -1   19.40    3.10
  -8  -5  -1   12.60    2.70
  -8  -5  -1   14.90    2.90
  -8  -5  -1    7.00    6.80
  -8  -5  -1   20.90    4.30
  -8  -5  -1   16.00    3.20
  -8  -5  -1   12.20    2.30
  -8  -5  -1   14.90    2.80
   8   5   1   12.40    2.30
   8   5   1   16.30    5.20
   8   5   1   13.50    2.40
   8   5   1   23.60    7.10
  -9  -5  -1    6.80    1.80
  -9  -5  -1    9.50    3.60
  -9  -5  -1    5.50    1.90
  -9  -5  -1    9.20    6.50
  -9  -5  -1    6.10    1.70
  -9  -5  -1    6.40    2.10
  -9  -5  -1    5.40    1.70
  -9  -5  -1    6.20    1.60
  -9  -5  -1    6.20    1.70
  -9  -5  -1    6.10    1.90
  -9  -5  -1    6.30    2.30
   9   5   1    6.20    3.90
   9   5   1    6.70    1.50
   9   5   1    6.00    1.60
 -10  -5  -1   48.90    4.80
 -10  -5  -1   45.00    5.40
 -10  -5  -1   43.50    4.50
 -10  -5  -1   43.40    5.70
 -10  -5  -1   37.60    4.30
 -10  -5  -1   49.40    4.80
 -10  -5  -1   37.30    5.90
 -10  -5  -1   48.10    4.40
 -10  -5  -1   42.90    6.10
 -10  -5  -1   44.50    4.20
  10   5   1   38.90    4.70
  10   5   1   46.90    4.90
  10   5   1   51.39    5.60
  10   5   1   39.70    9.50
  10   5   1   55.99    6.30
 -11  -5  -1   39.30    3.90
 -11  -5  -1   40.70    3.70
 -11  -5  -1   36.10    3.70
 -11  -5  -1   42.90    3.90
 -11  -5  -1   43.20    4.20
 -11  -5  -1   44.30    4.30
  11   5   1   42.10    4.30
  11   5   1   39.20    3.80
  11   5   1   45.10    4.40
  11  -6  -1    0.70    0.90
  11  -6  -1    0.50    1.00
 -11   6   1   -1.00    1.00
 -11   6   1   -0.90    1.10
  10  -6  -1   27.30    4.00
  10  -6  -1   28.30    3.90
  10  -6  -1   26.60    4.00
  10  -6  -1   28.90    3.70
 -10   6   1   24.30    3.60
 -10   6   1   27.30    4.20
 -10   6   1   33.30    4.30
 -10   6   1   34.90    3.90
   9  -6  -1    0.70    1.70
   9  -6  -1    0.50    1.90
   9  -6  -1    2.40    1.70
   9  -6  -1    5.40    2.00
   9  -6  -1    3.30    1.70
  -9   6   1   -0.20    2.10
  -9   6   1    1.80    1.80
  -9   6   1    2.30    1.90
  -9   6   1   18.40   10.30
  -9   6   1    2.90    1.60
  -9   6   1    2.00    1.90
   8  -6  -1  124.49   13.30
   8  -6  -1  118.69    9.70
   8  -6  -1  108.99    9.50
   8  -6  -1  119.09    9.70
   8  -6  -1  121.99   13.60
   8  -6  -1  116.79    9.50
  -8   6   1  126.39   10.10
  -8   6   1  100.09    9.00
  -8   6   1  126.79   10.10
  -8   6   1  107.89   20.60
  -8   6   1  120.49    9.80
  -8   6   1   96.29   19.80
   7  -6  -1   65.19    6.10
   7  -6  -1   61.49    6.00
   7  -6  -1   46.30    7.80
   7  -6  -1   45.30    5.90
   7  -6  -1   52.79    6.10
  -7   6   1   56.39    8.40
  -7   6   1   57.19    5.60
  -7   6   1   43.50   14.70
  -7   6   1   59.49    6.10
  -7   6   1   69.29    6.50
   6  -6  -1  119.69    9.60
   6  -6  -1  123.19   11.90
   6  -6  -1  127.89   12.30
   6  -6  -1  121.49    9.70
  -6   6   1  123.89    9.90
  -6   6   1  137.19   16.00
  -6   6   1  117.09    9.60
  -6   6   1  123.09   18.20
   5  -6  -1  135.09   13.60
   5  -6  -1  203.18   17.60
   5  -6  -1  137.79   15.70
   5  -6  -1  175.88   14.30
   5  -6  -1  178.58   12.00
   5  -6  -1  148.39   12.20
  -5   6   1  185.88   11.30
  -5   6   1  156.88   19.40
  -5   6   1  159.48   17.50
  -5   6   1  162.38   14.20
  -5   6   1  176.58   12.10
   4  -6  -1  526.45   38.40
   4  -6  -1  577.44   40.80
   4  -6  -1  535.25   38.70
   4  -6  -1  599.14   36.50
   4  -6  -1  558.34   40.50
  -4   6   1  603.74   46.50
  -4   6   1  602.84   42.30
  -4   6   1  636.64   35.70
  -4   6   1  570.84   39.00
  -4   6   1  576.84   40.50
  -4   6   1  551.14   36.30
   3  -6  -1  244.58   17.20
   3  -6  -1  197.98   18.70
   3  -6  -1  235.78   18.20
   3  -6  -1  223.78   18.90
   3  -6  -1  216.48   15.10
   3  -6  -1  239.08   17.10
  -3   6   1  244.48   18.70
  -3   6   1  229.08   14.40
  -3   6   1  251.47   18.00
  -3   6   1  214.08   15.00
  -3   6   1  198.78   23.90
   2  -6  -1  349.17   24.00
   2  -6  -1  323.37   25.90
   2  -6  -1  344.17   25.10
   2  -6  -1  369.96   24.30
   2  -6  -1  348.57   26.10
  -2   6   1  307.87   24.50
  -2   6   1  390.86   25.60
  -2   6   1  346.47   25.90
  -2   6   1  360.16   27.10
   1  -6  -1  102.69    8.30
   1  -6  -1   84.79    8.40
   1  -6  -1   86.59    9.10
   1  -6  -1   90.19    8.80
  -1   6   1   85.79    8.60
  -1   6   1   78.79    7.40
  -1   6   1   82.19    9.30
  -1   6   1   76.49    8.10
   0  -6  -1 1236.08   79.59
   0  -6  -1 1270.47   77.49
   0  -6  -1 1238.58   78.19
   0  -6  -1 1116.49   79.09
   0  -6  -1 1283.57   77.59
   0  -6  -1 1373.06   79.09
   0   6   1 1082.99   75.79
   0   6   1 1279.67   78.49
   0   6   1 1054.69   77.49
   0   6   1 1394.66   76.09
  -1  -6  -1   89.69    7.50
  -1  -6  -1   77.39    8.90
  -1  -6  -1   93.59    8.40
  -1  -6  -1   75.19    8.60
  -1  -6  -1   81.19    7.90
  -1  -6  -1   83.39    7.90
  -1  -6  -1   89.89    8.00
   1   6   1   84.29    7.80
   1   6   1   69.99    7.70
  -2  -6  -1  437.16   29.10
  -2  -6  -1  400.46   27.80
  -2  -6  -1  417.36   27.30
  -2  -6  -1  412.56   28.70
  -2  -6  -1  368.46   27.00
  -2  -6  -1  396.76   28.00
  -2  -6  -1  389.76   28.40
  -2  -6  -1  401.66   27.40
  -2  -6  -1  410.26   26.40
   2   6   1  334.47   27.60
   2   6   1  348.17   27.00
  -3  -6  -1  283.37   20.00
  -3  -6  -1  229.98   20.20
  -3  -6  -1  222.78   19.80
  -3  -6  -1  250.37   19.70
  -3  -6  -1  241.38   20.60
  -3  -6  -1  285.77   20.30
  -3  -6  -1  241.98   19.00
  -3  -6  -1  240.58   18.20
  -3  -6  -1  258.37   18.70
  -3  -6  -1  243.38   18.20
   3   6   1  220.38   18.10
   3   6   1  227.18   20.00
  -4  -6  -1  537.05   42.90
  -4  -6  -1  559.74   42.80
  -4  -6  -1  588.84   41.30
  -4  -6  -1  661.73   40.00
  -4  -6  -1  674.73   37.10
  -4  -6  -1  583.84   43.80
  -4  -6  -1  603.74   40.30
  -4  -6  -1  608.34   37.30
  -4  -6  -1  632.24   39.30
  -4  -6  -1  619.14   41.80
   4   6   1  586.14   41.50
   4   6   1  519.55   42.80
   4   6   1  549.65   39.70
  -5  -6  -1  178.78   18.80
  -5  -6  -1  170.18   12.10
  -5  -6  -1  184.78   16.20
  -5  -6  -1  154.38   18.00
  -5  -6  -1  189.48   11.70
  -5  -6  -1  154.28   14.60
  -5  -6  -1  172.88   14.00
  -5  -6  -1  168.38   18.10
  -5  -6  -1  192.38   16.40
   5   6   1  168.58   17.90
   5   6   1  198.48   16.90
   5   6   1  142.99   13.40
  -6  -6  -1  123.29    9.70
  -6  -6  -1  107.49   15.60
  -6  -6  -1  130.59    9.60
  -6  -6  -1  121.09    9.60
  -6  -6  -1  148.09    9.70
  -6  -6  -1  120.79   13.90
  -6  -6  -1  138.49   17.20
  -6  -6  -1  126.99    9.10
  -6  -6  -1  119.49   11.90
  -6  -6  -1  138.39   16.40
   6   6   1  122.79   14.50
   6   6   1  112.19   11.10
   6   6   1  146.59   15.10
  -7  -6  -1   50.79    6.40
  -7  -6  -1   68.99    5.30
  -7  -6  -1   53.29    9.40
  -7  -6  -1   52.69    5.70
  -7  -6  -1   53.39    5.30
  -7  -6  -1   49.99    5.20
  -7  -6  -1   51.19    5.50
  -7  -6  -1   62.09   15.70
  -7  -6  -1   62.39    5.80
  -7  -6  -1   47.50    9.40
  -7  -6  -1   73.09    8.20
   7   6   1   53.69    4.60
   7   6   1   66.79    5.80
   7   6   1   55.59    8.30
   7   6   1   64.49   11.00
  -8  -6  -1  116.59    9.10
  -8  -6  -1  118.99    9.30
  -8  -6  -1  118.09    8.60
  -8  -6  -1  111.79    8.90
  -8  -6  -1   98.59    9.00
  -8  -6  -1  117.69   17.20
  -8  -6  -1  113.69    9.20
  -8  -6  -1  111.49   11.60
  -8  -6  -1  115.69    8.50
  -8  -6  -1  123.19    9.20
  -8  -6  -1  119.59   10.10
  -8  -6  -1   84.09   17.40
   8   6   1   96.79    8.30
   8   6   1  131.49   13.00
   8   6   1  138.09   16.60
   8   6   1  111.69    8.20
   8   6   1   80.99   14.10
  -9  -6  -1    2.00    7.10
   9   6   1    8.90    3.70
 -10  -6  -1   24.30    3.20
 -10  -6  -1   26.00    3.90
 -10  -6  -1   22.90    4.50
 -10  -6  -1   24.30    3.10
 -10  -6  -1   22.30    3.20
 -10  -6  -1   26.30    3.40
 -10  -6  -1   25.10    3.30
 -10  -6  -1   31.50    3.60
 -10  -6  -1   28.90    3.40
  10   6   1   24.20    3.00
  10   6   1   30.60    3.30
  10   6   1   26.30    2.90
 -11  -6  -1    0.20    0.80
 -11  -6  -1   -0.60    1.00
 -11  -6  -1    1.30    1.60
 -11  -6  -1    1.50    0.90
 -11  -6  -1   -1.40    1.00
  11   6   1    0.80    0.80
  11   6   1    0.50    0.80
  11  -7  -1   51.49    4.20
  11  -7  -1   48.90    4.70
 -11   7   1   43.30    4.70
  10  -7  -1    3.40    1.40
  10  -7  -1    2.10    1.70
  10  -7  -1    0.00    1.30
  10  -7  -1    3.40    1.50
 -10   7   1    1.60    1.70
 -10   7   1   -0.60    1.80
 -10   7   1    1.30    1.60
   9  -7  -1    6.30    2.10
   9  -7  -1    7.20    4.80
   9  -7  -1    5.90    2.00
   9  -7  -1    7.00    2.30
   9  -7  -1    2.60    3.30
  -9   7   1    3.10    2.70
  -9   7   1    5.40    2.10
  -9   7   1    4.60    2.20
  -9   7   1   -1.30   10.30
  -9   7   1    5.30    2.20
   8  -7  -1  199.88   18.00
   8  -7  -1  169.08   16.90
   8  -7  -1  186.68   13.70
  -8   7   1  188.68   14.00
  -8   7   1  190.18   22.30
  -8   7   1  168.18   14.80
  -8   7   1  162.88   24.10
   7  -7  -1  103.89    8.50
   7  -7  -1   91.99   11.00
   7  -7  -1  100.19    8.50
   7  -7  -1   91.29    8.30
   7  -7  -1   95.89   11.10
   7  -7  -1   90.69    8.10
  -7   7   1  120.79   17.90
  -7   7   1   81.89   10.60
  -7   7   1   95.09    8.50
  -7   7   1   66.39   14.10
  -7   7   1   87.49   10.20
  -7   7   1  102.19    8.70
  -7   7   1  110.79    8.50
   6  -7  -1    5.50    2.00
   6  -7  -1    8.50    2.20
   6  -7  -1    6.90    3.00
   6  -7  -1    3.10    2.90
  -6   7   1    4.70    5.90
  -6   7   1   10.30    5.60
   5  -7  -1   68.69   10.50
   5  -7  -1   81.19    9.20
   5  -7  -1   86.79    9.00
   5  -7  -1   93.09    7.20
  -5   7   1   79.19   11.60
  -5   7   1   78.99    6.20
  -5   7   1   88.09    7.20
  -5   7   1   81.89   11.80
  -5   7   1   91.69   14.20
  -5   7   1   76.59   10.10
  -5   7   1   90.69    6.30
   4  -7  -1   41.70    6.00
   4  -7  -1   43.00    4.20
   4  -7  -1   52.19    7.20
   4  -7  -1   42.60    6.20
   4  -7  -1   40.70    4.00
   4  -7  -1   38.20    7.60
  -4   7   1   40.50    4.10
  -4   7   1   34.00    6.90
  -4   7   1   40.40    3.50
  -4   7   1   52.49    6.50
  -4   7   1   42.60    9.20
  -4   7   1   36.10    7.70
   3  -7  -1  973.30   70.99
   3  -7  -1 1031.80   68.89
   3  -7  -1 1060.09   66.59
   3  -7  -1 1194.18   66.59
   3  -7  -1 1074.99   71.69
   3  -7  -1 1148.69   69.19
  -3   7   1 1151.28   70.39
  -3   7   1 1004.70   73.19
  -3   7   1 1067.59   71.89
  -3   7   1  971.20   66.29
  -3   7   1 1093.39   70.49
  -3   7   1 1133.19   65.69
   2  -7  -1   84.99    7.60
   2  -7  -1   73.89   13.80
   2  -7  -1   65.09    5.70
   2  -7  -1   76.69    5.80
   2  -7  -1   78.99    7.60
   2  -7  -1   74.79    5.60
   2  -7  -1   71.29    8.30
  -2   7   1   73.39    8.50
  -2   7   1   68.39    5.70
  -2   7   1   51.09    9.40
  -2   7   1   69.09    4.80
  -2   7   1   62.79    7.50
  -2   7   1   64.69    8.20
   1  -7  -1 2942.11  168.48
   1  -7  -1 2861.51  169.38
   1  -7  -1 2845.32  168.18
   1  -7  -1 2685.13  170.58
   1  -7  -1 2725.53  169.08
  -1   7   1 2422.66  168.78
  -1   7   1 2491.45  170.18
  -1   7   1 2818.92  169.48
   0  -7  -1    8.10    3.00
   0  -7  -1    5.40    2.50
   0  -7  -1    5.70    2.60
   0  -7  -1    9.70    2.60
   0  -7  -1    5.70    3.40
   0  -7  -1    7.30    2.20
   0   7   1    6.10    3.20
   0   7   1    1.80    2.40
  -1  -7  -1 2901.61  176.08
  -1  -7  -1 2689.23  175.58
  -1  -7  -1 3083.79  174.58
  -1  -7  -1 2710.33  173.68
  -1  -7  -1 2946.51  173.38
  -1  -7  -1 2820.62  173.28
  -1  -7  -1 2910.51  173.88
   1   7   1 2535.75  173.48
   1   7   1 2729.93  173.08
  -2  -7  -1   75.49    8.70
  -2  -7  -1   83.09    9.00
  -2  -7  -1   81.99    9.50
  -2  -7  -1   76.19    7.50
  -2  -7  -1   80.39    8.40
  -2  -7  -1   82.49    9.10
  -2  -7  -1   83.79    8.30
  -2  -7  -1   79.09    9.70
   2   7   1   74.99    9.40
   2   7   1   87.79    8.90
  -3  -7  -1 1204.88   79.19
  -3  -7  -1 1293.87   78.69
  -3  -7  -1 1190.48   75.49
  -3  -7  -1 1152.28   79.29
  -3  -7  -1 1224.18   80.19
  -3  -7  -1 1224.88   78.39
  -3  -7  -1 1327.17   78.89
  -3  -7  -1 1138.29   73.39
  -3  -7  -1 1229.18   73.29
  -3  -7  -1 1137.09   81.39
  -3  -7  -1 1219.88   76.59
   3   7   1 1137.19   81.39
   3   7   1 1093.29   78.69
  -4  -7  -1   37.10    8.30
  -4  -7  -1   27.50    6.70
  -4  -7  -1   44.00    7.20
  -4  -7  -1   48.00    8.30
  -4  -7  -1   40.50    6.30
  -4  -7  -1   40.10    3.70
  -4  -7  -1   32.60    7.70
  -4  -7  -1   33.80    5.40
  -4  -7  -1   48.80    7.80
  -4  -7  -1   44.70    6.70
  -4  -7  -1   40.10    4.40
  -4  -7  -1   42.50    3.60
   4   7   1   49.10    7.50
   4   7   1   49.40    7.00
   4   7   1   44.90    5.90
  -5  -7  -1   96.19   12.60
  -5  -7  -1   89.89    7.60
  -5  -7  -1   92.49   11.30
  -5  -7  -1  107.39   10.30
  -5  -7  -1   90.79    9.70
  -5  -7  -1   91.29    7.40
  -5  -7  -1   94.89    7.80
  -5  -7  -1  101.39    7.50
  -5  -7  -1   97.59    7.20
  -5  -7  -1  103.19   12.20
   5   7   1  117.09   12.20
  -6  -7  -1    5.70    4.80
  -6  -7  -1    2.60    1.30
  -6  -7  -1    0.30    1.10
  -6  -7  -1    2.10    1.30
  -6  -7  -1    1.80    4.90
  -6  -7  -1    1.90    1.00
  -6  -7  -1   -2.00    4.30
  -6  -7  -1    9.40    5.10
  -6  -7  -1   -3.60    4.30
  -6  -7  -1    1.10    2.70
   6   7   1    0.00    5.10
   6   7   1    4.70    2.60
   6   7   1    1.70    5.70
  -7  -7  -1   90.79    7.30
  -7  -7  -1   85.99    7.30
  -7  -7  -1   94.09    7.00
  -7  -7  -1   90.09    7.30
  -7  -7  -1   82.39    7.30
  -7  -7  -1   97.69    7.00
  -7  -7  -1   84.59    7.20
  -7  -7  -1   83.19   11.90
  -7  -7  -1   81.69    8.40
  -7  -7  -1   91.89    9.90
  -7  -7  -1   90.19   15.60
   7   7   1   77.39   13.20
   7   7   1   65.99   12.20
   7   7   1   86.69    6.40
   7   7   1   86.29    9.90
  -8  -7  -1  211.98   24.40
  -8  -7  -1  169.08   22.30
  -8  -7  -1  211.48   15.70
  -8  -7  -1  174.68   15.80
  -8  -7  -1  218.98   21.90
  -8  -7  -1  192.08   12.90
  -8  -7  -1  153.48   13.00
  -8  -7  -1  189.38   17.90
   8   7   1  199.28   23.90
   8   7   1  177.58   16.70
   8   7   1  185.28   12.60
   8   7   1  189.68   20.30
  -9  -7  -1    6.80    2.20
  -9  -7  -1    8.70    3.10
  -9  -7  -1    7.20    2.00
  -9  -7  -1    6.10    1.80
  -9  -7  -1    7.70    2.00
  -9  -7  -1    6.10    1.80
  -9  -7  -1    2.10    7.00
  -9  -7  -1    6.10    1.90
  -9  -7  -1    7.70    2.10
  -9  -7  -1    6.70    1.90
   9   7   1    6.50    1.50
   9   7   1   10.00    4.30
   9   7   1    5.40    1.30
 -10  -7  -1    0.60    1.00
 -10  -7  -1    3.20    1.20
 -10  -7  -1    1.40    1.30
 -10  -7  -1    0.50    1.20
 -10  -7  -1    2.90    1.80
 -10  -7  -1    1.70    1.10
 -10  -7  -1    1.20    1.50
 -10  -7  -1    2.60    1.10
  10   7   1    1.20    0.90
 -11  -7  -1   40.70    3.40
 -11  -7  -1   43.10    3.30
 -11  -7  -1   37.50    3.60
 -11  -7  -1   45.30    3.80
 -11  -7  -1   44.60    3.60
  11   7   1   40.20    3.30
  11   7   1   31.70    3.30
  10  -8  -1   -1.50    2.00
  10  -8  -1    2.20    2.00
  10  -8  -1    1.70    1.60
  10  -8  -1    1.20    1.30
 -10   8   1    0.10    1.60
 -10   8   1   -1.50    1.60
 -10   8   1    3.80    2.10
   9  -8  -1   17.80    5.90
  -9   8   1   26.60   10.20
   8  -8  -1   17.40    3.30
   8  -8  -1   20.10    3.70
   8  -8  -1   26.20    4.00
   8  -8  -1   21.80    3.80
   8  -8  -1   22.70    6.00
   8  -8  -1   23.00    4.00
  -8   8   1    4.10   10.70
  -8   8   1   18.70    3.70
  -8   8   1   24.00    3.90
  -8   8   1   25.40    4.30
   7  -8  -1  190.48   14.00
   7  -8  -1  171.28   17.10
   7  -8  -1  185.28   17.50
   7  -8  -1  186.08   13.90
   7  -8  -1  196.68   13.80
   7  -8  -1  166.08   13.30
   7  -8  -1  182.98   13.70
  -7   8   1  205.78   14.20
  -7   8   1  172.18   13.90
  -7   8   1  179.68   13.70
  -7   8   1  192.48   25.70
  -7   8   1  158.48   20.30
  -7   8   1  185.48   14.10
   6  -8  -1  292.37   26.10
   6  -8  -1  337.77   23.10
   6  -8  -1  338.67   22.50
   6  -8  -1  326.97   33.10
   6  -8  -1  325.57   22.90
  -6   8   1  354.46   32.20
  -6   8   1  365.86   21.60
  -6   8   1  294.77   23.30
  -6   8   1  358.76   21.90
   5  -8  -1  104.49    8.30
   5  -8  -1  102.29   12.10
   5  -8  -1  104.29    8.30
   5  -8  -1   98.79   11.00
   5  -8  -1   96.89   10.90
  -5   8   1   89.99   14.10
  -5   8   1   99.09    7.40
  -5   8   1   69.99   13.70
  -5   8   1   94.59    8.10
  -5   8   1  117.99   12.20
  -5   8   1   89.99   15.50
  -5   8   1  101.09    8.20
   4  -8  -1  490.15   35.30
   4  -8  -1  478.55   37.10
   4  -8  -1  513.65   32.60
   4  -8  -1  562.04   32.50
   4  -8  -1  499.45   37.40
   4  -8  -1  486.15   35.20
   4  -8  -1  508.35   32.20
  -4   8   1  506.25   31.60
  -4   8   1  500.75   40.80
  -4   8   1  475.65   32.20
  -4   8   1  426.46   45.10
  -4   8   1  528.05   37.30
   3  -8  -1   21.20    5.60
   3  -8  -1   16.20    3.80
   3  -8  -1   18.80    4.00
   3  -8  -1   19.30    2.60
  -3   8   1   11.50    3.70
  -3   8   1   17.70    6.60
  -3   8   1   10.60    4.00
  -3   8   1   18.00    6.40
  -3   8   1   18.20    2.50
  -3   8   1   17.70    1.90
   2  -8  -1  230.78   20.50
   2  -8  -1  234.68   20.80
   2  -8  -1  226.78   19.50
   2  -8  -1  222.38   16.20
   2  -8  -1  245.88   18.70
   2  -8  -1  272.77   15.90
   2  -8  -1  260.17   15.80
   2  -8  -1  246.78   18.60
  -2   8   1  243.98   21.50
  -2   8   1  235.98   20.10
  -2   8   1  220.28   21.00
  -2   8   1  218.98   15.00
  -2   8   1  229.78   19.30
   1  -8  -1  738.83   49.50
   1  -8  -1  694.63   47.00
   1  -8  -1  780.12   46.40
   1  -8  -1  798.82   50.99
   1  -8  -1  780.62   52.49
   1  -8  -1  708.03   46.40
   1  -8  -1  775.92   50.89
   1  -8  -1  827.02   50.19
   1  -8  -1  765.32   52.39
  -1   8   1  797.12   51.29
  -1   8   1  677.43   45.70
  -1   8   1  708.13   49.00
  -1   8   1  721.83   50.69
   0  -8  -1   21.50    2.30
   0  -8  -1   26.40    5.10
   0  -8  -1   27.00    4.40
   0  -8  -1   17.60    4.90
   0  -8  -1   18.80    5.70
   0  -8  -1   24.30    3.00
   0   8   1   24.30    5.50
   0   8   1   29.50    4.70
   0   8   1   17.40    5.60
   0   8   1   17.10    4.50
  -1  -8  -1  775.82   49.99
  -1  -8  -1  757.72   49.20
  -1  -8  -1  653.63   50.59
  -1  -8  -1  768.82   45.60
  -1  -8  -1  788.62   48.60
  -1  -8  -1  753.12   51.49
  -1  -8  -1  784.92   47.20
   1   8   1  647.14   49.50
   1   8   1  744.43   48.30
   1   8   1  708.03   49.20
  -2  -8  -1  262.27   20.10
  -2  -8  -1  256.47   18.80
  -2  -8  -1  267.37   21.50
  -2  -8  -1  268.27   20.70
  -2  -8  -1  267.77   16.30
  -2  -8  -1  246.58   20.90
  -2  -8  -1  244.88   19.80
  -2  -8  -1  219.98   19.20
  -2  -8  -1  246.18   17.00
  -2  -8  -1  231.48   19.80
  -2  -8  -1  259.17   21.60
   2   8   1  259.77   19.80
   2   8   1  252.27   20.30
  -3  -8  -1   30.00    5.90
  -3  -8  -1   16.80    4.50
  -3  -8  -1   26.30    5.40
  -3  -8  -1   16.70    5.40
  -3  -8  -1   27.80    5.00
  -3  -8  -1   16.60    2.90
  -3  -8  -1   14.60    4.30
  -3  -8  -1   19.90    4.10
  -3  -8  -1   21.40    5.50
  -3  -8  -1   12.50    2.50
  -3  -8  -1   21.10    5.10
   3   8   1   25.70    5.50
   3   8   1   12.40    4.90
  -4  -8  -1  559.64   34.10
  -4  -8  -1  545.35   34.10
  -4  -8  -1  470.15   36.80
  -4  -8  -1  541.15   40.10
  -4  -8  -1  617.64   39.40
  -4  -8  -1  504.45   36.00
  -4  -8  -1  509.65   38.80
  -4  -8  -1  577.24   33.50
  -4  -8  -1  490.25   40.20
  -4  -8  -1  535.75   33.60
  -4  -8  -1  605.04   39.30
  -4  -8  -1  574.84   39.60
   4   8   1  495.75   36.60
   4   8   1  450.75   39.60
  -5  -8  -1   99.29    7.70
  -5  -8  -1   93.29   10.80
  -5  -8  -1  112.69   13.30
  -5  -8  -1  100.99   12.90
  -5  -8  -1  102.19    7.40
  -5  -8  -1   96.09    7.60
  -5  -8  -1   91.19   11.00
  -5  -8  -1  104.49    7.50
  -5  -8  -1  105.59   14.80
  -5  -8  -1   96.79   13.80
  -6  -8  -1  310.07   21.70
  -6  -8  -1  352.76   21.40
  -6  -8  -1  321.97   30.80
  -6  -8  -1  322.57   22.20
  -6  -8  -1  339.07   29.70
  -6  -8  -1  318.77   28.00
  -6  -8  -1  296.57   21.40
  -6  -8  -1  373.36   22.00
  -6  -8  -1  339.57   21.40
  -6  -8  -1  305.07   24.30
   6   8   1  348.57   29.50
   6   8   1  320.97   23.80
  -7  -8  -1  194.08   13.20
  -7  -8  -1  186.48   18.60
  -7  -8  -1  190.88   22.10
  -7  -8  -1  190.38   12.80
  -7  -8  -1  189.78   13.30
  -7  -8  -1  210.88   22.60
  -7  -8  -1  180.88   12.70
  -7  -8  -1  179.88   13.20
  -7  -8  -1  179.28   13.00
  -7  -8  -1  179.68   13.10
  -7  -8  -1  182.68   14.20
   7   8   1  194.98   16.30
   7   8   1  178.58   12.20
   7   8   1  153.68   18.80
   7   8   1  174.78   19.80
  -8  -8  -1   19.90    2.80
  -8  -8  -1   22.30    3.10
  -8  -8  -1   19.90    3.10
  -8  -8  -1   22.30    3.10
  -8  -8  -1   17.60    8.10
  -8  -8  -1   22.00    3.20
  -8  -8  -1   22.60    3.40
  -8  -8  -1   28.40    5.00
  -8  -8  -1   18.70    3.20
  -8  -8  -1   14.90    3.20
   8   8   1   24.90    2.50
   8   8   1   16.50    3.00
   8   8   1   32.10    9.60
   8   8   1   27.20    6.10
  -9  -8  -1    2.60    1.60
  -9  -8  -1    4.10    1.30
  -9  -8  -1    4.60    1.40
  -9  -8  -1    4.50    1.50
  -9  -8  -1    4.10    1.50
  -9  -8  -1    3.20    1.80
  -9  -8  -1    3.50    1.90
  -9  -8  -1   12.30    7.70
  -9  -8  -1    5.70    2.50
   9   8   1    4.60    1.10
   9   8   1   10.10    4.00
 -10  -8  -1    1.70    1.00
 -10  -8  -1    1.80    1.70
 -10  -8  -1   -0.10    1.20
 -10  -8  -1    2.70    1.40
 -10  -8  -1    0.40    0.90
 -10  -8  -1    1.50    1.30
  10   8   1    0.70    0.70
  10   8   1    3.10    1.20
  10   8   1    1.30    0.90
  10  -9  -1   24.20    3.20
  10  -9  -1   34.00    3.30
  10  -9  -1   26.40    3.70
 -10   9   1   28.10    3.60
 -10   9   1   32.30    4.80
   9  -9  -1  195.08   12.90
   9  -9  -1  187.08   13.00
   9  -9  -1  157.18   12.70
   9  -9  -1  184.78   13.00
  -9   9   1  176.58   13.50
  -9   9   1  192.28   13.10
  -9   9   1  180.68   13.50
   8  -9  -1   90.49    7.40
   8  -9  -1   90.49    7.50
   8  -9  -1   74.39   11.30
   8  -9  -1   73.89    7.40
  -8   9   1   81.79    7.60
  -8   9   1   96.79   18.40
  -8   9   1   79.49    7.70
  -8   9   1   84.19   10.30
   7  -9  -1    6.70    4.10
   7  -9  -1    3.40    4.20
  -7   9   1    2.30    1.80
  -7   9   1   21.20    9.40
   6  -9  -1  103.99   11.30
   6  -9  -1   88.99    7.50
   6  -9  -1   89.59    7.70
   6  -9  -1   88.19   10.50
   6  -9  -1   92.19    7.50
   6  -9  -1   90.79    7.70
   6  -9  -1   83.99    7.60
   6  -9  -1   82.99    7.70
  -6   9   1   78.69    7.80
  -6   9   1   76.09    7.80
  -6   9   1   81.19    6.60
  -6   9   1   98.49   14.30
  -6   9   1   64.69   16.50
  -6   9   1   88.19    7.00
   5  -9  -1  419.46   32.30
   5  -9  -1  420.56   30.90
   5  -9  -1  380.36   27.40
   5  -9  -1  434.46   27.00
   5  -9  -1  438.96   27.00
   5  -9  -1  336.77   31.50
   5  -9  -1  402.86   26.80
   5  -9  -1  425.86   31.10
   5  -9  -1  339.17   27.50
   5  -9  -1  377.06   26.70
  -5   9   1  412.16   27.40
  -5   9   1  406.16   32.90
  -5   9   1  452.75   26.40
  -5   9   1  411.86   27.30
  -5   9   1  418.86   37.60
  -5   9   1  465.35   26.20
  -5   9   1  370.16   34.50
   4  -9  -1  739.53   44.40
   4  -9  -1  701.93   48.00
   4  -9  -1  749.73   44.20
   4  -9  -1  742.13   44.50
   4  -9  -1  706.63   50.29
   4  -9  -1  651.93   44.40
   4  -9  -1  726.73   44.20
   4  -9  -1  694.23   50.49
   4  -9  -1  678.43   48.00
  -4   9   1  767.22   43.50
  -4   9   1  676.13   44.40
  -4   9   1  701.53   43.60
  -4   9   1  624.04   52.89
  -4   9   1  679.53   48.60
  -4   9   1  703.73   49.80
  -4   9   1  683.83   44.40
  -4   9   1  605.64   50.89
   3  -9  -1   20.50    3.80
   3  -9  -1   29.20    5.20
   3  -9  -1   24.50    5.80
   3  -9  -1   27.60    5.60
   3  -9  -1   30.50    3.30
   3  -9  -1   27.60    3.20
  -3   9   1   36.60    6.70
  -3   9   1   39.10    7.20
  -3   9   1   21.50    2.80
  -3   9   1   34.20    6.20
  -3   9   1   29.20    3.40
  -3   9   1   36.80    7.80
  -3   9   1   28.30    2.60
   2  -9  -1  158.18   17.10
   2  -9  -1  181.38   15.10
   2  -9  -1  169.28   15.30
   2  -9  -1  166.38   12.60
   2  -9  -1  164.98   17.20
   2  -9  -1  183.58   12.20
   2  -9  -1  186.68   12.20
  -2   9   1  165.78   16.80
  -2   9   1  182.88   12.30
  -2   9   1  171.98   15.60
  -2   9   1  183.58   11.40
  -2   9   1  183.78   16.30
  -2   9   1  169.08   18.10
   1  -9  -1  486.15   34.00
   1  -9  -1  487.75   31.20
   1  -9  -1  456.85   36.30
   1  -9  -1  524.65   30.40
   1  -9  -1  485.75   34.50
   1  -9  -1  504.15   30.40
   1  -9  -1  484.35   36.60
   1  -9  -1  472.15   35.10
  -1   9   1  475.45   29.60
  -1   9   1  487.25   35.20
  -1   9   1  434.76   33.10
  -1   9   1  458.65   35.20
   0  -9  -1  439.36   34.30
   0  -9  -1  488.75   28.50
   0  -9  -1  460.45   29.30
   0  -9  -1  467.25   32.40
   0  -9  -1  469.35   32.90
   0  -9  -1  455.65   32.40
   0  -9  -1  479.15   28.30
   0  -9  -1  470.15   34.70
   0  -9  -1  463.65   33.10
   0   9   1  415.56   32.70
   0   9   1  431.66   32.60
   0   9   1  407.86   27.30
   0   9   1  383.26   30.80
  -1  -9  -1  450.35   34.50
  -1  -9  -1  443.86   36.10
  -1  -9  -1  508.35   30.30
  -1  -9  -1  551.44   37.90
  -1  -9  -1  495.95   36.60
  -1  -9  -1  454.55   31.10
  -1  -9  -1  490.65   34.10
  -1  -9  -1  518.05   34.70
   1   9   1  442.16   34.70
   1   9   1  449.86   35.50
   1   9   1  506.25   34.90
  -2  -9  -1  203.18   13.30
  -2  -9  -1  185.48   17.10
  -2  -9  -1  166.48   16.20
  -2  -9  -1  192.88   16.80
  -2  -9  -1  183.08   12.10
  -2  -9  -1  175.58   15.50
  -2  -9  -1  184.18   13.00
  -2  -9  -1  171.28   16.10
  -2  -9  -1  163.78   15.80
  -2  -9  -1  170.58   14.70
  -2  -9  -1  183.88   17.20
   2   9   1  190.18   16.10
   2   9   1  185.78   16.60
  -3  -9  -1   36.40   11.30
  -3  -9  -1   37.30    6.80
  -3  -9  -1   31.90    7.10
  -3  -9  -1   32.70    4.10
  -3  -9  -1   32.90    6.90
  -3  -9  -1   25.30    3.40
  -3  -9  -1   34.60    3.20
  -3  -9  -1   42.70    6.70
  -3  -9  -1   29.50    3.00
  -3  -9  -1   23.00    5.20
  -3  -9  -1   25.90    7.50
   3   9   1   28.50    6.00
   3   9   1   31.00    6.50
  -4  -9  -1  803.22   51.99
  -4  -9  -1  735.03   51.59
  -4  -9  -1  813.82   50.79
  -4  -9  -1  729.23   44.10
  -4  -9  -1  715.23   50.69
  -4  -9  -1  688.23   56.19
  -4  -9  -1  628.54   47.80
  -4  -9  -1  662.53   47.00
  -4  -9  -1  711.33   44.60
  -4  -9  -1  693.33   44.20
  -4  -9  -1  730.43   44.00
  -4  -9  -1  656.53   50.09
   4   9   1  632.14   49.00
  -5  -9  -1  442.36   27.10
  -5  -9  -1  425.86   27.30
  -5  -9  -1  437.56   27.10
  -5  -9  -1  452.05   35.50
  -5  -9  -1  423.36   33.80
  -5  -9  -1  404.56   33.20
  -5  -9  -1  409.86   34.70
  -5  -9  -1  424.26   27.40
   5   9   1  392.96   34.50
  -6  -9  -1   90.79    7.20
  -6  -9  -1   90.89    7.00
  -6  -9  -1   73.49   14.50
  -6  -9  -1   90.19    7.10
  -6  -9  -1   79.89    7.10
  -6  -9  -1   97.79   14.40
  -6  -9  -1   90.69    6.80
  -6  -9  -1   76.99    8.90
  -6  -9  -1   87.69    6.80
  -6  -9  -1   81.09    8.90
  -6  -9  -1   88.99    7.10
  -6  -9  -1   83.59   12.70
   6   9   1  116.19   15.00
   6   9   1   83.29    8.80
  -7  -9  -1   11.70    7.50
  -7  -9  -1   17.10   11.30
  -7  -9  -1    7.20    4.00
  -7  -9  -1   21.10    9.20
   7   9   1   20.70   10.30
   7   9   1   21.90   10.00
  -8  -9  -1   77.49    6.30
  -8  -9  -1   72.59    6.40
  -8  -9  -1   72.99    8.10
  -8  -9  -1   82.19    6.30
  -8  -9  -1   74.99    5.80
  -8  -9  -1   69.69    5.90
  -8  -9  -1   79.99    6.20
  -8  -9  -1   74.39    6.20
  -8  -9  -1   85.59    9.00
   8   9   1   63.29    5.30
   8   9   1   60.89    8.90
  -9  -9  -1  173.78   11.90
  -9  -9  -1  174.28   11.70
  -9  -9  -1  190.98   11.80
  -9  -9  -1  169.38   12.80
  -9  -9  -1  179.68   11.60
  -9  -9  -1  175.78   11.60
   9   9   1  147.89   11.00
   9   9   1  147.49   11.30
 -10  -9  -1   30.30    2.70
 -10  -9  -1   25.50    2.80
 -10  -9  -1   24.80    2.70
 -10  -9  -1   29.50    3.20
 -10  -9  -1   29.40    3.60
  10   9   1   27.60    3.30
  10   9   1   24.60    2.50
   9 -10  -1   49.99    6.10
   9 -10  -1   69.29    5.60
   9 -10  -1   71.79    5.40
   9 -10  -1   54.79    6.70
  -9  10   1   62.09    6.00
   8 -10  -1   12.60    3.40
   8 -10  -1   10.80    2.40
   8 -10  -1   20.20    6.30
   8 -10  -1   15.50    2.90
   8 -10  -1    9.80    2.90
  -8  10   1    1.70   11.50
  -8  10   1    7.70    2.10
  -8  10   1   10.80    3.50
   7 -10  -1   36.50    4.10
   7 -10  -1   53.79    8.70
   7 -10  -1   31.00    4.20
   7 -10  -1   26.40    4.50
   7 -10  -1   37.40    4.30
   7 -10  -1   38.30    4.50
   7 -10  -1   28.80    4.60
   7 -10  -1   47.20    5.10
  -7  10   1   35.10   13.60
  -7  10   1   37.10    3.50
  -7  10   1   39.80    5.10
  -7  10   1   31.40    4.80
  -7  10   1   37.40    5.10
   6 -10  -1   25.40    4.10
   6 -10  -1   24.50    3.80
   6 -10  -1   26.50    6.20
   6 -10  -1   25.60    6.10
   6 -10  -1   20.40    3.70
   6 -10  -1   24.80    3.70
   6 -10  -1   25.10    3.60
   6 -10  -1   17.40    3.40
  -6  10   1   23.30    3.90
  -6  10   1   30.50    3.30
  -6  10   1   21.00    3.10
  -6  10   1   22.70    4.20
  -6  10   1   15.70    9.40
   5 -10  -1  284.87   21.50
   5 -10  -1  333.27   21.30
   5 -10  -1  295.17   21.80
   5 -10  -1  310.07   25.40
   5 -10  -1  295.37   25.10
   5 -10  -1  317.57   21.60
   5 -10  -1  269.17   20.90
   5 -10  -1  336.77   21.30
   5 -10  -1  332.27   21.30
   5 -10  -1  324.37   21.80
   5 -10  -1  358.76   21.30
  -5  10   1  348.57   20.60
  -5  10   1  283.37   21.60
  -5  10   1  298.47   29.00
  -5  10   1  304.07   21.00
  -5  10   1  348.67   20.80
  -5  10   1  247.78   31.00
  -5  10   1  323.87   21.80
   4 -10  -1  203.88   16.00
   4 -10  -1  235.48   15.40
   4 -10  -1  231.08   15.60
   4 -10  -1  210.58   16.00
   4 -10  -1  186.68   15.30
   4 -10  -1  213.58   19.20
   4 -10  -1  236.88   15.90
   4 -10  -1  216.48   20.70
   4 -10  -1  222.38   20.90
   4 -10  -1  229.18   15.40
   4 -10  -1  219.98   19.00
  -4  10   1  237.98   15.00
  -4  10   1  205.28   24.30
  -4  10   1  210.18   20.60
  -4  10   1  213.58   21.90
  -4  10   1  222.58   15.80
  -4  10   1  210.78   15.70
  -4  10   1  242.48   14.80
  -4  10   1  203.78   20.10
   3 -10  -1    4.20    3.30
   3 -10  -1    4.70    3.80
   3 -10  -1    5.30    3.10
  -3  10   1    9.90    4.80
  -3  10   1    4.70    4.40
  -3  10   1    8.90    3.70
   2 -10  -1   81.99   10.70
   2 -10  -1   91.39    7.70
   2 -10  -1   82.79    7.60
   2 -10  -1   92.89   12.20
   2 -10  -1   97.09    7.60
   2 -10  -1   93.99    7.20
   2 -10  -1   92.39   10.30
   2 -10  -1  111.69   12.90
   2 -10  -1   96.79    7.10
  -2  10   1  106.59   11.80
  -2  10   1   87.89    6.70
  -2  10   1   92.19   10.80
  -2  10   1   92.89    6.50
  -2  10   1   87.99   13.90
  -2  10   1   90.09    7.40
  -2  10   1   69.59   13.30
   1 -10  -1  171.38   17.30
   1 -10  -1  158.18   17.80
   1 -10  -1  172.88   12.00
   1 -10  -1  167.58   15.80
   1 -10  -1  183.48   13.00
   1 -10  -1  184.08   12.10
   1 -10  -1  173.58   12.00
  -1  10   1  178.88   17.00
  -1  10   1  173.58   17.90
  -1  10   1  185.38   12.80
  -1  10   1  170.28   15.10
  -1  10   1  169.78   16.80
   0 -10  -1   11.00    4.00
   0 -10  -1   10.90    2.10
   0 -10  -1   14.60    5.30
   0 -10  -1    5.70    3.90
   0 -10  -1    8.70    3.80
   0 -10  -1    8.80    2.40
   0 -10  -1   13.70    4.10
   0 -10  -1   10.40    2.30
   0 -10  -1    8.20    1.50
   0  10   1    9.80    1.00
   0  10   1    7.20    3.60
   0  10   1   11.20    5.40
   0  10   1   15.40    5.20
   0  10   1    8.60    4.00
  -1 -10  -1  182.18   12.10
  -1 -10  -1  176.48   15.80
  -1 -10  -1  182.98   16.30
  -1 -10  -1  171.48   15.50
  -1 -10  -1  183.98   11.80
  -1 -10  -1  191.08   17.90
  -1 -10  -1  182.18   18.20
  -1 -10  -1  155.58   12.60
  -1 -10  -1  175.78   13.40
   1  10   1  165.78   13.50
   1  10   1  153.68   16.20
   1  10   1  179.58   17.00
   1  10   1  151.58   16.00
  -2 -10  -1  109.49   12.50
  -2 -10  -1   87.39   11.20
  -2 -10  -1   93.89   12.30
  -2 -10  -1   95.19    7.60
  -2 -10  -1  100.89    8.00
  -2 -10  -1   82.69   11.00
  -2 -10  -1   93.89    7.00
  -2 -10  -1   91.49   10.80
   2  10   1  102.69   10.90
   2  10   1   70.69   10.80
   2  10   1  107.69   12.30
  -3 -10  -1    0.30    0.90
  -3 -10  -1    2.50    1.60
  -3 -10  -1   10.30    4.00
  -3 -10  -1   -3.50    4.00
  -3 -10  -1    3.20    5.40
  -3 -10  -1    9.80    4.40
  -3 -10  -1    2.20    1.50
  -3 -10  -1   -0.60    4.10
  -3 -10  -1    2.80    1.00
   3  10   1   -0.20    3.80
   3  10   1   -4.30    4.10
  -4 -10  -1  201.88   20.70
  -4 -10  -1  231.98   21.40
  -4 -10  -1  223.78   15.10
  -4 -10  -1  226.78   16.10
  -4 -10  -1  230.28   15.80
  -4 -10  -1  224.08   15.10
  -4 -10  -1  246.68   21.60
  -4 -10  -1  220.08   16.70
  -4 -10  -1  217.58   22.20
  -4 -10  -1  219.58   15.00
  -4 -10  -1  266.57   23.10
  -4 -10  -1  227.68   21.40
   4  10   1  214.68   20.30
  -5 -10  -1  332.27   30.90
  -5 -10  -1  326.47   21.20
  -5 -10  -1  325.97   21.10
  -5 -10  -1  330.27   21.40
  -5 -10  -1  354.96   28.70
  -5 -10  -1  285.57   29.70
  -5 -10  -1  327.57   40.50
  -5 -10  -1  326.67   21.60
  -6 -10  -1   21.50    3.20
  -6 -10  -1   21.30    3.10
  -6 -10  -1   19.50    3.50
  -6 -10  -1   22.50    2.90
  -6 -10  -1   28.10    4.70
  -6 -10  -1   27.10    3.20
  -6 -10  -1   29.20    3.30
  -6 -10  -1   23.90    3.00
  -6 -10  -1   18.90    7.40
  -6 -10  -1   27.90    9.30
   6  10   1   11.50    8.90
   6  10   1   32.30    5.30
  -7 -10  -1   30.00    3.60
  -7 -10  -1   31.10    3.50
  -7 -10  -1   49.80   13.50
  -7 -10  -1   31.50    3.60
  -7 -10  -1   33.20    3.60
  -7 -10  -1   35.40    3.80
  -7 -10  -1   20.70    8.40
  -7 -10  -1   34.70    3.80
  -7 -10  -1   30.30    3.60
   7  10   1   51.99   11.30
   7  10   1   35.40    5.80
  -8 -10  -1    5.50    2.10
  -8 -10  -1    8.50    2.80
  -8 -10  -1    8.50    1.70
  -8 -10  -1    8.60    1.70
  -8 -10  -1    9.60    1.70
  -8 -10  -1   13.30    2.60
   8  10   1   11.40    1.60
  -9 -10  -1   59.39    4.60
  -9 -10  -1   62.09    5.80
  -9 -10  -1   50.29    7.30
  -9 -10  -1   61.29    4.70
  -9 -10  -1   71.19    5.60
  -9 -10  -1   62.69    4.70
   9  10   1   53.09    4.20
   9  10   1   53.79    4.50
   9 -11  -1  104.29    9.90
   9 -11  -1  114.19    8.40
  -9  11   1  131.69    9.00
   8 -11  -1   85.89    7.50
   8 -11  -1  101.79    7.50
   8 -11  -1  108.29    8.70
   8 -11  -1   97.59    7.90
  -8  11   1   88.99   10.10
  -8  11   1   95.79    8.40
  -8  11   1  107.39    8.20
   7 -11  -1   28.60    3.50
   7 -11  -1   16.50    3.20
   7 -11  -1   25.20    3.80
   7 -11  -1   25.20    3.80
   7 -11  -1   16.60    3.20
   7 -11  -1   15.70    9.20
   7 -11  -1   26.00    3.50
  -7  11   1   19.40    3.80
  -7  11   1   22.80    3.60
  -7  11   1   22.50    4.00
  -7  11   1    3.60   14.60
   6 -11  -1    2.10    1.80
   6 -11  -1    1.90    1.50
   6 -11  -1    2.10    1.70
   6 -11  -1    1.20    1.50
   6 -11  -1    4.20    1.70
   6 -11  -1    4.10    1.60
   6 -11  -1    0.70    1.60
  -6  11   1    2.30    1.40
  -6  11   1    1.40    1.50
  -6  11   1    1.10    1.20
   5 -11  -1  100.59    9.30
   5 -11  -1  108.39    9.30
   5 -11  -1  120.69    9.60
   5 -11  -1  119.89    9.00
   5 -11  -1  123.89    9.10
   5 -11  -1  128.69   15.40
   5 -11  -1  119.39    8.90
   5 -11  -1  112.19    8.90
   5 -11  -1  104.69   12.80
   5 -11  -1  122.49    9.60
   5 -11  -1   91.89   15.10
   5 -11  -1  121.79    9.70
   5 -11  -1  102.99    9.20
  -5  11   1  125.69   15.90
  -5  11   1  129.79    8.50
  -5  11   1   80.49   15.80
  -5  11   1  117.19    9.00
  -5  11   1  104.09    9.60
  -5  11   1  103.69    9.50
  -5  11   1  102.29   17.30
  -5  11   1  123.29    8.70
  -5  11   1  120.89   17.30
   4 -11  -1  446.36   29.80
   4 -11  -1  408.76   29.40
   4 -11  -1  413.86   35.60
   4 -11  -1  495.05   30.00
   4 -11  -1  514.05   29.60
   4 -11  -1  455.45   29.70
   4 -11  -1  426.46   29.00
   4 -11  -1  476.85   29.90
   4 -11  -1  454.25   34.00
   4 -11  -1  472.35   29.60
   4 -11  -1  407.86   33.10
   4 -11  -1  465.55   29.10
   4 -11  -1  408.66   29.30
   4 -11  -1  462.55   29.50
   4 -11  -1  412.76   29.70
  -4  11   1  469.85   28.90
  -4  11   1  456.55   35.40
  -4  11   1  437.76   37.70
  -4  11   1  412.36   39.20
  -4  11   1  455.85   29.80
  -4  11   1  468.75   28.60
  -4  11   1  420.86   29.70
   3 -11  -1  208.78   14.90
   3 -11  -1  197.78   14.60
   3 -11  -1  209.58   14.90
   3 -11  -1  243.78   16.30
   3 -11  -1  205.88   18.30
   3 -11  -1  201.28   18.80
   3 -11  -1  206.88   14.60
   3 -11  -1  211.98   20.70
   3 -11  -1  198.68   15.20
   3 -11  -1  213.08   14.30
   3 -11  -1  180.58   14.50
   3 -11  -1  215.88   15.20
   3 -11  -1  222.08   14.40
   3 -11  -1  193.88   14.80
   3 -11  -1  186.88   19.90
  -3  11   1  214.98   13.80
  -3  11   1  162.78   20.80
  -3  11   1  206.58   14.80
  -3  11   1  186.68   14.00
  -3  11   1  203.88   19.50
  -3  11   1  213.88   23.30
  -3  11   1  220.68   15.30
   2 -11  -1  193.18   20.50
   2 -11  -1  216.88   14.80
   2 -11  -1  215.48   15.50
   2 -11  -1  222.08   15.70
   2 -11  -1  191.68   20.70
   2 -11  -1  214.98   19.10
   2 -11  -1  203.18   18.60
   2 -11  -1  216.78   14.60
   2 -11  -1  211.58   14.70
   2 -11  -1  233.48   14.80
  -2  11   1  215.58   20.10
  -2  11   1  194.18   20.50
  -2  11   1  213.68   15.00
  -2  11   1  224.88   19.30
  -2  11   1  205.48   14.20
  -2  11   1  243.68   23.40
  -2  11   1  203.58   13.90
   1 -11  -1   49.50    4.80
   1 -11  -1   54.89    4.80
   1 -11  -1   56.79    4.90
   1 -11  -1   57.09    5.70
   1 -11  -1   52.19    6.90
   1 -11  -1   45.90    9.90
   1 -11  -1   61.29    8.60
   1 -11  -1   55.79    4.80
   1 -11  -1   64.39    8.70
   1 -11  -1   44.70    8.80
  -1  11   1   56.29    4.20
  -1  11   1   52.49    7.80
  -1  11   1   77.09   12.40
  -1  11   1   46.10   10.90
  -1  11   1   53.59    5.00
  -1  11   1   48.30    4.00
   0 -11  -1   21.20    5.40
   0 -11  -1   22.80    2.50
   0 -11  -1   21.20    3.60
   0 -11  -1   20.70    3.30
   0 -11  -1   15.10    5.60
   0 -11  -1   21.90    3.00
   0 -11  -1   27.40    5.60
   0 -11  -1   19.20    2.50
   0 -11  -1   22.50    6.50
   0  11   1   29.10    8.30
   0  11   1   17.40    4.50
   0  11   1   17.60    6.70
   0  11   1   38.10    9.20
   0  11   1   19.40    1.90
  -1 -11  -1   37.20    8.60
  -1 -11  -1   59.09    9.80
  -1 -11  -1   57.89    5.90
  -1 -11  -1   54.49    5.60
  -1 -11  -1   60.49    4.80
  -1 -11  -1   47.40    5.10
  -1 -11  -1   52.29    8.30
  -1 -11  -1   54.59    4.70
  -1 -11  -1   55.19    9.60
  -1 -11  -1   50.99    8.20
   1  11   1   74.69   11.90
   1  11   1   53.39    9.40
   1  11   1   53.99    3.70
   1  11   1   60.99    6.50
  -2 -11  -1  215.98   14.40
  -2 -11  -1  210.88   19.50
  -2 -11  -1  211.78   19.20
  -2 -11  -1  229.28   15.70
  -2 -11  -1  213.08   20.30
  -2 -11  -1  222.98   14.40
  -2 -11  -1  222.18   15.50
  -2 -11  -1  218.28   20.50
  -2 -11  -1  218.28   20.40
   2  11   1  184.78   23.80
   2  11   1  195.78   15.60
  -3 -11  -1  208.48   14.30
  -3 -11  -1  211.98   19.90
  -3 -11  -1  220.48   15.40
  -3 -11  -1  222.68   21.00
  -3 -11  -1  208.78   14.30
  -3 -11  -1  227.28   21.10
  -3 -11  -1  222.58   20.90
  -3 -11  -1  216.08   15.50
   3  11   1  226.68   21.00
   3  11   1  172.78   19.20
  -4 -11  -1  491.65   31.20
  -4 -11  -1  494.05   30.60
  -4 -11  -1  462.35   29.40
  -4 -11  -1  486.35   44.40
  -4 -11  -1  446.66   29.40
  -4 -11  -1  409.86   36.10
  -4 -11  -1  458.25   36.40
  -5 -11  -1  107.79    8.10
  -5 -11  -1  108.89    8.00
  -5 -11  -1   90.89   15.60
  -5 -11  -1   96.79    8.60
  -5 -11  -1  117.59   19.60
  -5 -11  -1  116.49    8.30
  -5 -11  -1  105.79    8.00
  -5 -11  -1  122.99    8.40
  -5 -11  -1   82.49   14.60
   5  11   1  145.69   16.90
  -6 -11  -1   12.10    7.40
  -6 -11  -1    2.00    1.30
  -6 -11  -1   10.30    8.50
  -6 -11  -1    0.50    1.20
  -6 -11  -1    0.00    1.30
  -6 -11  -1    1.00    1.10
  -6 -11  -1    2.10    1.30
  -6 -11  -1    2.50    1.30
  -6 -11  -1    2.90    2.20
   6  11   1    7.40    9.20
  -7 -11  -1   25.60    3.10
  -7 -11  -1   16.70    3.00
  -7 -11  -1   22.60    4.00
  -7 -11  -1   27.90   10.50
  -8 -11  -1   98.19    7.40
  -8 -11  -1   77.69    7.70
  -8 -11  -1   94.69    6.90
  -8 -11  -1   97.69    6.90
  -8 -11  -1   99.89    6.70
  -9 -11  -1  127.89    8.90
  -9 -11  -1  123.99    9.80
  -9 -11  -1  134.99    8.60
  -9 -11  -1  121.59    9.50
  -9 -11  -1  133.69    8.50
   8 -12  -1    3.00    1.20
   8 -12  -1    1.40    1.50
  -8  12   1    1.30    1.40
  -8  12   1    2.60    1.50
   7 -12  -1   86.99    6.40
   7 -12  -1   82.79    9.20
   7 -12  -1   73.39    6.70
   7 -12  -1   83.49    6.30
   7 -12  -1   72.69    6.40
   7 -12  -1   77.89    6.80
   7 -12  -1   73.29    6.40
  -7  12   1   73.09    7.00
  -7  12   1   66.39    7.10
  -7  12   1   84.19    7.30
   6 -12  -1   12.50    2.70
   6 -12  -1   11.70    2.50
   6 -12  -1   16.20    2.80
   6 -12  -1   11.20    2.40
   6 -12  -1   15.00    2.70
   6 -12  -1    9.90    3.30
   6 -12  -1   19.00    6.60
   6 -12  -1   13.90    2.70
  -6  12   1   10.10    2.70
  -6  12   1   10.40    2.70
  -6  12   1   16.40    2.60
  -6  12   1   10.10    2.50
  -6  12   1   14.90    2.40
   5 -12  -1   15.10    2.90
   5 -12  -1   16.60    3.20
   5 -12  -1   10.50    2.60
   5 -12  -1   14.90    2.60
   5 -12  -1   10.70    2.20
   5 -12  -1   19.90    2.90
   5 -12  -1   11.90    2.70
   5 -12  -1   13.70    2.70
   5 -12  -1   14.70    2.80
   5 -12  -1   21.00    6.60
  -5  12   1   11.50    2.60
  -5  12   1    9.60    9.40
  -5  12   1   12.40    2.70
  -5  12   1    9.80    2.60
  -5  12   1   15.60    2.50
  -5  12   1    7.10    7.00
   4 -12  -1  187.08   13.20
   4 -12  -1  184.48   13.10
   4 -12  -1  198.78   18.10
   4 -12  -1  181.38   13.60
   4 -12  -1  195.88   13.10
   4 -12  -1  161.48   19.20
   4 -12  -1  197.88   14.00
   4 -12  -1  167.38   13.50
   4 -12  -1  198.98   14.20
   4 -12  -1  169.68   17.60
   4 -12  -1  200.08   14.10
   4 -12  -1  185.88   13.70
   4 -12  -1  187.48   14.00
  -4  12   1  176.08   20.70
  -4  12   1  212.08   19.20
  -4  12   1  179.18   13.90
  -4  12   1  190.78   12.70
  -4  12   1  183.18   13.30
  -4  12   1  171.08   13.70
  -4  12   1  133.09   23.70
  -4  12   1  192.88   13.00
   3 -12  -1  238.08   15.80
   3 -12  -1  227.98   16.50
   3 -12  -1  233.78   15.70
   3 -12  -1  248.58   16.30
   3 -12  -1  244.28   15.80
   3 -12  -1  219.48   16.00
   3 -12  -1  219.68   20.50
   3 -12  -1  199.58   15.90
   3 -12  -1  228.98   22.00
   3 -12  -1  239.28   16.80
   3 -12  -1  224.38   16.60
   3 -12  -1  230.88   16.20
   3 -12  -1  218.78   20.30
   3 -12  -1  236.78   16.00
   3 -12  -1  202.48   21.60
   3 -12  -1  226.88   16.40
  -3  12   1  263.07   25.90
  -3  12   1  207.98   21.70
  -3  12   1  212.58   16.20
  -3  12   1  226.28   16.30
  -3  12   1  229.48   22.50
  -3  12   1  235.58   21.10
  -3  12   1  243.88   15.20
  -3  12   1  203.38   15.30
   2 -12  -1  415.46   29.30
   2 -12  -1  401.66   33.80
   2 -12  -1  428.66   36.30
   2 -12  -1  451.95   29.00
   2 -12  -1  471.05   29.60
   2 -12  -1  428.56   29.20
   2 -12  -1  482.95   29.60
   2 -12  -1  425.76   29.80
   2 -12  -1  424.96   30.00
   2 -12  -1  484.65   28.90
   2 -12  -1  449.06   28.80
   2 -12  -1  476.45   29.50
   2 -12  -1  438.66   28.90
   2 -12  -1  432.46   33.90
   2 -12  -1  455.05   29.90
   2 -12  -1  414.96   35.80
  -2  12   1  434.96   29.20
  -2  12   1  467.85   29.40
  -2  12   1  421.66   28.40
  -2  12   1  521.55   49.30
  -2  12   1  444.96   28.10
  -2  12   1  466.15   34.60
   1 -12  -1   17.50    3.20
   1 -12  -1   19.60    6.60
   1 -12  -1   15.00    5.50
   1 -12  -1   13.60    2.70
   1 -12  -1   11.50    3.70
   1 -12  -1   18.50    3.50
   1 -12  -1   20.30    4.30
   1 -12  -1   18.30    6.10
   1 -12  -1   21.70    3.90
   1 -12  -1   22.30    4.00
   1 -12  -1   24.10    6.70
   1 -12  -1   20.10    3.60
  -1  12   1    9.30    8.20
  -1  12   1   18.80    7.70
   0 -12  -1    0.90    4.40
   0 -12  -1   -2.60    3.40
   0 -12  -1    3.70    1.70
   0 -12  -1    0.80    1.70
   0 -12  -1    0.20    1.60
   0 -12  -1    0.20    1.40
   0 -12  -1   -0.80    1.50
   0 -12  -1    4.70    1.90
   0 -12  -1    0.30    1.00
   0 -12  -1   -0.30    1.20
   0 -12  -1    0.50    1.60
   0 -12  -1    0.30    1.20
   0 -12  -1   -0.60    1.70
   0  12   1    0.40    1.20
   0  12   1    4.60    7.20
   0  12   1   -3.30    2.80
   0  12   1   -0.70    0.40
  -1 -12  -1   13.00    3.20
  -1 -12  -1   22.50    2.90
  -1 -12  -1   18.70    3.50
  -1 -12  -1   14.40    3.00
  -1 -12  -1   16.80    2.60
  -1 -12  -1   13.10    5.20
  -1 -12  -1   19.10    5.40
  -1 -12  -1   19.80    3.40
  -1 -12  -1   20.30    6.80
  -1 -12  -1   14.20    2.80
  -1 -12  -1   17.90    3.70
   1  12   1   14.50    1.40
   1  12   1   17.90    5.00
  -2 -12  -1  469.75   30.20
  -2 -12  -1  496.95   29.40
  -2 -12  -1  405.66   35.30
  -2 -12  -1  441.76   30.50
  -2 -12  -1  480.35   30.00
  -2 -12  -1  445.66   35.80
  -2 -12  -1  428.26   43.80
  -2 -12  -1  469.65   30.30
  -2 -12  -1  457.85   28.90
   2  12   1  450.85   33.60
   2  12   1  425.86   36.60
  -3 -12  -1  219.58   14.80
  -3 -12  -1  216.48   15.30
  -3 -12  -1  214.58   15.10
  -3 -12  -1  224.28   14.80
  -3 -12  -1  228.68   16.00
  -3 -12  -1  221.88   21.40
  -3 -12  -1  239.88   16.20
  -3 -12  -1  204.28   21.60
  -3 -12  -1  227.68   15.90
  -3 -12  -1  244.98   16.00
  -3 -12  -1  220.28   21.70
  -3 -12  -1  211.88   21.20
   3  12   1  221.98   16.00
   3  12   1  182.88   20.90
  -4 -12  -1  184.58   13.20
  -4 -12  -1  171.48   19.20
  -4 -12  -1  189.28   13.10
  -4 -12  -1  174.18   12.90
  -4 -12  -1  136.19   19.40
  -4 -12  -1  175.48   12.40
  -4 -12  -1  173.08   12.00
  -4 -12  -1  175.58   12.00
  -4 -12  -1  183.18   12.60
   4  12   1  220.18   21.60
   4  12   1  176.38   12.30
   4  12   1  149.09   17.70
  -5 -12  -1    9.80    1.90
  -5 -12  -1    0.90    8.30
  -5 -12  -1    8.50    2.20
  -5 -12  -1    8.90    2.00
  -7 -12  -1   72.29    5.40
  -7 -12  -1   70.99    5.30
  -7 -12  -1   74.59    5.50
  -7 -12  -1   65.29    6.60
  -8 -12  -1    3.50    1.60
  -8 -12  -1    5.20    1.50
  -8 -12  -1    2.20    1.00
  -8 -12  -1    2.00    0.80
   8 -13  -1   12.00    2.30
   8 -13  -1   11.50    2.20
   8 -13  -1   10.70    1.80
  -8  13   1   13.10    2.80
  -8  13   1   11.20    2.10
   7 -13  -1   63.79    5.60
   7 -13  -1   79.79    6.20
   7 -13  -1   63.79    6.00
   7 -13  -1   82.29    5.70
   7 -13  -1   61.69    5.50
   7 -13  -1   74.29    6.00
   7 -13  -1   74.19    7.00
  -7  13   1   79.49    6.40
  -7  13   1   67.39    6.70
  -7  13   1   79.89    6.80
   6 -13  -1   39.80    4.80
   6 -13  -1   43.80    4.80
   6 -13  -1   50.89    4.50
   6 -13  -1   42.60    4.30
   6 -13  -1   42.40    4.70
   6 -13  -1   41.40    4.40
   6 -13  -1   49.50    4.30
  -6  13   1   51.29    4.80
  -6  13   1   46.30    5.30
  -6  13   1   44.10    4.00
  -6  13   1   41.60    5.00
  -6  13   1   31.80    4.90
   5 -13  -1  176.48   11.80
   5 -13  -1  159.18   12.30
   5 -13  -1  160.88   12.00
   5 -13  -1  157.18   12.30
   5 -13  -1  170.18   12.30
   5 -13  -1  141.69   12.60
   5 -13  -1  163.08   16.60
   5 -13  -1  150.78   12.00
   5 -13  -1  178.48   11.80
  -5  13   1  180.48   11.50
  -5  13   1  144.39   12.40
  -5  13   1  158.98   12.40
  -5  13   1  164.48   21.80
  -5  13   1  171.98   11.50
  -5  13   1  169.78   11.80
   4 -13  -1   77.59    7.20
   4 -13  -1   52.29   12.20
   4 -13  -1   78.39    6.90
   4 -13  -1   76.69    6.40
   4 -13  -1   66.89    6.70
   4 -13  -1   78.49    6.50
   4 -13  -1   83.99    6.50
   4 -13  -1   70.89    7.00
   4 -13  -1   75.39    7.10
   4 -13  -1   79.69   12.00
   4 -13  -1   68.79    6.80
   4 -13  -1   78.59    6.80
   4 -13  -1   73.09    6.50
  -4  13   1   67.29    6.40
  -4  13   1   69.09    7.10
  -4  13   1   83.19    6.30
  -4  13   1   74.89    5.90
  -4  13   1   84.79   12.10
  -4  13   1   64.89    6.80
   3 -13  -1  743.23   47.30
   3 -13  -1  758.52   56.89
   3 -13  -1  694.33   53.59
   3 -13  -1  803.62   46.30
  -3  13   1  618.04   68.19
  -3  13   1  642.64   54.89
  -3  13   1  762.42   47.20
  -3  13   1  806.72   46.60
  -3  13   1  681.73   45.70
  -3  13   1  771.72   52.89
  -3  13   1  736.93   54.99
   2 -13  -1   98.19    8.00
   2 -13  -1   92.69    7.50
   2 -13  -1   87.59   12.00
   2 -13  -1  101.29    8.70
   2 -13  -1   91.79    8.30
   2 -13  -1  115.59   13.00
   2 -13  -1   97.49    7.40
   2 -13  -1   93.29    8.30
   2 -13  -1   98.79    8.70
   2 -13  -1   88.69    7.90
   2 -13  -1   72.19   11.70
   2 -13  -1   88.59    7.50
   2 -13  -1   94.89    7.90
   2 -13  -1   90.19    8.00
  -2  13   1   82.19    7.70
  -2  13   1   97.09    6.90
  -2  13   1   85.69    7.00
  -2  13   1   83.69    7.50
  -2  13   1   89.09   17.40
  -2  13   1   98.79   12.00
  -2  13   1  122.09   18.10
  -2  13   1   83.89    7.80
   1 -13  -1   25.40    4.00
   1 -13  -1   28.90    4.90
   1 -13  -1   30.80    3.90
   1 -13  -1   36.60    4.40
   1 -13  -1   29.50    3.60
   1 -13  -1   48.00    9.20
   1 -13  -1   36.80    8.10
   1 -13  -1   26.00    4.30
   1 -13  -1   35.70    4.50
   1 -13  -1   26.70    4.20
   1 -13  -1   27.00    4.30
   1 -13  -1   30.30    3.80
   1 -13  -1   35.60    4.60
   1 -13  -1   33.30    8.40
   1 -13  -1   25.70    4.20
  -1  13   1   50.39   12.60
  -1  13   1   31.80    3.20
  -1  13   1   41.70    8.70
  -1  13   1   33.70    3.00
  -1  13   1   32.10    7.20
  -1  13   1   36.30    4.10
   0 -13  -1   -0.30    1.10
   0 -13  -1    2.60    1.90
   0 -13  -1    1.00    1.40
   0 -13  -1   -0.80    1.50
   0 -13  -1    1.40    1.50
   0 -13  -1   -1.10    1.40
   0 -13  -1   -0.80    1.40
   0 -13  -1   -0.40    1.10
   0 -13  -1    4.90    5.10
   0 -13  -1   -0.60    1.70
   0 -13  -1    5.80    4.40
   0  13   1   -1.50    1.10
   0  13   1   -0.30    0.50
   0  13   1   -1.10    4.10
   0  13   1    2.90    2.30
   0  13   1    0.80    0.70
  -1 -13  -1   27.60    3.90
  -1 -13  -1   41.00    9.30
  -1 -13  -1   31.20    3.50
  -1 -13  -1   33.60    4.30
  -1 -13  -1   33.10    4.00
  -1 -13  -1   49.00   10.10
  -1 -13  -1   27.40    4.40
  -1 -13  -1   23.50    7.40
  -1 -13  -1   23.60    4.00
  -1 -13  -1   25.00    4.80
  -1 -13  -1   34.40    3.60
  -1 -13  -1   27.60    7.60
  -1 -13  -1   33.00    4.40
  -1 -13  -1   32.40    4.70
   1  13   1   31.00    3.80
   1  13   1   35.80    8.40
   1  13   1   30.90    2.60
   1  13   1   36.60    5.80
  -2 -13  -1   86.99    7.10
  -2 -13  -1   81.49    7.90
  -2 -13  -1   79.89   13.90
  -2 -13  -1   91.59    7.50
  -2 -13  -1   96.49   12.70
  -2 -13  -1   87.09    7.50
  -2 -13  -1   92.39    7.30
  -2 -13  -1   83.79    6.70
  -2 -13  -1   59.09   13.20
  -2 -13  -1   87.99    7.90
  -2 -13  -1   91.19    7.80
  -2 -13  -1   85.19    6.70
   2  13   1   72.99    5.60
   2  13   1   87.79    8.80
   2  13   1  105.19   13.20
  -3 -13  -1  722.93   47.60
  -3 -13  -1  744.23   44.40
  -3 -13  -1  760.22   45.50
  -3 -13  -1  672.13   55.29
  -3 -13  -1  685.63   52.39
   3  13   1  662.63   52.19
  -4 -13  -1   66.99    5.60
  -4 -13  -1   67.59    6.10
  -4 -13  -1   67.49    6.50
  -4 -13  -1   77.19    6.80
  -4 -13  -1   70.99    6.00
  -4 -13  -1   72.99    5.70
  -4 -13  -1   75.99    6.50
   4  13   1   60.69    6.20
  -5 -13  -1  144.69   10.60
  -5 -13  -1  123.69   10.70
  -7 -13  -1   51.09    5.30
   7 -14  -1    6.50    1.30
   7 -14  -1    4.50    1.80
   7 -14  -1    5.90    1.50
   7 -14  -1    7.60    1.30
  -7  14   1    8.10    2.30
   6 -14  -1   47.20    4.10
   6 -14  -1   42.60    4.20
   6 -14  -1   39.40    3.80
   6 -14  -1   41.60    4.30
   6 -14  -1   52.59    5.50
   6 -14  -1   37.70    4.70
  -6  14   1   51.59    4.90
  -6  14   1   33.70    5.30
   5 -14  -1  145.09   11.70
   5 -14  -1  160.58   11.50
   5 -14  -1  161.28   12.20
   5 -14  -1  178.18   12.40
   5 -14  -1  159.98   11.50
   5 -14  -1  169.78   12.00
   5 -14  -1  184.98   12.40
   5 -14  -1  163.68   11.50
   5 -14  -1  141.79   11.80
   5 -14  -1  176.98   12.10
  -5  14   1  173.28   11.40
  -5  14   1  169.68   12.50
  -5  14   1  178.98   11.80
  -5  14   1  159.58   12.30
  -5  14   1  174.88   11.40
   4 -14  -1    0.90    1.50
   4 -14  -1   -0.10    1.60
   4 -14  -1    0.60    1.90
   4 -14  -1   -2.30    1.80
   4 -14  -1    5.00    6.00
   4 -14  -1    9.00    6.40
   4 -14  -1    1.50    1.50
   4 -14  -1    2.40    1.60
   4 -14  -1   -0.50    1.80
  -4  14   1    1.60    1.00
  -4  14   1    1.00    0.90
  -4  14   1   -0.80    2.40
  -4  14   1   21.30   19.60
  -4  14   1   -3.60    2.00
  -4  14   1    1.20    1.10
   3 -14  -1  326.17   21.10
   3 -14  -1  326.67   22.00
   3 -14  -1  325.87   26.60
   3 -14  -1  344.07   22.20
   3 -14  -1  302.37   21.30
   3 -14  -1  315.27   22.20
   3 -14  -1  326.47   21.80
   3 -14  -1  318.17   21.90
   3 -14  -1  301.07   21.50
   3 -14  -1  313.67   27.60
   3 -14  -1  344.67   21.70
   3 -14  -1  336.07   21.90
   3 -14  -1  311.27   24.70
  -3  14   1  313.67   21.40
  -3  14   1  345.87   27.20
  -3  14   1  322.17   20.80
  -3  14   1  324.57   21.10
  -3  14   1  305.57   33.90
  -3  14   1  287.17   24.00
  -3  14   1  331.47   21.90
   2 -14  -1   52.39    5.70
   2 -14  -1   46.80    5.10
   2 -14  -1   62.59   10.80
   2 -14  -1   44.60    5.30
   2 -14  -1   47.00    5.30
   2 -14  -1   57.39    5.50
   2 -14  -1   53.59    5.40
   2 -14  -1   60.19    6.00
   2 -14  -1   50.79    5.70
   2 -14  -1   46.00   11.00
   2 -14  -1   52.09    4.90
   2 -14  -1   51.29    5.50
   2 -14  -1   56.29    5.20
  -2  14   1   48.10    4.60
  -2  14   1   55.79    4.50
  -2  14   1   50.29    5.40
  -2  14   1   47.90    5.00
   1 -14  -1   15.20   10.50
   1 -14  -1   43.30    5.40
   1 -14  -1   32.90    4.10
   1 -14  -1   44.20    4.80
   1 -14  -1   36.10    4.40
   1 -14  -1   37.10    4.10
   1 -14  -1   39.80    4.80
   1 -14  -1   31.70    4.50
   1 -14  -1   40.80    4.70
   1 -14  -1   33.00    8.20
   1 -14  -1   33.70    4.30
  -1  14   1   39.30    4.50
  -1  14   1   65.49   14.40
  -1  14   1   46.20    7.80
  -1  14   1   26.10    4.10
  -1  14   1   35.20    3.80
  -1  14   1   33.50    3.50
   0 -14  -1   91.59    7.30
   0 -14  -1   98.29    7.60
   0 -14  -1   87.89    7.60
   0 -14  -1   96.79    7.60
   0 -14  -1   88.79    7.50
   0 -14  -1   92.09    8.30
   0 -14  -1   59.89   14.00
   0 -14  -1   82.29   12.90
   0 -14  -1   96.39    8.10
   0 -14  -1   61.19   13.00
   0 -14  -1   87.49    7.60
   0 -14  -1   94.19    8.20
   0  14   1  109.09   14.00
   0  14   1  106.19   15.90
   0  14   1   77.69    7.10
  -1 -14  -1   36.90    4.40
  -1 -14  -1   37.10    3.80
  -1 -14  -1   39.50    4.90
  -1 -14  -1   35.10    4.10
  -1 -14  -1   24.20    9.00
  -1 -14  -1   32.20    4.20
  -1 -14  -1   43.40    4.10
  -1 -14  -1   34.80    4.60
  -1 -14  -1   26.90    4.60
  -1 -14  -1   35.00    4.50
  -1 -14  -1   38.20    5.00
   1  14   1   34.40    3.00
   1  14   1   45.00    6.20
   1  14   1   29.00    3.70
  -2 -14  -1   53.09    5.70
  -2 -14  -1   61.89    5.30
  -2 -14  -1   51.89    5.00
  -2 -14  -1   52.19    5.50
  -2 -14  -1   57.39    5.80
  -2 -14  -1   47.10   11.50
  -2 -14  -1   50.19    4.70
  -2 -14  -1   41.20   10.30
  -2 -14  -1   50.89    5.10
  -2 -14  -1   46.70    4.70
  -2 -14  -1   53.79    5.40
   2  14   1   58.79    5.00
   2  14   1   53.29    7.00
   2  14   1   45.00    3.60
  -3 -14  -1  321.67   20.50
  -3 -14  -1  318.57   20.50
  -3 -14  -1  322.57   20.00
  -3 -14  -1  332.97   20.40
  -3 -14  -1  302.87   19.50
  -3 -14  -1  287.17   19.60
  -3 -14  -1  256.07   25.00
  -3 -14  -1  313.57   19.90
   3  14   1  270.77   20.70
   3  14   1  278.77   18.60
   3  14   1  293.67   26.10
  -4 -14  -1    3.40    2.00
  -4 -14  -1   -1.90    1.80
  -4 -14  -1   -0.80    1.30
  -4 -14  -1   -0.30    1.50
   6 -15  -1   10.80    2.60
   6 -15  -1   19.20    3.50
   6 -15  -1   16.40    2.30
   6 -15  -1   13.10    1.90
  -6  15   1   17.80    2.00
  -6  15   1   18.40    3.00
  -6  15   1   16.60    3.10
   5 -15  -1  175.98   11.80
   5 -15  -1  174.68   12.30
   5 -15  -1  175.28   12.70
   5 -15  -1  176.08   12.00
   5 -15  -1  168.88   12.00
   5 -15  -1  146.89   13.30
  -5  15   1  197.18   12.90
  -5  15   1  183.08   11.90
  -5  15   1  192.38   11.70
  -5  15   1  163.68   12.40
   4 -15  -1   31.30    6.40
   4 -15  -1   36.70    4.20
   4 -15  -1   36.90    4.10
   4 -15  -1   37.30    5.50
   4 -15  -1   41.90    3.90
   4 -15  -1   39.70    4.00
   4 -15  -1   30.70    3.70
   4 -15  -1   40.60    4.30
  -4  15   1   31.50    3.70
  -4  15   1   43.30    4.40
  -4  15   1   30.70    5.00
  -4  15   1   37.50    3.50
  -4  15   1   41.10    3.60
   3 -15  -1   87.19    8.00
   3 -15  -1  102.79    8.00
   3 -15  -1  104.19    8.10
   3 -15  -1  108.99    8.20
   3 -15  -1  101.29    8.40
   3 -15  -1  106.49    8.20
   3 -15  -1   90.39    7.90
   3 -15  -1  113.99    8.10
  -3  15   1   79.09    7.80
  -3  15   1   95.49    7.70
  -3  15   1   96.29    8.10
  -3  15   1  105.79    8.80
   2 -15  -1   10.00    3.00
   2 -15  -1   11.30    3.10
   2 -15  -1   11.40    3.20
   2 -15  -1   10.90    8.60
   2 -15  -1   15.10    3.10
   2 -15  -1    9.20    2.50
   2 -15  -1   14.00    3.00
  -2  15   1   11.70    2.60
  -2  15   1   13.10    2.00
  -2  15   1   13.20    2.60
  -2  15   1   16.30    2.70
  -2  15   1   15.00    2.10
   1 -15  -1   67.69    6.10
   1 -15  -1   63.29    6.40
   1 -15  -1   70.19    6.50
   1 -15  -1   96.39   14.40
   1 -15  -1   64.49    6.10
   1 -15  -1   65.89    6.10
   1 -15  -1   69.39    6.40
   1 -15  -1   69.29    6.60
   1 -15  -1   71.69   11.10
  -1  15   1   60.19    5.20
  -1  15   1   60.49    5.00
  -1  15   1   60.99    5.50
   0 -15  -1  258.97   17.50
   0 -15  -1  255.27   17.60
   0 -15  -1  257.67   17.50
   0 -15  -1  235.68   22.10
   0 -15  -1  247.58   16.80
   0 -15  -1  250.27   16.90
   0 -15  -1  248.18   16.80
   0 -15  -1  258.27   17.20
   0  15   1  274.67   19.80
   0  15   1  228.28   19.80
   0  15   1  230.48   16.00
   0  15   1  207.78   15.60
  -1 -15  -1   70.19    5.90
  -1 -15  -1   64.69    6.90
  -1 -15  -1   67.29    6.40
  -1 -15  -1   65.49    6.10
  -1 -15  -1   71.69   13.50
  -1 -15  -1   65.09    6.20
  -1 -15  -1   60.99    6.20
   1  15   1   51.69    4.50
   1  15   1   65.39    7.90
  -2 -15  -1   20.10    6.40
  -2 -15  -1   11.60    3.00
  -2 -15  -1   15.10    3.00
  -2 -15  -1    9.30    3.00
  -2 -15  -1   12.10    2.10
  -2 -15  -1   11.50    2.20
  -2 -15  -1   13.00    3.20
   2  15   1   26.80    7.50
   2  15   1   20.40    4.50
  -3 -15  -1  106.89    8.20
  -3 -15  -1  107.49    8.00
  -3 -15  -1  100.69    8.10
  -3 -15  -1   98.69    7.70
  -3 -15  -1  100.99    8.40
  -3 -15  -1  110.39    8.30
  -4 -15  -1   34.20    4.40
  -4 -15  -1   35.50    4.50
   5 -16  -1   15.60    2.20
   5 -16  -1   11.80    2.20
   5 -16  -1   13.90    2.10
   5 -16  -1   14.70    2.10
  -5  16   1   13.90    2.30
  -5  16   1   18.70    1.80
   4 -16  -1  125.99    9.00
   4 -16  -1  129.09    9.30
   4 -16  -1  129.59    9.10
   4 -16  -1  113.39    8.80
   4 -16  -1  121.89   10.30
   4 -16  -1  124.39    8.90
  -4  16   1  141.09    9.00
  -4  16   1  136.79    8.80
  -4  16   1  122.59   10.10
   3 -16  -1    8.50    1.90
   3 -16  -1   12.90    2.30
   3 -16  -1    6.00    1.50
   3 -16  -1    8.00    1.70
   3 -16  -1    7.00    2.30
   3 -16  -1    6.10    1.70
   3 -16  -1    7.40    2.00
  -3  16   1    8.30    1.70
  -3  16   1    6.10    1.80
  -3  16   1    9.70    1.60
  -3  16   1   12.10    2.20
   2 -16  -1    1.10    1.10
   2 -16  -1    0.30    1.10
   2 -16  -1    0.50    1.00
   2 -16  -1    0.50    1.80
   2 -16  -1    1.50    1.40
   2 -16  -1    0.20    1.20
   2 -16  -1   -0.50    0.90
   2 -16  -1    1.30    1.00
  -2  16   1    0.60    0.80
  -2  16   1    1.40    1.80
  -2  16   1    0.30    0.80
  -2  16   1    1.20    0.70
   1 -16  -1   17.50    3.00
   1 -16  -1   17.00    2.80
   1 -16  -1   18.40    3.10
   1 -16  -1   17.80    2.80
   1 -16  -1   15.50    3.00
   1 -16  -1   20.80    3.10
   1 -16  -1   13.70    2.80
   1 -16  -1   17.30    3.10
  -1  16   1   19.90    2.30
  -1  16   1   13.40    1.90
  -1  16   1   11.80    2.70
  -1  16   1   17.30    2.10
   0 -16  -1    1.00    1.00
   0 -16  -1    0.80    1.30
   0 -16  -1   -0.50    1.80
   0 -16  -1    0.00    1.20
   0 -16  -1   -0.10    1.10
   0 -16  -1    1.00    1.10
   0 -16  -1    0.70    1.30
   0  16   1    0.60    0.60
  -1 -16  -1   16.00    3.20
  -1 -16  -1   15.40    3.00
  -1 -16  -1   19.00    2.50
  -1 -16  -1   15.90    2.60
  -1 -16  -1   16.60    3.10
  -1 -16  -1   17.20    2.90
  -1 -16  -1   16.80    2.70
   1  16   1   14.30    1.70
   1  16   1   15.00    1.90
  -2 -16  -1    2.90    1.30
  -2 -16  -1    0.00    1.10
  -2 -16  -1    1.00    1.10
  -2 -16  -1   -0.60    1.00
  -2 -16  -1    1.50    1.30
  -2 -16  -1    0.60    1.10
  -2 -16  -1   -0.50    1.20
   2  16   1   -0.40    0.70
   2  16   1   -0.20    0.50
  -3 -16  -1    4.70    1.40
  -3 -16  -1    7.80    1.80
  -3 -16  -1    7.20    1.50
  -4 -16  -1  127.29    8.70
   3 -17  -1    6.60    1.20
   3 -17  -1    7.30    1.40
   3 -17  -1    6.30    1.40
   3 -17  -1    5.10    1.20
   3 -17  -1    5.50    1.30
  -3  17   1    8.60    1.40
   2 -17  -1   10.70    2.40
   2 -17  -1   14.90    2.40
   2 -17  -1   14.30    2.10
   2 -17  -1   14.30    2.30
   2 -17  -1   16.70    2.20
   2 -17  -1   15.10    2.40
   2 -17  -1   14.70    2.50
  -2  17   1   15.30    1.80
   1 -17  -1    8.30    1.80
   1 -17  -1   11.70    2.20
   1 -17  -1    5.80    1.40
   1 -17  -1    7.20    1.60
   1 -17  -1    9.70    1.70
   1 -17  -1   11.40    2.30
   1 -17  -1    9.10    1.60
  -1  17   1    8.20    1.60
  -1  17   1   11.30    1.60
  -1  17   1    7.10    1.50
   0 -17  -1   52.99    4.70
   0 -17  -1   48.40    4.40
   0 -17  -1   55.39    4.60
   0 -17  -1   52.29    5.10
   0 -17  -1   56.39    5.10
   0 -17  -1   56.89    4.70
   0  17   1   46.60    4.00
   0  17   1   50.29    4.40
  -1 -17  -1   10.90    2.40
  -1 -17  -1   11.00    2.00
  -1 -17  -1   11.70    2.20
  -1 -17  -1    9.50    1.70
  -1 -17  -1   11.20    1.90
  -1 -17  -1    8.50    1.80
   1  17   1   12.10    1.40
  -2 -17  -1   14.80    2.10
  -2 -17  -1   14.90    2.50
  -2 -17  -1   13.40    2.50
  -2 -17  -1   13.30    2.30
  -3 -17  -1    5.40    1.20
  -3 -17  -1    9.30    1.70
  -3 -17   2   78.19    7.00
  -3 -17   2   86.89    6.00
  -2 -17   2   15.50    2.50
  -2 -17   2   18.70    2.90
  -2 -17   2   14.50    2.90
  -2 -17   2   12.60    2.60
  -2 -17   2   20.30    3.70
   1  17  -2   79.39    6.00
   1  17  -2   76.79    6.90
   1  17  -2   75.79    5.70
  -1 -17   2   88.49    6.70
  -1 -17   2   84.29    6.30
  -1 -17   2   80.59    6.40
  -1 -17   2   91.89    6.50
  -1 -17   2   85.09    6.30
   0  17  -2   93.39    6.90
   0  17  -2   84.89    6.60
   0  17  -2   81.19    6.40
   0 -17   2   87.39    6.70
   0 -17   2  100.19    7.30
   0 -17   2   91.99    6.90
   0 -17   2   99.49    7.10
   0 -17   2   93.39    7.30
   0 -17   2  107.39    6.70
   0 -17   2   94.19    6.90
  -1  17  -2   84.59    6.50
  -1  17  -2   71.59    6.00
   1 -17   2   90.99    6.60
   1 -17   2   77.59    6.70
   1 -17   2   96.29    6.90
   1 -17   2   88.69    6.30
   1 -17   2   93.09    6.70
   1 -17   2   76.79    7.10
   1 -17   2   89.19    6.50
  -2  17  -2   10.70    2.30
  -2  17  -2   15.70    2.50
  -2  17  -2   17.50    1.90
   2 -17   2   16.40    2.60
   2 -17   2   12.70    2.20
   2 -17   2   17.00    3.50
   2 -17   2   22.10    3.30
   2 -17   2   14.00    2.70
  -3  17  -2   79.59    7.80
  -3  17  -2   92.79    6.20
  -3  17  -2   95.49    6.30
   3 -17   2   79.09    6.80
   3 -17   2   80.79    6.30
   3 -17   2   87.99    6.30
   3 -17   2   78.59    6.40
   3 -17   2   82.09    6.40
  -5 -16   2   28.00    2.90
  -4 -16   2    6.60    1.40
  -4 -16   2    4.80    1.50
  -4 -16   2    4.80    1.90
  -4 -16   2    5.00    1.50
   3  16  -2   46.80    3.70
   3  16  -2   51.09    3.70
  -3 -16   2   52.99    4.80
  -3 -16   2   48.70    4.20
  -3 -16   2   58.39    4.70
  -3 -16   2   45.90    4.80
  -3 -16   2   56.39    5.50
   2  16  -2   52.99    5.20
   2  16  -2   41.90    3.40
  -2 -16   2   47.70    4.80
  -2 -16   2   49.40    5.00
  -2 -16   2   48.20    4.90
  -2 -16   2   53.79    4.60
  -2 -16   2   39.80    4.10
  -2 -16   2   46.80    4.10
  -2 -16   2   45.10    4.20
   1  16  -2    6.00    1.00
   1  16  -2    4.80    1.00
  -1 -16   2    7.90    1.60
  -1 -16   2    4.90    1.40
  -1 -16   2    5.20    1.50
  -1 -16   2    3.90    2.50
  -1 -16   2    4.70    1.60
  -1 -16   2    5.60    1.40
  -1 -16   2    7.80    2.20
  -1 -16   2    2.70    1.60
  -1 -16   2    5.80    2.00
   0  16  -2   -0.20    0.50
   0  16  -2    0.60    1.60
   0  16  -2   -0.20    0.50
   0  16  -2    1.20    1.20
   0 -16   2    0.60    1.30
   0 -16   2   -0.70    0.90
   0 -16   2    0.20    1.40
   0 -16   2    1.00    1.20
   0 -16   2    0.30    1.30
   0 -16   2    1.20    1.00
   0 -16   2   -0.10    1.10
   0 -16   2   -1.20    1.10
   0 -16   2    0.50    1.40
  -1  16  -2    6.80    1.40
  -1  16  -2    4.80    1.50
  -1  16  -2    3.50    1.90
  -1  16  -2    6.60    1.20
  -1  16  -2    6.60    1.50
   1 -16   2    4.20    1.80
   1 -16   2    7.80    1.70
   1 -16   2    8.90    1.90
   1 -16   2    5.70    2.00
   1 -16   2    6.90    1.80
   1 -16   2    7.00    1.90
   1 -16   2    3.30    1.60
   1 -16   2    7.70    2.10
  -2  16  -2   48.40    3.80
  -2  16  -2   49.30    4.20
  -2  16  -2   41.40    4.50
  -2  16  -2   41.80    5.60
   2 -16   2   42.60    4.40
   2 -16   2   48.20    4.40
   2 -16   2   50.29    4.60
   2 -16   2   46.90    4.90
   2 -16   2   45.80    4.50
   2 -16   2   49.00    4.60
   2 -16   2   49.30    5.00
   2 -16   2   45.00    4.70
  -3  16  -2   45.20    5.80
  -3  16  -2   54.69    4.20
  -3  16  -2   54.19    4.10
  -3  16  -2   48.40    5.00
  -3  16  -2   52.99    4.40
   3 -16   2   53.39    4.80
   3 -16   2   44.90    4.40
   3 -16   2   46.40    4.90
   3 -16   2   49.10    5.10
  -4  16  -2    7.60    1.40
  -4  16  -2    6.20    1.60
  -4  16  -2    8.20    1.50
   4 -16   2    4.50    1.40
   4 -16   2    7.50    2.00
   4 -16   2    6.10    2.20
   4 -16   2    4.90    1.90
   4 -16   2    4.90    1.20
   4 -16   2    5.80    1.30
   4 -16   2    6.40    1.50
  -5  16  -2   31.40    3.70
  -5  16  -2   35.50    3.40
  -5  16  -2   40.40    3.40
   5 -16   2   32.80    3.20
   5 -16   2   24.40    3.30
   5 -16   2   30.00    2.90
   5 -16   2   28.10    3.20
  -6 -15   2    3.80    1.30
  -5 -15   2  109.09    7.80
  -5 -15   2   93.49    7.40
  -5 -15   2   98.39    6.80
  -5 -15   2   93.19    6.80
   4  15  -2   39.00    3.30
  -4 -15   2   40.00    3.80
  -4 -15   2   38.00    5.00
  -4 -15   2   36.60    3.50
  -4 -15   2   42.90    4.70
  -4 -15   2   41.20    4.30
  -4 -15   2   35.90    3.60
   3  15  -2   23.90    2.20
   3  15  -2   28.50    2.50
  -3 -15   2   30.10    3.50
  -3 -15   2   29.20    3.90
  -3 -15   2   24.20    3.00
  -3 -15   2   25.70    4.10
  -3 -15   2   27.60    3.80
  -3 -15   2   27.40    3.30
  -3 -15   2   29.20    3.00
  -3 -15   2   31.80    3.90
  -3 -15   2   31.70    3.10
   2  15  -2   54.49    6.50
   2  15  -2   39.10    3.60
   2  15  -2   48.10    6.40
   2  15  -2   46.00    3.60
  -2 -15   2   49.20    7.00
  -2 -15   2   43.90    6.10
  -2 -15   2   72.09   16.80
  -2 -15   2   52.99    5.30
  -2 -15   2   41.10    4.20
  -2 -15   2   52.99    7.30
  -2 -15   2   34.40    8.30
   1  15  -2   99.49    8.20
   1  15  -2  112.69   10.70
   1  15  -2  105.99    7.80
   1  15  -2   93.79    7.10
   1  15  -2  125.79   21.40
  -1 -15   2  110.79    8.40
  -1 -15   2  116.29   10.60
  -1 -15   2  111.29    8.40
  -1 -15   2  106.99    8.30
  -1 -15   2  112.09    9.10
  -1 -15   2   93.59    8.70
  -1 -15   2  104.19    7.90
  -1 -15   2  103.39    8.00
  -1 -15   2  112.39    8.80
  -1 -15   2  101.09    7.90
   0  15  -2    9.50    3.00
   0  15  -2    9.70    1.40
   0  15  -2    6.10    1.80
   0 -15   2   21.50    9.80
   0 -15   2    6.80    1.70
   0 -15   2    6.70    2.30
   0 -15   2    8.60    2.50
   0 -15   2    4.40    1.60
   0 -15   2    6.60    2.00
   0 -15   2    5.80    2.10
   0 -15   2   12.20    2.30
   0 -15   2    7.90    2.10
   0 -15   2    9.70    2.10
   0 -15   2   16.30    5.80
  -1  15  -2   96.39    7.60
  -1  15  -2  106.09    7.50
  -1  15  -2  117.89   12.40
  -1  15  -2  115.49   22.50
  -1  15  -2   91.69    8.50
  -1  15  -2  105.89    8.60
   1 -15   2  100.99   21.30
   1 -15   2  109.89    9.20
   1 -15   2  105.39    9.10
   1 -15   2  120.39   18.10
   1 -15   2  118.59    8.90
   1 -15   2  106.79    8.50
   1 -15   2  129.39    9.90
   1 -15   2  110.09    9.30
   1 -15   2  108.99    8.50
   1 -15   2  105.19    8.20
   1 -15   2   95.39    8.10
  -2  15  -2   43.60    4.30
  -2  15  -2   45.70    3.90
  -2  15  -2   47.10    4.10
  -2  15  -2   34.10    6.10
  -2  15  -2   49.90   10.20
   2 -15   2   44.60    5.10
   2 -15   2   44.10    4.70
   2 -15   2   45.40    5.40
   2 -15   2   43.90   10.00
   2 -15   2   54.79    6.80
  -3  15  -2   30.70    3.10
  -3  15  -2   24.30    3.60
  -3  15  -2   29.90    2.90
  -3  15  -2   26.40    3.10
  -3  15  -2   26.10    3.60
   3 -15   2   24.00    4.10
   3 -15   2   28.20    4.00
   3 -15   2   24.10    3.80
   3 -15   2   29.40    3.50
   3 -15   2   26.40    3.60
   3 -15   2   30.70    3.40
   3 -15   2   24.80    3.50
   3 -15   2   22.20    3.30
   3 -15   2   27.80    3.80
  -4  15  -2   44.30    4.70
  -4  15  -2   42.30    4.40
  -4  15  -2   43.00    3.90
  -4  15  -2   35.40    5.90
  -4  15  -2   45.10    3.80
   4 -15   2   33.50    4.00
   4 -15   2   37.10    3.90
   4 -15   2   38.00    4.40
   4 -15   2   34.40    4.20
   4 -15   2   41.00    4.30
   4 -15   2   48.00    4.10
   4 -15   2   35.90    4.10
  -5  15  -2   89.29    8.10
  -5  15  -2  106.19    7.20
   5 -15   2  114.09    7.90
   5 -15   2  118.99   10.10
   5 -15   2  102.59    8.80
  -6  15  -2    6.50    1.40
  -6  15  -2    3.80    1.50
   6 -15   2    5.70    1.20
   6 -15   2    6.30    1.30
   6 -15   2    4.00    1.20
  -7 -14   2   12.50    2.50
  -7 -14   2   13.80    1.70
  -6 -14   2   14.90    2.10
  -6 -14   2   13.50    2.40
  -6 -14   2   16.40    2.00
  -6 -14   2   14.90    2.70
   5  14  -2   35.50    2.60
  -5 -14   2   35.70    3.50
  -5 -14   2   39.20    3.50
  -5 -14   2   41.50    3.80
  -5 -14   2   37.20    3.60
  -5 -14   2   32.80    4.70
   4  14  -2    7.50    2.80
  -4 -14   2    7.00    2.10
  -4 -14   2    5.00    2.30
  -4 -14   2   -8.40    6.80
  -4 -14   2    2.20    2.40
  -4 -14   2    5.20    1.50
  -4 -14   2    5.60    2.10
   3  14  -2  106.19    9.70
   3  14  -2  119.89   13.90
  -3 -14   2   94.59    7.40
  -3 -14   2  102.99    8.90
  -3 -14   2  100.69    7.90
  -3 -14   2   97.19   13.00
  -3 -14   2  101.99    7.70
  -3 -14   2  104.89    8.60
  -3 -14   2   93.79    8.50
  -3 -14   2   88.39    8.00
  -3 -14   2   88.09    7.20
  -3 -14   2   94.59    8.40
   2  14  -2   28.40    4.70
   2  14  -2   19.00    6.40
   2  14  -2   19.90    1.80
   2  14  -2   23.10    2.20
  -2 -14   2   21.90    6.30
  -2 -14   2   18.10    3.10
  -2 -14   2   13.30    3.00
  -2 -14   2   20.20    2.90
  -2 -14   2   20.30    7.20
  -2 -14   2   17.40    3.40
  -2 -14   2   17.20    2.90
  -2 -14   2   16.00    3.10
  -2 -14   2   18.60    3.80
  -2 -14   2   18.60    2.70
   1  14  -2   23.40    2.20
   1  14  -2   17.30    2.20
  -1 -14   2   33.30    8.00
  -1 -14   2   23.90    3.90
  -1 -14   2   18.00    3.00
  -1 -14   2   26.00    3.70
  -1 -14   2   23.10    4.10
  -1 -14   2   27.50    3.30
  -1 -14   2   22.00    3.00
  -1 -14   2   26.00    4.00
  -1 -14   2   22.10    6.40
  -1 -14   2   15.20    3.10
  -1 -14   2   28.90    4.40
  -1 -14   2   20.10    3.50
   0  14  -2  129.09   14.10
   0  14  -2   96.79    7.30
   0  14  -2   98.09    8.20
   0  14  -2  112.39   11.60
   0  14  -2   96.99    8.20
   0  14  -2   90.59   21.60
   0 -14   2   92.99    7.90
   0 -14   2   84.89    8.90
   0 -14   2  104.39    8.70
   0 -14   2  101.39    8.00
   0 -14   2  100.39    7.90
   0 -14   2   92.99    8.80
   0 -14   2  109.49   13.20
   0 -14   2  121.69   13.40
   0 -14   2   96.89    8.30
   0 -14   2  108.59    8.40
   0 -14   2  110.39    8.50
   0 -14   2  104.49    9.10
  -1  14  -2   29.20    3.30
  -1  14  -2   23.90    2.70
  -1  14  -2   26.80    2.60
   1 -14   2   22.70    3.10
   1 -14   2   21.90    3.80
   1 -14   2   31.40    4.20
   1 -14   2   20.90    3.60
   1 -14   2   30.80    4.50
   1 -14   2   20.10    3.80
   1 -14   2   25.50    4.40
   1 -14   2   21.50    3.50
   1 -14   2   18.70    6.00
   1 -14   2   28.20    3.50
   1 -14   2   21.90    3.40
   1 -14   2   25.40    3.60
  -2  14  -2   14.20    2.60
  -2  14  -2   14.30    5.00
  -2  14  -2   11.00    2.90
  -2  14  -2   16.70    2.40
  -2  14  -2   15.60    2.10
  -2  14  -2   13.90    2.80
  -2  14  -2   17.80    3.20
   2 -14   2   13.50    2.50
   2 -14   2   17.80    3.40
   2 -14   2   14.50    3.00
   2 -14   2   16.10    2.60
   2 -14   2   18.00    3.30
   2 -14   2   15.40    3.30
   2 -14   2   12.10    2.60
   2 -14   2   12.70    2.60
   2 -14   2   19.40    3.60
   2 -14   2   10.70    5.70
   2 -14   2   29.40    7.30
   2 -14   2   16.90    3.00
  -3  14  -2   89.39   13.30
  -3  14  -2   91.09    7.40
  -3  14  -2   93.69    8.00
  -3  14  -2  105.19   12.40
  -3  14  -2   97.49    7.70
  -3  14  -2  102.39    7.50
   3 -14   2  108.69   12.80
   3 -14   2  104.09    8.00
   3 -14   2   98.99    8.00
   3 -14   2   96.09    7.90
   3 -14   2   93.19    8.40
   3 -14   2   98.49    8.30
   3 -14   2   89.59    8.70
   3 -14   2   92.19    8.10
   3 -14   2  101.59   13.40
   3 -14   2  105.49    8.30
  -4  14  -2    6.90    1.40
  -4  14  -2    5.50    1.80
  -4  14  -2    6.40    5.40
  -4  14  -2    8.10    6.80
  -4  14  -2    5.00    1.50
  -4  14  -2    4.20    1.10
  -4  14  -2    2.90    1.50
   4 -14   2   -3.50    6.70
   4 -14   2    6.40    2.00
   4 -14   2    5.90    1.80
   4 -14   2    5.70    2.10
   4 -14   2    5.40    1.60
   4 -14   2    3.40    6.60
   4 -14   2    4.30    2.60
  -5  14  -2   49.20    5.00
  -5  14  -2   34.40    4.50
  -5  14  -2   43.50    4.00
   5 -14   2   31.70    4.30
   5 -14   2   50.19    4.00
   5 -14   2   38.10    5.10
   5 -14   2   42.00    4.50
   5 -14   2   45.60    4.80
   5 -14   2   38.10    4.50
  -6  14  -2   10.70    2.10
  -6  14  -2    6.80    2.20
   6 -14   2    9.40    1.90
   6 -14   2    9.30    2.30
  -7  14  -2   11.50    2.00
   7 -14   2    7.20    1.70
   7 -14   2   10.10    2.20
   7 -14   2   17.20    2.90
  -8 -13   2   14.70    2.20
  -8 -13   2   19.70    1.80
  -7 -13   2    1.70    0.90
  -7 -13   2   -0.40    1.20
  -7 -13   2    0.70    0.80
  -7 -13   2    1.50    1.10
   6  13  -2   12.70    1.20
  -6 -13   2   12.10    2.60
  -6 -13   2   14.10    2.20
  -6 -13   2   14.00    2.20
  -6 -13   2   10.70    2.10
  -6 -13   2   10.90    2.20
   5  13  -2  318.77   19.40
  -5 -13   2  336.17   20.50
  -5 -13   2  281.27   23.60
  -5 -13   2  280.77   21.40
  -5 -13   2  350.26   20.50
   4  13  -2   30.50    2.20
   4  13  -2   19.80    8.40
  -4 -13   2   23.00    4.30
  -4 -13   2   29.60    4.50
  -4 -13   2   23.40    3.50
  -4 -13   2   34.00    3.40
  -4 -13   2   20.80    3.60
  -4 -13   2   26.90    4.30
  -4 -13   2   36.10    9.10
  -4 -13   2   23.90    4.50
  -4 -13   2   29.80    3.20
  -4 -13   2   29.60    3.30
  -4 -13   2   39.10    9.40
   3  13  -2   91.29    9.50
   3  13  -2   64.39   12.60
  -3 -13   2   92.09    7.60
  -3 -13   2   74.09    6.90
  -3 -13   2  101.19    8.00
  -3 -13   2   96.09    7.20
  -3 -13   2   87.19    7.80
  -3 -13   2   80.09   14.90
  -3 -13   2   79.79    8.60
  -3 -13   2   77.59    8.90
  -3 -13   2   82.69    7.20
  -3 -13   2  111.59   13.30
  -3 -13   2   71.59    8.00
   2  13  -2  139.29   16.30
   2  13  -2  162.18   13.30
   2  13  -2  162.38   17.10
   2  13  -2  156.18    9.80
  -2 -13   2  150.58   10.80
  -2 -13   2  143.09   12.00
  -2 -13   2  154.58   12.10
  -2 -13   2  145.49   11.10
  -2 -13   2  139.09   17.20
  -2 -13   2  152.98   10.80
  -2 -13   2  124.59   16.80
  -2 -13   2  153.98   12.00
  -2 -13   2  167.28   12.00
  -2 -13   2  143.89   15.70
  -2 -13   2  160.18   10.90
   1  13  -2  168.38   10.70
   1  13  -2  144.79   10.80
   1  13  -2  189.48   15.10
   1  13  -2  149.99   17.40
   1  13  -2  159.08   17.30
  -1 -13   2  173.28   11.70
  -1 -13   2  171.18   11.70
  -1 -13   2  168.48   12.30
  -1 -13   2  180.88   13.40
  -1 -13   2  181.18   12.50
  -1 -13   2  174.28   13.10
  -1 -13   2  133.49   17.10
  -1 -13   2  150.68   18.00
  -1 -13   2  150.88   12.60
  -1 -13   2  169.58   11.70
  -1 -13   2  148.39   11.80
  -1 -13   2  156.78   17.20
  -1 -13   2  183.78   17.90
  -1 -13   2  169.18   13.20
   0  13  -2   56.99    4.50
   0  13  -2   68.89    8.50
   0  13  -2   60.99    9.70
   0  13  -2   61.79    4.80
   0  13  -2   62.49    5.60
   0 -13   2   55.39   10.50
   0 -13   2   68.69    6.30
   0 -13   2   52.89    5.50
   0 -13   2   61.69   10.80
   0 -13   2   62.69    5.70
   0 -13   2   65.09    6.60
   0 -13   2   53.29    9.70
   0 -13   2   60.69   10.10
   0 -13   2   52.79    6.50
   0 -13   2   69.79    6.70
   0 -13   2   63.39    5.40
   0 -13   2   57.29    6.70
   0 -13   2   63.19    5.40
   0 -13   2   62.39    5.70
  -1  13  -2  159.28   11.20
  -1  13  -2  167.88   18.90
  -1  13  -2  169.68   11.00
  -1  13  -2  164.08   15.70
  -1  13  -2  165.08   12.20
   1 -13   2  167.48   12.20
   1 -13   2  155.18   11.80
   1 -13   2  163.18   12.20
   1 -13   2  178.48   12.80
   1 -13   2  165.88   11.90
   1 -13   2  156.38   12.40
   1 -13   2  167.18   13.30
   1 -13   2  178.08   17.90
   1 -13   2  141.99   17.40
   1 -13   2  162.78   12.10
   1 -13   2  171.78   11.90
   1 -13   2  184.88   13.30
   1 -13   2  150.78   16.20
   1 -13   2  163.28   13.00
   1 -13   2  139.19   16.20
  -2  13  -2  158.08   15.30
  -2  13  -2  180.88   18.20
  -2  13  -2  153.88   11.40
  -2  13  -2  158.88   10.20
  -2  13  -2  134.49   10.30
  -2  13  -2  147.39   11.30
   2 -13   2  156.98   11.20
   2 -13   2  159.18   16.50
   2 -13   2  139.89   16.30
   2 -13   2  144.19   11.10
   2 -13   2  142.69   11.20
   2 -13   2  146.79   11.00
   2 -13   2  129.89   15.60
   2 -13   2  132.39   16.40
   2 -13   2  158.68   11.30
   2 -13   2  147.59   11.50
   2 -13   2  149.09   11.90
   2 -13   2  139.09   10.90
   2 -13   2  144.09   11.50
   2 -13   2  146.29   12.10
   2 -13   2  139.99   12.20
  -3  13  -2   87.09    6.50
  -3  13  -2  111.69   12.60
  -3  13  -2   97.49    7.50
  -3  13  -2   79.59   12.60
  -3  13  -2  105.29    9.50
  -3  13  -2   89.29    8.30
  -3  13  -2   77.99    7.50
   3 -13   2   99.59    8.00
   3 -13   2   96.59    9.70
   3 -13   2   86.89    8.10
   3 -13   2   91.09    8.00
   3 -13   2   75.49    7.90
   3 -13   2   88.49    7.40
   3 -13   2   87.29    8.70
   3 -13   2   77.79    8.50
   3 -13   2   84.69    7.60
   3 -13   2   73.69    7.50
   3 -13   2   63.39   11.00
  -4  13  -2   27.00    3.40
  -4  13  -2   26.30    4.20
  -4  13  -2   28.00    4.00
  -4  13  -2   29.40    3.30
  -4  13  -2   20.70    6.50
  -4  13  -2   27.40    8.10
  -4  13  -2   38.20    4.50
  -4  13  -2   32.80    3.20
   4 -13   2   32.10    4.30
   4 -13   2   37.10    4.30
   4 -13   2   26.40    7.70
   4 -13   2   31.00    4.60
   4 -13   2   33.00    4.20
   4 -13   2   23.10    3.90
   4 -13   2   22.00    3.50
   4 -13   2   28.50    4.20
   4 -13   2   31.70    7.40
   4 -13   2   28.90    4.40
   4 -13   2   31.60    3.90
   4 -13   2   25.70    3.90
   4 -13   2   25.10    3.90
  -5  13  -2  324.57   23.40
  -5  13  -2  365.86   22.70
  -5  13  -2  313.67   23.10
  -5  13  -2  349.27   23.60
  -5  13  -2  380.76   22.40
  -5  13  -2  351.96   22.60
   5 -13   2  380.86   23.40
   5 -13   2  349.77   28.10
   5 -13   2  305.77   23.00
   5 -13   2  367.06   24.30
   5 -13   2  322.47   22.60
   5 -13   2  342.07   23.30
  -6  13  -2    9.00    2.30
  -6  13  -2   11.00    2.60
   6 -13   2   11.20    2.00
   6 -13   2   10.50    2.30
   6 -13   2   10.70    2.00
   6 -13   2   10.00    2.10
  -7  13  -2    0.20    1.30
  -7  13  -2    1.60    1.40
  -7  13  -2    5.70    2.40
   7 -13   2    1.50    1.10
   7 -13   2    0.00    1.20
   7 -13   2    1.20    1.30
   7 -13   2    3.50    1.30
  -8  13  -2   11.50    2.20
  -8  13  -2   15.40    2.30
   8 -13   2   15.30    2.30
  -8 -12   2   19.80    2.70
  -8 -12   2   19.10    2.20
  -8 -12   2   17.20    2.80
  -8 -12   2   15.00    2.10
  -8 -12   2   18.30    2.10
   7  12  -2    4.50    0.80
  -7 -12   2    3.60    1.10
  -7 -12   2    4.40    1.90
  -7 -12   2    1.40    1.10
  -7 -12   2    3.50    1.00
  -7 -12   2    3.60    1.40
  -7 -12   2    3.50    1.90
  -7 -12   2    3.20    1.20
   6  12  -2   64.69    4.40
   6  12  -2   67.19   18.70
   6  12  -2   54.19    7.90
  -6 -12   2   61.49    5.30
  -6 -12   2   69.29    5.20
  -6 -12   2   75.99    7.30
  -6 -12   2   67.89    6.30
  -6 -12   2   63.89    5.40
  -6 -12   2   85.59   19.10
  -6 -12   2   59.89    5.30
   5  12  -2  447.16   32.90
   5  12  -2  456.35   29.30
  -5 -12   2  480.55   30.50
  -5 -12   2  471.95   30.80
  -5 -12   2  484.05   30.50
  -5 -12   2  509.15   30.60
  -5 -12   2  488.95   30.90
  -5 -12   2  544.15   33.20
  -5 -12   2  412.76   37.40
   4  12  -2  333.17   23.30
   4  12  -2  349.67   27.20
   4  12  -2  271.57   19.80
  -4 -12   2  335.07   22.00
  -4 -12   2  336.37   27.60
  -4 -12   2  325.57   21.00
  -4 -12   2  286.57   28.00
  -4 -12   2  318.27   22.00
  -4 -12   2  311.27   21.50
  -4 -12   2  330.57   21.90
  -4 -12   2  328.47   21.50
  -4 -12   2  284.77   28.20
  -4 -12   2  335.57   21.10
  -4 -12   2  337.27   21.10
  -4 -12   2  332.37   23.30
   3  12  -2  607.54   43.50
   3  12  -2  601.34   39.00
  -3 -12   2  574.54   37.20
  -3 -12   2  574.64   36.50
  -3 -12   2  582.54   37.80
  -3 -12   2  555.44   37.50
  -3 -12   2  548.45   44.10
  -3 -12   2  651.03   39.10
  -3 -12   2  585.64   37.90
  -3 -12   2  604.44   36.60
  -3 -12   2  477.05   43.10
  -3 -12   2  592.14   37.80
  -3 -12   2  556.34   43.00
  -3 -12   2  568.94   37.00
   2  12  -2  166.98   14.20
   2  12  -2  172.58   10.80
   2  12  -2  184.38   17.80
   2  12  -2  167.28   17.90
  -2 -12   2  156.88   13.50
  -2 -12   2  167.88   12.30
  -2 -12   2  181.28   13.50
  -2 -12   2  161.38   17.70
  -2 -12   2  165.18   17.50
  -2 -12   2  168.08   13.00
  -2 -12   2  168.98   13.20
  -2 -12   2  177.48   12.70
  -2 -12   2  174.28   17.60
  -2 -12   2  169.38   13.20
  -2 -12   2  174.78   12.00
  -2 -12   2  148.99   18.00
  -2 -12   2  181.58   12.00
   1  12  -2  112.69   14.10
   1  12  -2  104.89   12.20
  -1 -12   2  111.79    8.10
  -1 -12   2   82.29   13.40
  -1 -12   2  113.79    9.40
  -1 -12   2  107.79    8.70
  -1 -12   2  106.69    8.10
  -1 -12   2  104.59    8.10
  -1 -12   2  114.89   13.20
  -1 -12   2   92.59    9.10
  -1 -12   2   92.39   13.00
  -1 -12   2  135.49   14.40
   0  12  -2  509.05   44.40
   0 -12   2  482.85   29.90
   0 -12   2  431.16   38.80
   0 -12   2  503.65   30.10
   0 -12   2  419.56   31.10
   0 -12   2  473.05   37.20
   0 -12   2  455.65   29.80
   0 -12   2  508.25   30.80
   0 -12   2  478.35   31.30
   0 -12   2  392.86   37.00
  -1  12  -2  108.29    8.60
  -1  12  -2  114.99   12.30
  -1  12  -2  116.59   13.70
  -1  12  -2  114.59    7.60
  -1  12  -2  103.59    8.10
   1 -12   2  105.19   13.70
   1 -12   2  101.29   12.90
   1 -12   2  111.59    8.90
   1 -12   2  106.99    8.40
   1 -12   2   94.49    8.20
   1 -12   2  120.89   14.10
   1 -12   2  110.29    9.50
   1 -12   2  108.39    9.40
   1 -12   2  105.89    8.40
  -2  12  -2  184.08   16.30
  -2  12  -2  161.18   11.90
  -2  12  -2  152.18   11.00
  -2  12  -2  168.68   10.90
  -2  12  -2  137.89   16.40
   2 -12   2  151.08   12.90
   2 -12   2  148.39   17.10
   2 -12   2  167.18   11.80
   2 -12   2  148.29   11.70
   2 -12   2  174.28   12.90
   2 -12   2  160.88   11.80
   2 -12   2  163.88   12.60
   2 -12   2  174.38   12.50
   2 -12   2  157.98   17.30
   2 -12   2  156.58   12.70
   2 -12   2  173.48   12.50
   2 -12   2  143.29   11.50
   2 -12   2  137.39   15.80
   2 -12   2  179.78   17.30
  -3  12  -2  586.04   35.40
  -3  12  -2  583.04   35.10
  -3  12  -2  547.75   36.40
  -3  12  -2  513.75   45.20
  -3  12  -2  575.74   36.40
  -3  12  -2  539.85   36.20
  -3  12  -2  562.24   41.20
  -3  12  -2  550.34   42.60
   3 -12   2  552.04   37.20
   3 -12   2  591.74   37.10
   3 -12   2  505.45   35.70
   3 -12   2  546.55   41.40
   3 -12   2  535.45   42.10
   3 -12   2  583.34   35.50
   3 -12   2  501.45   42.80
   3 -12   2  568.04   36.10
   3 -12   2  596.34   36.30
   3 -12   2  558.04   36.80
   3 -12   2  564.64   36.20
   3 -12   2  564.74   36.00
   3 -12   2  560.74   36.50
   3 -12   2  576.44   35.40
  -4  12  -2  351.86   21.00
  -4  12  -2  316.37   32.90
  -4  12  -2  337.47   27.20
  -4  12  -2  337.07   21.20
  -4  12  -2  293.07   21.40
  -4  12  -2  305.77   22.10
  -4  12  -2  319.07   22.20
  -4  12  -2  301.77   31.50
  -4  12  -2  338.67   28.50
  -4  12  -2  320.37   27.20
   4 -12   2  330.37   27.10
   4 -12   2  325.37   27.70
   4 -12   2  286.17   26.50
   4 -12   2  343.37   22.20
   4 -12   2  332.97   22.90
   4 -12   2  316.57   22.20
   4 -12   2  331.87   22.50
   4 -12   2  340.37   21.30
   4 -12   2  329.57   22.00
   4 -12   2  351.46   22.40
   4 -12   2  334.07   21.20
   4 -12   2  282.37   21.50
   4 -12   2  295.77   21.90
  -5  12  -2  393.26   40.70
  -5  12  -2  528.15   31.10
  -5  12  -2  504.15   31.40
  -5  12  -2  527.25   30.90
  -5  12  -2  457.75   37.70
  -5  12  -2  520.65   32.40
  -5  12  -2  466.05   32.20
   5 -12   2  487.65   31.20
   5 -12   2  419.56   31.50
   5 -12   2  479.85   36.90
   5 -12   2  524.65   32.60
   5 -12   2  494.15   31.40
   5 -12   2  484.95   32.00
   5 -12   2  464.05   31.90
   5 -12   2  451.45   40.30
   5 -12   2  479.65   31.80
   5 -12   2  543.75   32.20
   5 -12   2  498.35   31.30
  -6  12  -2   74.89    5.70
  -6  12  -2   67.69    6.60
  -6  12  -2   62.69    6.80
  -6  12  -2   60.59    8.70
   6 -12   2   69.09    6.60
   6 -12   2   69.69    6.50
   6 -12   2   73.49    5.90
   6 -12   2   65.99    5.90
   6 -12   2   67.19    6.50
   6 -12   2   74.09    6.40
   6 -12   2   52.79    6.20
  -7  12  -2    4.00    1.70
  -7  12  -2    0.30    1.50
  -7  12  -2    2.10    1.40
   7 -12   2    2.80    1.50
   7 -12   2    5.70    1.50
   7 -12   2    3.60    1.40
   7 -12   2    3.40    1.20
   7 -12   2    6.40    1.80
  -8  12  -2   17.70    3.00
  -8  12  -2   16.10    3.40
   8 -12   2   18.00    3.60
   8 -12   2   16.40    2.50
   8 -12   2   13.10    2.10
   8 -12   2   17.10    2.60
   9  11  -2    0.60    0.70
  -9 -11   2    0.20    0.60
  -9 -11   2    1.20    1.00
  -9 -11   2    1.90    1.00
  -9 -11   2    1.40    1.10
  -9 -11   2    0.90    1.00
   8  11  -2   -0.90    1.60
  -8 -11   2   -0.90    0.90
  -8 -11   2    0.00    1.20
  -8 -11   2   -1.00    0.70
  -8 -11   2    1.30    1.20
  -8 -11   2    0.70    1.20
  -8 -11   2   -0.60    0.70
  -8 -11   2   -0.30    0.80
   7  11  -2   18.00    1.70
  -7 -11   2   19.00    3.50
  -7 -11   2   22.50    2.80
  -7 -11   2   21.40    4.60
  -7 -11   2   21.50    3.50
  -7 -11   2   22.20    8.60
  -7 -11   2   17.00    3.20
  -7 -11   2   23.60    3.90
  -7 -11   2   15.90    2.70
   6  11  -2   10.70    3.20
  -6 -11   2    9.40    1.80
  -6 -11   2    8.00    1.60
  -6 -11   2    3.40    6.20
  -6 -11   2    8.20    1.80
  -6 -11   2    6.80    1.70
  -6 -11   2    4.70    2.40
  -6 -11   2    9.70    1.80
  -6 -11   2    9.80    2.80
  -6 -11   2   11.10    2.10
  -6 -11   2    9.70    1.90
  -5 -11   2   17.50    3.20
  -5 -11   2   13.50    2.30
  -5 -11   2   12.90    3.00
  -5 -11   2   16.80    2.70
  -5 -11   2   22.70    3.00
  -5 -11   2   15.70    7.00
  -5 -11   2   19.90    2.70
  -5 -11   2   22.60    2.60
  -5 -11   2   23.00    2.90
  -5 -11   2   17.10    3.70
  -5 -11   2    7.80    6.40
   4  11  -2  281.67   24.90
   4  11  -2  318.17   21.40
   4  11  -2  254.67   24.20
   4  11  -2  284.07   18.00
  -4 -11   2  286.77   20.20
  -4 -11   2  259.47   25.90
  -4 -11   2  302.07   19.30
  -4 -11   2  294.97   19.30
  -4 -11   2  271.77   26.10
  -4 -11   2  314.17   19.40
  -4 -11   2  284.77   25.50
  -4 -11   2  306.27   20.00
  -4 -11   2  288.77   20.30
  -4 -11   2  288.77   19.70
  -4 -11   2  309.17   20.80
   3  11  -2    4.70    2.00
   3  11  -2   11.60    5.90
   3  11  -2    5.10    0.90
   3  11  -2    8.30    4.20
   3  11  -2    1.90    4.30
  -3 -11   2    8.00    2.20
  -3 -11   2    6.40    1.50
  -3 -11   2    9.30    6.00
  -3 -11   2    4.10    2.20
  -3 -11   2   -1.50    5.30
  -3 -11   2   -0.70    4.30
   2  11  -2  163.68   16.20
   2  11  -2  142.19   14.40
   2  11  -2  144.39   12.20
  -2 -11   2  142.79   11.60
  -2 -11   2  141.19   15.80
  -2 -11   2  142.19   11.50
  -2 -11   2  127.99   16.30
  -2 -11   2  147.49   16.10
  -2 -11   2  147.09   10.40
  -2 -11   2  153.98   10.50
  -2 -11   2  157.88   16.00
   1  11  -2  164.88   10.60
   1  11  -2  156.68   14.00
   1  11  -2  164.48   17.10
  -1 -11   2  175.58   11.70
  -1 -11   2  171.68   17.10
  -1 -11   2  153.58   16.70
  -1 -11   2  184.88   18.00
  -1 -11   2  189.88   17.60
  -1 -11   2  142.69   12.60
  -1 -11   2  167.78   12.90
  -1 -11   2  178.38   11.80
   0  11  -2   35.00    2.90
   0  11  -2   45.40    6.20
   0 -11   2   44.20    8.20
   0 -11   2   32.80    7.80
   0 -11   2   39.70    4.90
   0 -11   2   30.80    4.70
   0 -11   2   38.90    3.80
   0 -11   2   41.10    8.50
   0 -11   2   37.00    3.80
  -1  11  -2  164.38   16.20
  -1  11  -2  157.58   16.90
  -1  11  -2  180.18   15.50
  -1  11  -2  169.88   11.00
   1 -11   2  177.18   11.90
   1 -11   2  168.88   13.00
   1 -11   2  165.58   13.00
   1 -11   2  175.68   17.50
   1 -11   2  160.88   11.70
   1 -11   2  167.68   16.60
   1 -11   2  166.88   16.30
   1 -11   2  150.38   16.80
  -2  11  -2  123.69   15.60
  -2  11  -2  160.08   10.90
  -2  11  -2  138.29   14.60
  -2  11  -2  149.59    9.70
  -2  11  -2  144.19   15.40
  -2  11  -2  149.69   14.20
  -2  11  -2  149.09    9.90
   2 -11   2  145.19   15.60
   2 -11   2  130.69   14.40
   2 -11   2  132.59   11.30
   2 -11   2  131.89   10.40
   2 -11   2  142.39   11.40
   2 -11   2  145.49   15.00
   2 -11   2  146.09   10.50
   2 -11   2  152.48   10.20
   2 -11   2  122.69   15.00
  -3  11  -2    5.40    1.90
  -3  11  -2   10.50    7.50
  -3  11  -2    6.90    1.60
  -3  11  -2    6.00    3.90
  -3  11  -2    3.40    1.20
  -3  11  -2   13.30    5.00
   3 -11   2    5.10    1.90
   3 -11   2    4.40    1.70
   3 -11   2    2.40    2.00
   3 -11   2    6.50    1.90
   3 -11   2    6.50    1.80
   3 -11   2    6.50    1.70
   3 -11   2   10.80    4.20
   3 -11   2    4.30    4.60
   3 -11   2    6.90    2.20
   3 -11   2    7.00    2.00
   3 -11   2    7.50    1.90
   3 -11   2    5.40    2.40
  -4  11  -2  305.27   25.30
  -4  11  -2  264.37   18.90
  -4  11  -2  279.07   28.80
  -4  11  -2  292.57   24.70
  -4  11  -2  302.17   19.80
  -4  11  -2  297.57   19.80
  -4  11  -2  309.87   18.60
  -4  11  -2  309.37   18.80
  -4  11  -2  244.88   24.90
  -4  11  -2  256.67   19.60
   4 -11   2  289.27   19.40
   4 -11   2  264.17   19.70
   4 -11   2  291.67   19.00
   4 -11   2  295.57   20.00
   4 -11   2  259.47   25.00
   4 -11   2  254.77   19.20
   4 -11   2  303.57   19.10
   4 -11   2  264.07   23.40
   4 -11   2  287.77   24.10
   4 -11   2  290.37   19.60
   4 -11   2  316.67   20.20
   4 -11   2  235.48   19.70
   4 -11   2  264.27   19.50
   4 -11   2  283.07   19.50
  -5  11  -2   21.80    3.10
  -5  11  -2   19.20    2.70
  -5  11  -2   18.90    7.20
  -5  11  -2    9.50   10.00
  -5  11  -2   20.40    2.70
  -5  11  -2   20.80    3.60
  -5  11  -2   19.90    3.50
  -5  11  -2   20.30    3.70
   5 -11   2   25.90    3.60
   5 -11   2   18.00    2.90
   5 -11   2   15.50    5.80
   5 -11   2   26.10    3.80
   5 -11   2   15.20    3.10
   5 -11   2   21.70    6.20
   5 -11   2   20.10    3.00
   5 -11   2   12.50    2.90
   5 -11   2   12.00    2.60
   5 -11   2   12.20    2.80
   5 -11   2   11.40    2.80
  -6  11  -2   10.30    2.70
  -6  11  -2   10.70   10.30
  -6  11  -2    8.10    2.40
  -6  11  -2   10.80    2.30
  -6  11  -2   11.00    2.20
  -6  11  -2    9.60    2.00
   6 -11   2   12.30    2.80
   6 -11   2    7.70    1.90
   6 -11   2    8.20    2.30
   6 -11   2    9.10    2.40
   6 -11   2    9.90    2.10
   6 -11   2    4.30    4.90
   6 -11   2    6.00    2.00
  -7  11  -2   18.60    3.40
  -7  11  -2   23.00    3.90
  -7  11  -2    5.20   13.50
  -7  11  -2   24.00    4.00
   7 -11   2   19.00    3.30
   7 -11   2   19.60    3.40
   7 -11   2   12.50    8.00
   7 -11   2   21.60    3.80
   7 -11   2   22.50    3.20
  -8  11  -2   -0.10    1.40
  -8  11  -2    2.30    1.90
  -8  11  -2    0.40    2.00
  -8  11  -2    1.60    2.50
   8 -11   2   -1.20    1.20
   8 -11   2   -2.20    1.20
   8 -11   2   -0.30    1.60
  -9  11  -2    0.50    1.20
   9 -11   2   -0.10    1.30
   9 -11   2   -0.10    1.40
   9 -11   2   -1.70    0.90
   9  10  -2    1.70    0.60
   9  10  -2    1.30    1.20
   9  10  -2    1.50    0.50
  -9 -10   2    0.80    1.00
  -9 -10   2    2.30    1.40
  -9 -10   2    3.40    1.60
  -9 -10   2    0.20    1.10
  -9 -10   2    2.20    0.80
  -9 -10   2    2.60    1.50
   8  10  -2   32.00    6.90
  -8 -10   2   26.90    3.00
  -8 -10   2   25.20    2.90
  -8 -10   2   22.00    2.90
  -8 -10   2   21.10    2.90
  -8 -10   2   28.10    2.90
  -8 -10   2   26.40    3.10
  -8 -10   2   24.00    4.30
  -8 -10   2   24.00    2.90
  -8 -10   2   17.60    3.10
   7  10  -2   11.80    7.50
   7  10  -2    3.10    0.70
  -7 -10   2    0.00    1.40
  -7 -10   2    0.50    1.70
  -7 -10   2    0.70    1.00
  -7 -10   2    2.50    1.30
  -7 -10   2    2.10    7.90
  -7 -10   2    2.40    1.20
  -7 -10   2    0.30    1.40
  -7 -10   2    0.20    1.10
  -7 -10   2    0.90    0.90
   6  10  -2  158.28   14.50
   6  10  -2  183.58   20.00
   6  10  -2  152.98   10.20
  -6 -10   2  160.58   10.90
  -6 -10   2  170.98   11.40
  -6 -10   2  162.98   13.70
  -6 -10   2  156.68   20.60
  -6 -10   2  149.09   17.90
  -6 -10   2  135.69   11.80
  -6 -10   2  154.28   11.10
  -6 -10   2  153.28   10.80
  -6 -10   2  160.78   21.50
  -6 -10   2  155.78   11.10
  -6 -10   2  138.69   17.80
  -6 -10   2  169.28   11.20
  -6 -10   2  146.29   11.50
   5  10  -2  582.84   39.80
   5  10  -2  629.34   49.80
   5  10  -2  564.14   42.80
  -5 -10   2  692.93   41.90
  -5 -10   2  566.84   47.80
  -5 -10   2  683.33   40.80
  -5 -10   2  591.34   48.60
  -5 -10   2  619.54   49.99
  -5 -10   2  676.13   40.80
  -5 -10   2  676.83   40.60
  -5 -10   2  690.23   41.00
  -5 -10   2  671.43   41.30
  -5 -10   2  710.93   42.20
  -5 -10   2  705.93   40.60
  -5 -10   2  618.04   49.90
   4  10  -2  254.37   18.10
   4  10  -2  205.08   20.60
  -4 -10   2  235.58   23.00
  -4 -10   2  224.08   17.40
  -4 -10   2  247.48   23.80
  -4 -10   2  223.68   24.70
  -4 -10   2  257.67   16.50
  -4 -10   2  231.88   17.30
  -4 -10   2  222.78   23.50
  -4 -10   2  290.77   23.00
  -4 -10   2  252.77   16.50
  -4 -10   2  261.87   16.30
  -4 -10   2  276.17   16.20
   3  10  -2  182.68   13.20
   3  10  -2  198.78   17.00
   3  10  -2  175.08   16.80
   3  10  -2  172.38   15.30
  -3 -10   2  182.68   17.40
  -3 -10   2  173.28   11.80
  -3 -10   2  171.08   11.80
  -3 -10   2  152.38   12.70
  -3 -10   2  161.78   12.70
  -3 -10   2  156.18   17.30
  -3 -10   2  164.28   18.60
  -3 -10   2  147.79   17.10
  -3 -10   2  186.68   18.10
   2  10  -2  183.58   14.20
   2  10  -2  179.88   11.60
   2  10  -2  194.28   17.90
   2  10  -2  168.58   16.40
  -2 -10   2  182.08   18.10
  -2 -10   2  197.38   18.90
  -2 -10   2  189.58   17.90
  -2 -10   2  199.08   12.80
  -2 -10   2  181.68   13.90
  -2 -10   2  190.08   13.90
  -2 -10   2  193.78   12.80
  -2 -10   2  177.68   18.20
   1  10  -2   27.60    2.20
   1  10  -2   35.20    4.60
  -1 -10   2   26.70    3.00
  -1 -10   2   31.00    6.50
  -1 -10   2   32.90    4.60
  -1 -10   2   33.80    6.90
  -1 -10   2   29.40    4.00
  -1 -10   2   33.60    6.30
  -1 -10   2   42.60    7.10
   0  10  -2  140.59    9.60
   0  10  -2  138.19   12.40
   0  10  -2  143.99   13.60
   0  10  -2  154.48   15.00
   0 -10   2  142.39   14.10
   0 -10   2  142.29   11.10
   0 -10   2  138.59   14.00
   0 -10   2  137.19   11.60
   0 -10   2  133.79   14.80
   0 -10   2  142.69   10.00
   0 -10   2  141.89   15.10
  -1  10  -2   43.30    7.00
  -1  10  -2   36.20    5.80
  -1  10  -2   33.00    2.90
  -1  10  -2   39.80    6.50
  -1  10  -2   38.00    8.20
   1 -10   2   41.80    6.70
   1 -10   2   39.50    6.90
   1 -10   2   39.20    4.00
   1 -10   2   44.90    6.60
   1 -10   2   28.70    4.30
   1 -10   2   45.30    7.20
   1 -10   2   32.50    4.40
   1 -10   2   37.00    3.60
  -2  10  -2  165.98   16.80
  -2  10  -2  202.18   13.00
  -2  10  -2  192.88   17.00
  -2  10  -2  195.88   17.90
  -2  10  -2  159.58   18.20
  -2  10  -2  198.38   11.90
  -2  10  -2  167.08   15.80
   2 -10   2  187.38   12.70
   2 -10   2  188.08   12.70
   2 -10   2  157.48   16.20
   2 -10   2  165.08   17.60
   2 -10   2  171.88   13.40
   2 -10   2  144.69   16.70
   2 -10   2  168.98   13.40
   2 -10   2  200.88   12.50
   2 -10   2  186.28   16.70
  -3  10  -2  183.38   11.00
  -3  10  -2  162.28   17.10
  -3  10  -2  151.18   11.10
  -3  10  -2  159.08   11.90
  -3  10  -2  171.38   15.50
  -3  10  -2  154.88   15.30
  -3  10  -2  159.58   19.80
  -3  10  -2  168.08   16.70
   3 -10   2  172.18   11.60
   3 -10   2  174.58   12.00
   3 -10   2  139.89   16.50
   3 -10   2  159.98   15.40
   3 -10   2  160.68   15.80
   3 -10   2  164.78   12.50
   3 -10   2  170.38   11.90
   3 -10   2  149.19   16.50
   3 -10   2  175.08   11.70
   3 -10   2  133.19   11.90
  -4  10  -2  241.58   21.60
  -4  10  -2  249.28   23.80
  -4  10  -2  231.18   21.50
  -4  10  -2  277.17   25.30
  -4  10  -2  260.07   19.20
  -4  10  -2  267.37   18.00
  -4  10  -2  247.18   21.70
  -4  10  -2  261.77   16.30
  -4  10  -2  258.07   16.50
  -4  10  -2  263.37   17.60
   4 -10   2  253.87   21.50
   4 -10   2  249.18   22.50
   4 -10   2  223.48   22.20
   4 -10   2  236.58   17.50
   4 -10   2  234.68   17.40
   4 -10   2  254.97   16.90
   4 -10   2  249.88   16.90
   4 -10   2  237.98   17.60
   4 -10   2  231.38   17.60
   4 -10   2  208.68   20.20
  -5  10  -2  773.72   60.09
  -5  10  -2  733.23   43.10
  -5  10  -2  695.53   41.60
  -5  10  -2  617.14   52.59
  -5  10  -2  660.03   49.60
  -5  10  -2  637.84   50.19
  -5  10  -2  680.63   41.90
  -5  10  -2  678.33   42.80
  -5  10  -2  716.13   41.40
  -5  10  -2  563.64   42.50
   5 -10   2  676.43   42.70
   5 -10   2  664.63   42.40
   5 -10   2  623.54   42.30
   5 -10   2  659.03   42.10
   5 -10   2  641.24   42.50
   5 -10   2  642.24   42.50
   5 -10   2  651.63   47.50
   5 -10   2  636.44   44.70
   5 -10   2  580.24   48.90
   5 -10   2  683.83   42.80
   5 -10   2  687.03   43.70
   5 -10   2  724.63   43.90
   5 -10   2  667.93   42.10
   5 -10   2  581.44   46.40
  -6  10  -2  168.58   12.70
  -6  10  -2  131.09   18.70
  -6  10  -2  164.08   11.30
  -6  10  -2  167.38   12.70
  -6  10  -2  180.98   22.20
  -6  10  -2  162.88   11.90
   6 -10   2  148.59   12.20
   6 -10   2  157.68   12.40
   6 -10   2  161.38   11.90
   6 -10   2  153.58   15.80
   6 -10   2  146.89   11.50
   6 -10   2  174.08   17.10
   6 -10   2  162.98   12.50
   6 -10   2  158.18   12.00
  -7  10  -2   -1.20    1.50
  -7  10  -2   -0.40    1.70
  -7  10  -2    0.60    2.20
   7 -10   2   -0.40    1.60
   7 -10   2    1.20    1.50
   7 -10   2    0.60    1.60
   7 -10   2    0.80    1.70
   7 -10   2   -1.10    1.80
   7 -10   2    3.60    4.10
  -8  10  -2   20.60    3.50
  -8  10  -2   20.60    5.10
  -8  10  -2   18.30    4.80
   8 -10   2   29.60    7.30
   8 -10   2   22.80    3.30
   8 -10   2   26.70    3.90
   8 -10   2   28.20    3.50
   8 -10   2   14.10    3.50
  -9  10  -2    3.30    2.30
  -9  10  -2    0.60    1.50
  -9  10  -2   -1.70    1.30
  -9  10  -2   -2.00    2.20
   9 -10   2    2.20    1.20
   9 -10   2    0.10    1.30
   9 -10   2    2.50    1.60
   9 -10   2    1.80    1.80
  10   9  -2   38.30    3.30
  10   9  -2   40.00    3.10
 -10  -9   2   43.10    4.10
 -10  -9   2   46.60    3.40
 -10  -9   2   30.70    4.60
 -10  -9   2   47.90    4.30
 -10  -9   2   34.80    3.30
 -10  -9   2   42.90    4.10
  -9  -9   2    2.60    1.20
  -9  -9   2    3.00    1.80
  -9  -9   2    1.20    1.30
  -9  -9   2    3.60    1.10
  -9  -9   2    2.90    1.20
  -9  -9   2    0.40    1.00
  -9  -9   2    2.10    1.20
  -9  -9   2    1.60    0.90
   8   9  -2   56.79    4.60
   8   9  -2   62.79    8.90
   8   9  -2   55.59    4.60
  -8  -9   2   61.79   14.50
  -8  -9   2   73.99   12.30
  -8  -9   2   57.69    5.30
  -8  -9   2   63.29    7.30
  -8  -9   2   57.29    5.20
  -8  -9   2   68.29    5.30
  -8  -9   2   60.59    5.30
  -8  -9   2   58.29    5.10
  -8  -9   2   66.89    5.60
  -8  -9   2   61.29    5.40
   7   9  -2   50.19    3.90
   7   9  -2   54.99    7.90
   7   9  -2   46.90   15.90
  -7  -9   2   50.69    5.50
  -7  -9   2   52.49    7.20
  -7  -9   2   46.10    4.50
  -7  -9   2   49.90    4.60
  -7  -9   2   44.70    6.10
  -7  -9   2   41.30    5.30
  -7  -9   2   48.50    4.90
   6   9  -2  122.19    8.60
   6   9  -2  115.19   12.20
   6   9  -2  128.99   16.00
  -6  -9   2  125.29    9.80
  -6  -9   2  135.09    9.80
  -6  -9   2  137.89    9.50
  -6  -9   2  126.49   15.50
  -6  -9   2  123.99   16.00
  -6  -9   2  143.29   19.10
  -6  -9   2  129.89    9.40
  -6  -9   2  122.99    9.50
  -6  -9   2  129.29    9.50
  -6  -9   2  129.69    9.60
  -6  -9   2  155.08   18.60
  -6  -9   2  131.49    9.50
   5   9  -2   -0.40    1.70
  -5  -9   2    5.70    5.10
  -5  -9   2    2.30    1.30
  -5  -9   2    4.90    5.60
  -5  -9   2    3.50    1.30
  -5  -9   2    9.30    5.50
  -5  -9   2    2.00    1.30
  -5  -9   2   -0.40    4.50
  -5  -9   2    2.50    2.40
  -5  -9   2    2.50    1.20
  -5  -9   2   -0.10    1.20
   4   9  -2   71.79    9.20
   4   9  -2   77.19    6.90
   4   9  -2   63.49   12.70
  -4  -9   2   76.99   10.00
  -4  -9   2   76.99   11.90
  -4  -9   2   58.69    7.10
  -4  -9   2   86.19   12.30
  -4  -9   2   78.49    5.80
  -4  -9   2   58.69    6.80
  -4  -9   2   76.69    5.90
  -4  -9   2   62.59   10.30
  -4  -9   2   80.99    6.00
  -4  -9   2   82.89   11.00
   3   9  -2  730.23   49.99
   3   9  -2  762.12   50.09
   3   9  -2  731.03   55.79
   3   9  -2  749.92   45.80
  -3  -9   2  704.23   45.70
  -3  -9   2  830.62   52.09
  -3  -9   2  714.73   51.19
  -3  -9   2  669.73   50.79
  -3  -9   2  665.63   44.50
  -3  -9   2  719.23   51.69
  -3  -9   2  646.94   51.19
  -3  -9   2  634.14   44.80
  -3  -9   2  801.42   51.19
  -3  -9   2  685.43   45.40
   2   9  -2   54.49    8.00
   2   9  -2   53.49   13.00
   2   9  -2   73.69    7.70
   2   9  -2   63.09    5.80
  -2  -9   2   65.19    8.60
  -2  -9   2   62.19    5.20
  -2  -9   2   49.00    8.80
  -2  -9   2   62.99    8.70
  -2  -9   2   59.49   10.30
  -2  -9   2   62.69    5.90
  -2  -9   2   51.89    4.70
  -2  -9   2   65.39    9.40
  -2  -9   2   46.70   12.50
   1   9  -2   68.69    8.50
   1   9  -2   76.09    7.20
   1   9  -2   84.09    9.80
  -1  -9   2   72.59    5.80
  -1  -9   2   81.19   10.30
  -1  -9   2   67.69    6.70
  -1  -9   2   92.29   10.00
  -1  -9   2   94.39   10.40
  -1  -9   2   81.49    9.70
   0   9  -2  131.79   12.10
   0   9  -2  113.99   10.80
   0   9  -2  133.29   13.30
   0   9  -2  131.79   12.10
   0  -9   2  120.79    9.80
   0  -9   2  121.99    8.80
   0  -9   2  135.89   13.50
   0  -9   2  127.39   13.80
   0  -9   2  137.49   13.20
   0  -9   2  121.49   13.60
  -1   9  -2   93.19   10.40
  -1   9  -2   78.39   12.90
  -1   9  -2   80.39    5.70
  -1   9  -2   88.49    8.90
   1  -9   2   90.79   10.40
   1  -9   2   86.39    6.40
   1  -9   2   88.49    9.70
   1  -9   2   87.29   10.70
   1  -9   2   69.49    7.00
   1  -9   2   86.59    9.90
   1  -9   2   88.69    6.30
  -2   9  -2   67.89    4.80
  -2   9  -2   55.39    7.60
  -2   9  -2   73.99    8.20
  -2   9  -2   64.09    8.80
  -2   9  -2   70.09    5.60
  -2   9  -2   78.99    9.30
   2  -9   2   54.69    8.80
   2  -9   2   62.59    8.90
   2  -9   2   61.59    5.30
   2  -9   2   53.89    5.90
   2  -9   2   63.59    5.50
   2  -9   2   75.49    8.80
   2  -9   2   69.99    5.60
   2  -9   2   75.89    8.40
  -3   9  -2  744.93   45.80
  -3   9  -2  704.83   52.49
  -3   9  -2  740.73   49.10
  -3   9  -2  787.82   43.80
  -3   9  -2  725.13   50.09
  -3   9  -2  721.23   49.00
  -3   9  -2  712.33   50.49
  -3   9  -2  766.42   44.90
   3  -9   2  696.63   48.60
   3  -9   2  625.04   44.40
   3  -9   2  716.23   49.00
   3  -9   2  772.22   44.60
   3  -9   2  639.84   45.20
   3  -9   2  652.43   50.19
   3  -9   2  605.94   51.49
  -4   9  -2   70.59    6.50
  -4   9  -2   76.39    8.80
  -4   9  -2   62.29    6.20
  -4   9  -2   73.89    9.80
  -4   9  -2   57.09   13.40
  -4   9  -2   88.69    9.70
  -4   9  -2   61.29   11.50
  -4   9  -2   68.79    5.60
  -4   9  -2   73.69    5.50
   4  -9   2   69.79    8.70
   4  -9   2   72.39    6.30
   4  -9   2   70.89   10.20
   4  -9   2   77.29    9.40
   4  -9   2   76.29    6.60
   4  -9   2   68.99    6.30
   4  -9   2   69.49    9.50
   4  -9   2   75.89    6.50
   4  -9   2   68.49    6.40
  -5   9  -2    0.80    1.10
  -5   9  -2   -0.90    1.20
  -5   9  -2   -4.90    5.60
  -5   9  -2   14.20    6.60
  -5   9  -2   -5.40    4.90
  -5   9  -2    2.80    5.00
  -5   9  -2    1.30    1.10
  -5   9  -2    2.50    1.10
  -5   9  -2   -0.90    2.00
   5  -9   2    1.20    1.50
   5  -9   2    1.50    1.60
   5  -9   2    2.80    3.50
   5  -9   2    2.50    1.70
   5  -9   2   -1.50    1.60
   5  -9   2   -1.30    5.30
   5  -9   2   -1.70    2.00
   5  -9   2   -0.10    2.90
  -6   9  -2  157.58   17.60
  -6   9  -2  134.29    9.20
  -6   9  -2  103.99    9.90
  -6   9  -2  135.69   10.70
  -6   9  -2  134.69   10.60
  -6   9  -2  111.89   18.50
   6  -9   2  116.69   13.00
   6  -9   2  111.39    9.60
   6  -9   2  129.69   10.10
   6  -9   2  128.39    9.70
   6  -9   2  129.89   13.60
   6  -9   2  117.09   10.20
   6  -9   2  123.79    9.90
   6  -9   2  127.39    9.80
  -7   9  -2   59.79    8.90
  -7   9  -2   49.70    5.60
  -7   9  -2   39.10    5.30
  -7   9  -2   46.50   17.40
  -7   9  -2   47.70   11.40
  -7   9  -2   47.60    6.60
   7  -9   2   48.20    8.90
   7  -9   2   48.00    5.30
   7  -9   2   48.90    5.40
   7  -9   2   51.59    5.60
   7  -9   2   52.09   12.00
   7  -9   2   51.59    7.20
  -8   9  -2   64.69    6.40
  -8   9  -2   69.59   16.90
  -8   9  -2   69.69    7.10
  -8   9  -2   52.39    6.50
   8  -9   2   57.19    7.90
   8  -9   2   59.29    5.90
   8  -9   2   72.59   10.00
   8  -9   2   55.09    6.10
   8  -9   2   64.59    5.90
   8  -9   2   49.30    5.70
  -9   9  -2    3.60    1.50
  -9   9  -2    2.80    1.90
  -9   9  -2   -0.50    1.60
  -9   9  -2    0.60    1.40
   9  -9   2    2.00    1.50
   9  -9   2    2.40    1.30
   9  -9   2    1.90    1.50
   9  -9   2    3.00    1.40
 -10   9  -2   41.30    4.20
 -10   9  -2   52.59    4.60
  10  -9   2   43.90    4.10
  10  -9   2   39.40    4.10
  10  -9   2   37.90    3.90
  10   8  -2    2.30    0.90
  10   8  -2    3.90    1.20
  10   8  -2    2.40    0.60
  10   8  -2    1.10    1.00
 -10  -8   2    2.20    0.90
 -10  -8   2    3.00    1.10
 -10  -8   2    2.10    1.00
 -10  -8   2    2.50    1.70
   9   8  -2   28.70    3.20
   9   8  -2   30.90    7.70
  -9  -8   2   30.00    4.10
  -9  -8   2   38.50    5.60
  -9  -8   2   45.20    5.40
  -9  -8   2   29.40    3.30
  -9  -8   2   22.90    3.80
  -9  -8   2   35.40    3.50
  -9  -8   2   28.70    3.40
  -9  -8   2   38.20    3.80
  -9  -8   2   30.70    3.60
  -9  -8   2   34.10    5.10
   8   8  -2   86.19   14.90
   8   8  -2   75.09    6.40
   8   8  -2   74.39    6.00
   8   8  -2  105.99   11.50
  -8  -8   2   82.09    6.70
  -8  -8   2   81.59    7.10
  -8  -8   2   86.59    7.00
  -8  -8   2   83.19    6.60
  -8  -8   2   95.09   13.20
  -8  -8   2   81.89    6.70
  -8  -8   2   81.09    7.60
  -8  -8   2   78.79    6.70
  -8  -8   2   81.39    9.00
  -8  -8   2   79.79    6.60
  -8  -8   2   94.69    7.10
   7   8  -2   79.09    5.80
   7   8  -2   59.99   13.70
   7   8  -2   84.69   14.40
   7   8  -2   81.49    9.80
  -7  -8   2   83.39    6.60
  -7  -8   2   78.09    6.50
  -7  -8   2   90.09    9.30
  -7  -8   2   79.49    7.00
  -7  -8   2   73.79    6.60
  -7  -8   2   74.19   12.60
  -7  -8   2   82.69    6.50
  -7  -8   2   98.79   15.90
  -7  -8   2   76.19   15.20
  -7  -8   2   66.99    6.60
  -7  -8   2   82.49    6.50
  -7  -8   2   82.59    6.70
   6   8  -2  104.49    7.70
   6   8  -2  102.29   11.50
   6   8  -2  143.29   18.10
  -6  -8   2  116.99   16.10
  -6  -8   2  137.79   11.70
  -6  -8   2  115.19    8.90
  -6  -8   2  115.69    8.70
  -6  -8   2  111.39    9.00
  -6  -8   2   88.49   19.10
  -6  -8   2  121.29    9.80
  -6  -8   2  110.09    8.60
  -6  -8   2  118.79    8.60
   5   8  -2   45.10    5.20
   5   8  -2   56.49    9.40
  -5  -8   2   39.10    3.90
  -5  -8   2   33.70    8.70
  -5  -8   2   24.40    7.70
  -5  -8   2   23.60    7.80
  -5  -8   2   40.90    8.70
  -5  -8   2   37.70    3.70
  -5  -8   2   35.90    3.70
  -5  -8   2   35.10    3.60
   4   8  -2  111.29   11.80
   4   8  -2  116.09   13.70
   4   8  -2  119.59   11.90
   4   8  -2  124.79    9.50
  -4  -8   2  123.79    8.50
  -4  -8   2  102.39    8.20
  -4  -8   2  121.39   14.70
  -4  -8   2  130.19   16.20
  -4  -8   2  104.29   14.10
  -4  -8   2  109.79   13.30
  -4  -8   2  107.59    9.10
  -4  -8   2  128.09    8.50
  -4  -8   2  115.99   14.20
   3   8  -2  315.77   23.10
   3   8  -2  328.37   24.80
  -3  -8   2  317.67   21.10
  -3  -8   2  346.17   20.20
  -3  -8   2  295.37   25.70
  -3  -8   2  303.57   26.00
  -3  -8   2  308.47   26.10
  -3  -8   2  360.56   26.20
  -3  -8   2  269.57   25.70
  -3  -8   2  327.67   25.90
  -3  -8   2  292.77   20.20
   2   8  -2   99.99    8.60
   2   8  -2  124.49   10.90
   2   8  -2  110.89   11.50
  -2  -8   2  115.89   12.40
  -2  -8   2  127.39    8.20
  -2  -8   2  118.29   12.30
  -2  -8   2   97.89   13.30
  -2  -8   2  128.29   12.50
  -2  -8   2   97.29   12.80
  -2  -8   2  134.79   13.10
  -2  -8   2  115.19   12.10
  -2  -8   2  118.19    8.90
   1   8  -2  352.76   27.00
   1   8  -2  371.16   26.10
   1   8  -2  353.96   28.10
   1   8  -2  346.77   25.10
  -1  -8   2  435.76   29.30
  -1  -8   2  350.76   28.50
  -1  -8   2  393.06   27.80
  -1  -8   2  381.36   25.00
  -1  -8   2  380.36   29.00
  -1  -8   2  385.86   28.20
  -1  -8   2  375.36   27.60
  -1  -8   2  419.26   24.10
   0   8  -2  107.49   10.60
   0   8  -2   76.79    8.40
   0   8  -2   86.59    9.70
   0   8  -2   82.19    5.40
   0   8  -2   83.59    8.70
   0   8  -2   85.89    7.80
   0   8  -2   66.79    7.80
   0  -8   2   84.79    6.20
   0  -8   2   78.99    8.10
   0  -8   2   97.79   10.40
   0  -8   2   93.29    9.80
   0  -8   2   88.99    9.60
   0  -8   2   87.69    7.10
   0  -8   2   84.49   10.00
  -1   8  -2  393.56   28.10
  -1   8  -2  356.96   24.00
  -1   8  -2  370.56   27.20
  -1   8  -2  394.56   29.20
  -1   8  -2  372.26   29.00
   1  -8   2  422.66   24.80
   1  -8   2  423.96   28.80
   1  -8   2  352.66   25.40
   1  -8   2  386.26   29.80
   1  -8   2  392.06   29.90
   1  -8   2  428.66   29.00
  -2   8  -2  109.89   11.80
  -2   8  -2  118.29    8.60
  -2   8  -2  132.59   13.30
  -2   8  -2  113.09    7.90
  -2   8  -2  123.19   12.40
  -2   8  -2  126.09   11.50
   2  -8   2  111.99   12.40
   2  -8   2  128.09   11.80
   2  -8   2  129.39    8.70
   2  -8   2  115.39   11.20
   2  -8   2  118.39    9.30
   2  -8   2  121.39    8.60
  -3   8  -2  312.07   20.60
  -3   8  -2  303.17   23.90
  -3   8  -2  275.17   28.90
  -3   8  -2  333.87   24.90
  -3   8  -2  348.07   24.30
  -3   8  -2  328.97   25.70
  -3   8  -2  300.37   19.70
   3  -8   2  331.17   20.60
   3  -8   2  328.47   24.20
   3  -8   2  305.37   20.60
   3  -8   2  333.87   24.10
   3  -8   2  293.57   25.20
   3  -8   2  277.17   24.80
  -4   8  -2  115.79   12.30
  -4   8  -2   97.49   12.60
  -4   8  -2  123.89    9.00
  -4   8  -2  116.49    8.00
  -4   8  -2  119.39   11.70
  -4   8  -2  130.19   12.50
  -4   8  -2  108.39    8.10
   4  -8   2  110.69   12.20
   4  -8   2  128.19   12.00
   4  -8   2   96.39   12.10
   4  -8   2  100.89    8.50
   4  -8   2  120.09   11.90
  -5   8  -2   49.70   10.10
  -5   8  -2   37.70    4.50
  -5   8  -2   35.10    4.50
  -5   8  -2   45.40    9.40
  -5   8  -2   30.30    7.10
  -5   8  -2   40.30    3.60
  -5   8  -2   39.00    3.50
  -5   8  -2   34.70    8.20
  -5   8  -2   41.50    8.30
   5  -8   2   41.40    6.90
   5  -8   2   33.40    4.40
   5  -8   2   35.00    4.20
   5  -8   2   35.20    4.10
  -6   8  -2   90.89   18.50
  -6   8  -2  123.69    9.50
  -6   8  -2  109.19    9.30
  -6   8  -2   92.29    9.10
  -6   8  -2  105.59    7.90
   6  -8   2  119.19    9.10
   6  -8   2   91.69   11.50
   6  -8   2  124.99   16.10
   6  -8   2   91.09    8.40
   6  -8   2   97.69    8.80
   6  -8   2  127.29    9.20
  -7   8  -2   67.89    7.30
  -7   8  -2   65.09   15.70
  -7   8  -2   79.09    7.90
  -7   8  -2   93.39   14.60
  -7   8  -2   79.89    7.40
  -7   8  -2   77.79    7.60
   7  -8   2   65.19    9.40
   7  -8   2   78.19    7.10
   7  -8   2   82.79    7.20
   7  -8   2   74.29   10.10
   7  -8   2   80.29    7.00
   7  -8   2   60.29    6.80
   7  -8   2   83.49    7.00
   7  -8   2   77.49    7.50
  -8   8  -2   75.29    7.20
  -8   8  -2   84.79    7.70
  -8   8  -2   72.59    7.80
  -8   8  -2   84.49    7.70
  -8   8  -2   70.89   17.50
   8  -8   2   79.89    7.20
   8  -8   2   81.79    7.50
   8  -8   2   70.09   11.10
   8  -8   2   80.49    7.60
   8  -8   2   98.19    8.30
   8  -8   2   71.29    7.30
  -9   8  -2   22.30    5.30
  -9   8  -2   21.60    3.20
  -9   8  -2   18.40   12.20
  -9   8  -2   25.90    4.40
   9  -8   2   35.60    8.90
   9  -8   2   25.00    3.90
   9  -8   2   31.00    3.90
 -10   8  -2    2.90    1.90
 -10   8  -2    2.70    2.00
 -10   8  -2    2.20    1.40
  10  -8   2    2.90    2.20
  10  -8   2    1.90    1.30
  10  -8   2    1.70    1.20
  10  -8   2    0.50    1.40
  11   7  -2   26.80    2.50
  11   7  -2   21.80    2.90
 -11  -7   2   24.00    2.30
 -11  -7   2   18.40    2.60
 -11  -7   2   22.00    2.50
 -11  -7   2   26.70    2.60
  10   7  -2   28.00    3.60
  10   7  -2   26.20    2.80
 -10  -7   2   27.30    3.10
 -10  -7   2   27.90    3.20
 -10  -7   2   31.00    4.60
 -10  -7   2   31.60    3.10
 -10  -7   2   29.00    3.30
 -10  -7   2   28.80    3.20
 -10  -7   2   32.70    3.30
 -10  -7   2   32.80    3.50
 -10  -7   2   34.80    4.30
   9   7  -2    5.70    3.70
   9   7  -2   22.00   10.90
   9   7  -2    3.80    1.50
   9   7  -2    2.00    1.00
   9   7  -2    2.10    0.90
  -9  -7   2    1.30    2.20
  -9  -7   2    0.30    1.20
  -9  -7   2    0.10    1.20
  -9  -7   2    1.00    2.40
  -9  -7   2    1.80    1.20
  -9  -7   2    1.10    1.30
  -9  -7   2    9.60    8.50
  -9  -7   2    0.20    1.30
  -9  -7   2    0.40    1.60
  -9  -7   2    0.40    1.10
  -9  -7   2    0.50    1.00
   8   7  -2   41.10   10.60
   8   7  -2   39.50    3.70
   8   7  -2   44.40    8.50
   8   7  -2   42.60    5.20
  -8  -7   2   45.70    5.40
  -8  -7   2   40.70    4.50
  -8  -7   2   46.00    6.00
  -8  -7   2   46.70    5.10
  -8  -7   2   42.20    5.40
  -8  -7   2   43.10   17.10
  -8  -7   2   36.80    4.60
  -8  -7   2   49.60    4.60
  -8  -7   2   43.30    4.80
  -8  -7   2   52.29    6.80
  -8  -7   2   37.30    4.80
   7   7  -2   21.30    2.40
   7   7  -2   28.80    2.80
   7   7  -2   29.60    7.10
   7   7  -2   28.10    6.40
   7   7  -2   18.10    7.30
  -7  -7   2   23.10    4.70
  -7  -7   2   21.30    3.10
  -7  -7   2   17.80    3.50
  -7  -7   2   22.00    3.40
  -7  -7   2   23.50    3.10
  -7  -7   2   28.30    6.40
  -7  -7   2   37.20    8.70
  -7  -7   2   23.30    3.10
  -7  -7   2   19.10    3.00
  -7  -7   2   23.70    9.20
  -7  -7   2   22.40    3.40
  -7  -7   2   22.70    3.20
   6   7  -2   46.80    3.80
   6   7  -2   65.39    9.50
  -6  -7   2   47.30    4.60
  -6  -7   2   40.90    8.70
  -6  -7   2   44.80   11.00
  -6  -7   2   51.09    4.60
  -6  -7   2   49.99    4.60
  -6  -7   2   36.40   10.30
  -6  -7   2   47.90    8.70
  -6  -7   2   45.60    4.60
   5   7  -2   48.20    5.60
   5   7  -2   49.10    8.50
   5   7  -2   39.00    3.30
  -5  -7   2   50.29    9.60
  -5  -7   2   47.20    4.20
  -5  -7   2   57.59    8.90
  -5  -7   2   45.60    8.20
  -5  -7   2   46.80    4.30
  -5  -7   2   42.90    8.90
   4   7  -2   31.40    4.90
   4   7  -2   24.30    5.00
   4   7  -2   40.90    6.20
  -4  -7   2   30.50    3.10
  -4  -7   2   32.10    4.00
  -4  -7   2   39.00    7.40
  -4  -7   2   45.30    7.70
  -4  -7   2   28.90    8.20
  -4  -7   2   33.10    7.70
  -4  -7   2   37.60   10.00
  -4  -7   2   31.20    7.80
  -4  -7   2   31.80    3.30
   3   7  -2  166.18   13.50
  -3  -7   2  192.58   11.50
  -3  -7   2  165.28   16.50
  -3  -7   2  177.58   11.30
  -3  -7   2  141.89   15.60
  -3  -7   2  171.68   15.90
  -3  -7   2  163.18   12.00
  -3  -7   2  150.98   16.40
  -3  -7   2  156.48   16.10
  -3  -7   2  196.88   16.90
   2   7  -2  765.32   51.09
   2   7  -2  643.64   47.40
   2   7  -2  825.22   51.59
  -2  -7   2  749.33   51.99
  -2  -7   2  759.62   51.89
  -2  -7   2  867.41   52.59
  -2  -7   2  751.22   47.90
  -2  -7   2  789.02   47.20
  -2  -7   2  721.93   51.29
  -2  -7   2  692.03   51.99
  -2  -7   2  852.91   52.69
  -2  -7   2  781.22   53.39
   1   7  -2  496.85   33.10
   1   7  -2  448.46   32.20
   1   7  -2  502.35   35.40
   1   7  -2  433.26   35.10
  -1  -7   2  578.14   36.60
  -1  -7   2  517.65   35.00
  -1  -7   2  530.95   35.50
  -1  -7   2  484.45   35.40
  -1  -7   2  574.74   36.70
  -1  -7   2  484.05   35.90
  -1  -7   2  519.75   31.50
   0   7  -2 3313.37  206.28
   0   7  -2 3480.85  208.18
   0   7  -2 2968.40  206.38
   0   7  -2 3286.07  207.28
   0  -7   2 3606.44  210.48
   0  -7   2 3255.47  208.88
   0  -7   2 3439.16  207.18
   0  -7   2 3245.18  207.08
   0  -7   2 3792.42  209.48
   0  -7   2 3458.45  210.08
  -1   7  -2  503.05   36.40
  -1   7  -2  525.35   35.00
  -1   7  -2  534.75   35.70
  -1   7  -2  426.56   34.90
   1  -7   2  584.64   38.50
   1  -7   2  481.85   33.30
   1  -7   2  492.35   37.10
   1  -7   2  594.74   36.40
   1  -7   2  578.04   32.80
  -2   7  -2  806.32   51.19
  -2   7  -2  783.82   50.99
  -2   7  -2  667.03   52.49
  -2   7  -2  739.83   47.30
  -2   7  -2  795.92   54.39
  -2   7  -2  779.22   51.89
  -2   7  -2  833.32   48.20
   2  -7   2  896.51   48.20
   2  -7   2  833.02   51.29
   2  -7   2  762.02   51.19
   2  -7   2  677.03   53.49
   2  -7   2  769.72   55.59
   2  -7   2  714.83   48.50
  -3   7  -2  161.78   14.30
  -3   7  -2  184.58   11.50
  -3   7  -2  176.28   14.10
  -3   7  -2  153.28   16.30
  -3   7  -2  177.08   10.70
  -3   7  -2  170.48   14.70
  -3   7  -2  168.08   15.30
   3  -7   2  144.09   14.60
   3  -7   2  161.18   11.30
   3  -7   2  168.88   15.40
   3  -7   2  151.78   15.10
   3  -7   2  144.89   11.60
   3  -7   2  164.38   14.00
  -4   7  -2   42.20    6.70
  -4   7  -2   33.60    8.50
  -4   7  -2   34.10    3.80
  -4   7  -2   35.90    3.10
  -4   7  -2   40.60    6.10
  -4   7  -2   38.20    5.90
   4  -7   2   35.50    5.30
   4  -7   2   37.30    3.90
   4  -7   2   41.00    6.30
   4  -7   2   33.40    6.40
   4  -7   2   29.90    3.60
  -5   7  -2   59.49   10.80
  -5   7  -2   41.50    9.40
  -5   7  -2   40.80    7.90
  -5   7  -2   55.29    4.20
  -5   7  -2   45.70    4.90
  -5   7  -2   49.99    5.00
  -5   7  -2   50.49    4.20
  -5   7  -2   42.40    9.30
   5  -7   2   46.60    4.80
   5  -7   2   59.39    7.00
   5  -7   2   43.40    6.80
   5  -7   2   50.99    4.90
  -6   7  -2   66.79   12.50
  -6   7  -2   47.80    5.20
  -6   7  -2   43.50    5.30
   6  -7   2   59.09    7.90
   6  -7   2   45.90    7.30
   6  -7   2   39.60    5.00
   6  -7   2   49.10    5.30
  -7   7  -2   21.00    3.80
  -7   7  -2   10.10    9.70
  -7   7  -2   23.90    3.80
  -7   7  -2   19.30    3.60
  -7   7  -2   24.10    4.30
   7  -7   2   22.80    6.20
   7  -7   2   20.20    3.80
   7  -7   2   14.60    5.50
   7  -7   2   14.40    2.80
   7  -7   2   18.50    3.40
   7  -7   2   23.90    3.40
  -8   7  -2   39.80    5.40
  -8   7  -2   40.10    5.20
  -8   7  -2   37.90    5.10
  -8   7  -2   44.80   11.70
   8  -7   2   44.10    5.50
   8  -7   2   43.20    9.00
   8  -7   2   42.80    5.10
   8  -7   2   32.10    6.20
   8  -7   2   42.90    5.60
  -9   7  -2   -1.00    1.40
  -9   7  -2    2.60    1.90
  -9   7  -2    0.00    2.10
   9  -7   2   -0.40    1.50
   9  -7   2    6.40    5.10
   9  -7   2   -0.30    1.60
   9  -7   2    1.10    1.70
   9  -7   2    1.40    1.60
 -10   7  -2   26.10    3.80
 -10   7  -2   23.90    4.00
  10  -7   2   29.30    3.50
  10  -7   2   32.60    4.10
  10  -7   2   23.30    3.60
  10  -7   2   32.90    3.90
 -11   7  -2   21.70    3.20
 -11   7  -2   21.40    2.70
  11  -7   2   28.10    3.10
  11  -7   2   16.00    2.80
  11  -7   2   21.90    2.40
  11   6  -2   20.60    2.10
  11   6  -2   25.00    3.00
  11   6  -2   20.90    2.50
 -11  -6   2   18.50    2.40
 -11  -6   2   17.30    2.40
 -11  -6   2   22.70    3.30
 -11  -6   2   23.80    3.20
 -11  -6   2   22.80    3.30
 -11  -6   2   22.00    3.50
 -11  -6   2   14.90    3.50
  10   6  -2   63.19    5.60
  10   6  -2   70.99    5.90
  10   6  -2   81.19    5.50
 -10  -6   2   71.79    5.80
 -10  -6   2   68.59    6.20
 -10  -6   2   75.89    6.10
 -10  -6   2   61.89    5.80
 -10  -6   2   75.09    6.10
 -10  -6   2   71.59    6.80
 -10  -6   2   68.49    5.70
 -10  -6   2   75.49    6.00
   9   6  -2   29.90    3.00
   9   6  -2   38.00    9.30
   9   6  -2   32.70    3.80
   9   6  -2   25.60    3.20
   9   6  -2   31.90    8.20
  -9  -6   2   21.50    3.60
  -9  -6   2   26.30    3.40
  -9  -6   2   29.10    9.40
  -9  -6   2   26.60    3.70
  -9  -6   2   29.00    3.50
  -9  -6   2   26.10    4.10
  -9  -6   2   30.90    3.80
  -9  -6   2   31.20    3.60
  -9  -6   2   25.20    4.20
  -9  -6   2   34.50    5.50
  -9  -6   2   31.00    3.80
   8   6  -2  116.09   13.30
   8   6  -2  106.89    7.80
   8   6  -2  120.29   16.00
   8   6  -2  133.19   15.30
   8   6  -2  108.29    8.20
  -8  -6   2   94.39    8.50
  -8  -6   2   98.79    8.40
  -8  -6   2  105.89   17.50
  -8  -6   2  112.29    8.80
  -8  -6   2  138.19   18.10
  -8  -6   2  108.59    8.40
  -8  -6   2  109.99    8.50
  -8  -6   2  106.29    9.40
  -8  -6   2  103.89    8.80
  -8  -6   2  109.79    8.60
  -8  -6   2  123.29   11.70
  -8  -6   2   97.29    8.60
   7   6  -2   86.99    6.60
  -7  -6   2   74.79    7.90
  -7  -6   2  100.39    9.60
  -7  -6   2   79.49   17.30
  -7  -6   2   79.69    6.90
  -7  -6   2   87.19    7.20
  -7  -6   2   90.09    9.20
  -7  -6   2   82.39    7.30
  -7  -6   2   89.89   14.20
  -7  -6   2   84.59    7.30
  -7  -6   2   97.09    9.80
  -7  -6   2   73.69   21.10
  -7  -6   2   87.69    7.20
  -7  -6   2   86.99    7.30
   6   6  -2  169.78   17.90
   6   6  -2  169.28   15.10
   6   6  -2  169.58   11.20
   6   6  -2  158.88   17.00
  -6  -6   2  182.88   12.30
  -6  -6   2  190.08   12.30
  -6  -6   2  140.69   19.60
  -6  -6   2  148.49   17.20
  -6  -6   2  156.58   17.50
  -6  -6   2  165.58   20.00
  -6  -6   2  193.48   12.20
  -6  -6   2  177.08   12.00
   5   6  -2  123.69   11.30
   5   6  -2  152.78   15.30
   5   6  -2  127.99    8.90
  -5  -6   2  137.59    9.90
  -5  -6   2  133.19   16.20
  -5  -6   2  128.49   16.00
  -5  -6   2  159.78   15.40
  -5  -6   2  135.59    9.70
  -5  -6   2  152.58    9.90
  -5  -6   2  130.59   16.40
  -5  -6   2  161.08   15.10
   4   6  -2  216.08   17.30
   4   6  -2  221.98   16.00
   4   6  -2  203.98   17.00
   4   6  -2  203.38   15.20
  -4  -6   2  236.38   21.40
  -4  -6   2  223.68   19.20
  -4  -6   2  216.18   20.50
  -4  -6   2  205.08   20.80
  -4  -6   2  258.37   14.80
   3   6  -2  333.27   24.50
   3   6  -2  351.16   24.80
   3   6  -2  348.47   23.50
   3   6  -2  314.67   21.80
  -3  -6   2  375.66   21.80
  -3  -6   2  395.76   26.20
  -3  -6   2  296.37   25.40
  -3  -6   2  329.57   29.00
  -3  -6   2  358.86   26.70
  -3  -6   2  313.57   26.50
  -3  -6   2  305.87   26.90
  -3  -6   2  389.16   25.80
   2   6  -2  305.17   22.90
   2   6  -2  308.57   22.00
   2   6  -2  296.07   20.70
  -2  -6   2  299.37   24.10
  -2  -6   2  262.17   23.20
  -2  -6   2  346.87   24.00
  -2  -6   2  336.17   24.50
  -2  -6   2  351.16   24.20
  -2  -6   2  305.57   24.50
  -2  -6   2  366.76   24.30
   1   6  -2  517.25   37.10
   1   6  -2  491.65   32.90
   1   6  -2  492.15   33.90
   1   6  -2  449.16   32.30
  -1  -6   2  589.64   35.60
  -1  -6   2  536.25   36.40
  -1  -6   2  512.45   35.40
  -1  -6   2  511.15   34.90
  -1  -6   2  529.65   38.90
  -1  -6   2  513.95   35.80
   0   6  -2 1326.37   97.19
   0   6  -2 1561.24   98.59
   0   6  -2 1397.86   97.79
   0   6  -2 1737.93   97.59
   0  -6   2 1565.04   98.19
   0  -6   2 1769.42  100.09
   0  -6   2 1656.73  101.29
   0  -6   2 1541.95  100.19
   0  -6   2 1812.02  102.39
   0  -6   2 1463.05   98.19
  -1   6  -2  481.75   32.70
  -1   6  -2  519.05   31.20
  -1   6  -2  477.95   34.20
  -1   6  -2  453.75   33.00
  -1   6  -2  538.95   33.50
   1  -6   2  484.15   34.90
   1  -6   2  531.75   33.90
   1  -6   2  470.95   34.60
  -2   6  -2  290.47   24.20
  -2   6  -2  328.87   22.70
  -2   6  -2  307.37   22.60
  -2   6  -2  294.67   23.00
   2  -6   2  348.27   23.10
   2  -6   2  301.97   23.80
   2  -6   2  349.96   22.90
   2  -6   2  311.47   24.00
  -3   6  -2  322.37   25.00
  -3   6  -2  334.17   24.20
  -3   6  -2  340.87   21.20
  -3   6  -2  346.17   24.50
  -3   6  -2  292.17   26.20
  -3   6  -2  330.47   23.60
   3  -6   2  332.17   25.20
   3  -6   2  314.57   21.20
   3  -6   2  366.26   24.10
   3  -6   2  347.97   24.00
   3  -6   2  292.07   24.50
  -4   6  -2  243.58   15.30
  -4   6  -2  247.08   16.20
  -4   6  -2  216.38   19.20
  -4   6  -2  228.88   21.80
  -4   6  -2  235.98   18.40
  -4   6  -2  236.88   20.80
  -4   6  -2  255.27   19.00
   4  -6   2  237.88   18.50
   4  -6   2  243.78   16.10
   4  -6   2  241.88   19.40
   4  -6   2  251.57   19.10
  -5   6  -2  143.69   10.40
  -5   6  -2  128.49   17.20
  -5   6  -2  132.19   12.80
  -5   6  -2  129.49   15.10
  -5   6  -2  162.48   12.70
  -5   6  -2  142.29   10.20
   5  -6   2  124.09   10.10
   5  -6   2  141.29   12.70
   5  -6   2  130.79   10.40
  -6   6  -2  182.98   12.80
  -6   6  -2  137.79   18.90
  -6   6  -2  186.98   12.80
  -6   6  -2  133.69   17.50
   6  -6   2  167.28   15.30
   6  -6   2  170.88   12.60
   6  -6   2  184.78   12.70
   6  -6   2  174.18   15.90
  -7   6  -2   76.29    7.70
  -7   6  -2  125.09   23.30
  -7   6  -2   99.19    8.60
  -7   6  -2   88.69    7.90
  -7   6  -2   58.79   16.50
  -7   6  -2   84.59    7.80
   7  -6   2   72.99   11.30
   7  -6   2   90.49    7.70
   7  -6   2   77.29    7.60
   7  -6   2   82.49    7.60
   7  -6   2   80.79    7.90
  -8   6  -2   98.39    8.10
  -8   6  -2   89.09    8.50
  -8   6  -2  113.29    9.10
  -8   6  -2  105.69   15.30
  -8   6  -2  104.49    9.40
  -8   6  -2   91.69    8.50
  -8   6  -2  103.19   18.20
   8  -6   2   99.19    8.70
   8  -6   2   98.49    8.90
   8  -6   2  105.39    8.90
   8  -6   2   77.89   11.10
   8  -6   2   95.19    8.40
   8  -6   2  100.99   12.20
   8  -6   2  114.49    9.20
  -9   6  -2   24.20    4.00
  -9   6  -2   29.70    3.90
  -9   6  -2   22.80    3.90
  -9   6  -2    9.60    9.20
  -9   6  -2   18.10    3.80
   9  -6   2   23.30    3.90
   9  -6   2   33.70    7.30
   9  -6   2   24.40    4.00
   9  -6   2   28.20    4.10
   9  -6   2   29.70    4.40
   9  -6   2   28.40    3.90
 -10   6  -2   66.29    6.40
 -10   6  -2   69.49    6.70
 -10   6  -2   64.49    6.40
  10  -6   2   76.19    6.60
  10  -6   2   61.19    6.40
  10  -6   2   74.29    6.50
  10  -6   2   79.39    6.60
 -11   6  -2   16.90    2.90
 -11   6  -2   14.70    2.80
  11  -6   2   17.70    2.60
  11  -6   2   15.70    2.70
  11   5  -2   49.00    3.80
  11   5  -2   45.10    3.90
  11   5  -2   33.90    4.90
 -11  -5   2   44.10    4.00
 -11  -5   2   48.10    5.20
 -11  -5   2   44.10    3.80
 -11  -5   2   44.00    3.90
 -11  -5   2   49.99    4.10
 -11  -5   2   48.10    4.20
  10   5  -2   57.59    5.60
  10   5  -2   52.49    5.00
  10   5  -2   55.79    5.10
 -10  -5   2   53.89    7.00
 -10  -5   2   56.59    5.20
 -10  -5   2   49.20    5.10
 -10  -5   2   47.00    4.90
 -10  -5   2   56.99    5.10
 -10  -5   2   56.69    5.00
 -10  -5   2   53.29    4.80
 -10  -5   2   50.89    4.90
 -10  -5   2   56.49    5.60
   9   5  -2   20.10    7.90
   9   5  -2   27.80    3.40
   9   5  -2   38.30    8.00
   9   5  -2   26.50    3.70
   9   5  -2   30.40    3.20
  -9  -5   2   29.60    3.60
  -9  -5   2   37.00    4.70
  -9  -5   2   24.00    3.80
  -9  -5   2   27.20    3.40
  -9  -5   2   28.70    5.40
  -9  -5   2   28.10    3.60
  -9  -5   2   30.90    3.60
  -9  -5   2   19.10    3.80
  -9  -5   2   28.20    3.80
  -9  -5   2   29.30    3.70
   8   5  -2  136.59   16.90
   8   5  -2  140.89   10.40
   8   5  -2  152.78   16.50
   8   5  -2  151.08   10.80
   8   5  -2  134.09   17.00
  -8  -5   2  139.09   13.90
  -8  -5   2  140.39   11.20
  -8  -5   2  146.29   11.00
  -8  -5   2  157.48   12.20
  -8  -5   2  123.99   19.80
  -8  -5   2  145.59   11.40
  -8  -5   2  154.18   11.10
  -8  -5   2  172.18   11.30
  -8  -5   2  159.48   11.50
  -8  -5   2  162.98   11.30
  -8  -5   2  163.68   21.60
  -8  -5   2  164.98   11.40
   7   5  -2   31.10    7.20
   7   5  -2   33.60    3.40
   7   5  -2   42.30    3.50
   7   5  -2   50.59    8.90
   7   5  -2   34.80    8.10
  -7  -5   2   38.50   10.10
  -7  -5   2   37.90    5.60
  -7  -5   2   41.80    4.10
  -7  -5   2   35.30    4.40
  -7  -5   2   45.10    6.80
  -7  -5   2   38.00    4.40
  -7  -5   2   39.40    4.40
  -7  -5   2   38.30    8.30
  -7  -5   2   50.59   11.70
  -7  -5   2   39.60    4.00
   6   5  -2   57.39    4.30
   6   5  -2   41.30    8.00
   6   5  -2   51.29    6.80
   6   5  -2   49.50    7.70
  -6  -5   2   40.80    7.50
  -6  -5   2   41.70   10.10
  -6  -5   2   49.80    4.40
  -6  -5   2   45.90    8.20
  -6  -5   2   45.20   10.00
  -6  -5   2   40.80    4.40
  -6  -5   2   46.70    4.30
  -6  -5   2   47.90    4.50
   5   5  -2   77.19    6.00
   5   5  -2   93.19   10.70
   5   5  -2   79.59    8.30
  -5  -5   2   99.49   11.10
  -5  -5   2   88.89    6.70
  -5  -5   2  105.29    7.10
  -5  -5   2   83.69   12.50
  -5  -5   2   98.39   12.80
  -5  -5   2  101.49   11.10
  -5  -5   2   87.79   12.90
   4   5  -2 2043.60  126.19
   4   5  -2 2030.90  127.69
  -4  -5   2 1884.61  131.79
  -4  -5   2 2259.47  125.69
  -4  -5   2 2258.57  131.29
  -4  -5   2 2095.29  130.59
  -4  -5   2 1709.63  131.49
  -4  -5   2 2195.98  126.39
   3   5  -2  337.07   21.10
   3   5  -2  281.57   22.70
   3   5  -2  359.76   22.20
  -3  -5   2  323.27   25.80
  -3  -5   2  319.77   25.60
  -3  -5   2  347.67   21.60
  -3  -5   2  386.86   25.20
  -3  -5   2  284.07   24.30
  -3  -5   2  327.27   26.30
   2   5  -2  146.49   11.40
   2   5  -2  142.89   12.10
  -2  -5   2  168.28   13.20
  -2  -5   2  141.49   13.80
  -2  -5   2  182.78   14.70
  -2  -5   2  171.08   13.60
  -2  -5   2  142.09   13.30
  -2  -5   2  153.28   10.70
  -2  -5   2  147.99   13.40
  -2  -5   2  155.98   13.00
   1   5  -2 1281.57   86.99
   1   5  -2 1281.97   86.09
   1   5  -2 1362.56   87.99
  -1  -5   2 1554.54   88.59
  -1  -5   2 1360.26   88.29
  -1  -5   2 1436.46   90.29
  -1  -5   2 1553.24   89.29
  -1  -5   2 1351.06   88.09
  -1  -5   2 1451.45   88.89
   0   5  -2    9.90    2.10
[truncated: 2,462,893 more chars]
