# Supplementary material for: Controlling the stereochemistry in 2-oxo-aldehyde-derived Ugi adducts through the cinchona alkaloid-promoted electrophilic fluorination
Source: Beilstein J Org Chem. 2020 Aug 11;16:1963–73. doi: 10.3762/bjoc.16.163 (PMC7431756; doi:10.3762/bjoc.16.163)
Supplement: File 3 — Crystallographic data (CIF) for compound (rac)-12e. [file Beilstein_J_Org_Chem-16-1963-s003.cif]

data_cu_b200702a_0ma_pl_pl
_audit_creation_date               2020-07-11
_audit_creation_method
;
Olex2 1.2
(compiled 2018.05.29 svn.r3508 for OlexSys, GUI svn.r5506)
;
_shelx_SHELXL_version_number       '2018/3'
loop_
  _audit_author_name
  _audit_author_email
  _audit_author_address
 'Peshkov, V.' vsevolod@suda.edu.cn
;

Soochow University
College of Chemistry, Chemical Engineering and Materials Science
Dushu Lake Campus, Suzhou Industrial Park
Suzhou
215123
China
;

_audit_contact_author_address      ?
_audit_contact_author_email        ?
_audit_contact_author_name         ''
_audit_contact_author_phone        ?
_publ_contact_author_id_orcid      ?
_publ_section_references
;
Dolomanov, O.V., Bourhis, L.J., Gildea, R.J, Howard, J.A.K. & Puschmann, H.
 (2009), J. Appl. Cryst. 42, 339-341.

Sheldrick, G.M. (2015). Acta Cryst. A71, 3-8.

Sheldrick, G.M. (2015). Acta Cryst. C71, 3-8.
;
_chemical_name_common              ?
_chemical_name_systematic          .
_chemical_formula_moiety           'C27 H27 F N2 O3'
_chemical_formula_sum              'C27 H27 F N2 O3'
_chemical_formula_weight           446.50
_chemical_melting_point            ?
loop_
  _atom_type_symbol
  _atom_type_description
  _atom_type_scat_dispersion_real
  _atom_type_scat_dispersion_imag
  _atom_type_scat_source
 'C' 'C' 0.0181 0.0091 'International Tables Vol C Tables 4.2.6.8 and 6.1.1.4'
 'H' 'H' 0.0000 0.0000 'International Tables Vol C Tables 4.2.6.8 and 6.1.1.4'
 'F' 'F' 0.0727 0.0534 'International Tables Vol C Tables 4.2.6.8 and 6.1.1.4'
 'N' 'N' 0.0311 0.0180 'International Tables Vol C Tables 4.2.6.8 and 6.1.1.4'
 'O' 'O' 0.0492 0.0322 'International Tables Vol C Tables 4.2.6.8 and 6.1.1.4'

_shelx_space_group_comment
;
The symmetry employed for this shelxl refinement is uniquely defined
by the following loop, which should always be used as a source of
symmetry information in preference to the above space-group names.
They are only intended as comments.
;
_space_group_crystal_system        'monoclinic'
_space_group_IT_number             14
_space_group_name_H-M_alt          'P 1 21/n 1'
_space_group_name_Hall             '-P 2yn'
loop_
  _space_group_symop_operation_xyz
 'x, y, z'
 '-x+1/2, y+1/2, -z+1/2'
 '-x, -y, -z'
 'x-1/2, -y-1/2, z-1/2'

_cell_length_a                     13.199(2)
_cell_length_b                     11.712(2)
_cell_length_c                     15.424(3)
_cell_angle_alpha                  90
_cell_angle_beta                   91.560(9)
_cell_angle_gamma                  90
_cell_volume                       2383.5(7)
_cell_formula_units_Z              4
_cell_measurement_reflns_used      9433
_cell_measurement_temperature      120
_cell_measurement_theta_max        68.412
_cell_measurement_theta_min        5.048
_shelx_estimated_absorpt_T_max     ?
_shelx_estimated_absorpt_T_min     ?
_exptl_absorpt_coefficient_mu      0.705
_exptl_absorpt_correction_T_max    0.7531
_exptl_absorpt_correction_T_min    0.4852
_exptl_absorpt_correction_type     none
_exptl_absorpt_process_details    
 'SADABS-2016/2 (Bruker,2016/2) was used for absorption correction. wR2(int) was 0.1500 before and 0.1041 after correction. The Ratio of minimum to maximum transmission is 0.6443. The \l/2 correction factor is Not present.'
_exptl_absorpt_special_details     ?
_exptl_crystal_colour              colourless
_exptl_crystal_colour_lustre       .
_exptl_crystal_colour_modifier     .
_exptl_crystal_colour_primary      colourless
_exptl_crystal_density_diffrn      1.244
_exptl_crystal_density_meas        ?
_exptl_crystal_density_method      ?
_exptl_crystal_description         block
_exptl_crystal_F_000               944
_exptl_crystal_preparation         'as in described in manuscript'
_exptl_crystal_recrystallization_method  'as described in manuscript'
_exptl_crystal_size_max            0.2
_exptl_crystal_size_mid            0.2
_exptl_crystal_size_min            0.1
_exptl_transmission_factor_max     ?
_exptl_transmission_factor_min     ?
_diffrn_reflns_av_R_equivalents    0.1095
_diffrn_reflns_av_unetI/netI       0.0530
_diffrn_reflns_Laue_measured_fraction_full  0.998
_diffrn_reflns_Laue_measured_fraction_max  0.990
_diffrn_reflns_limit_h_max         15
_diffrn_reflns_limit_h_min         -15
_diffrn_reflns_limit_k_max         13
_diffrn_reflns_limit_k_min         -14
_diffrn_reflns_limit_l_max         18
_diffrn_reflns_limit_l_min         -18
_diffrn_reflns_number              31661
_diffrn_reflns_point_group_measured_fraction_full  0.998
_diffrn_reflns_point_group_measured_fraction_max  0.990
_diffrn_reflns_theta_full          67.679
_diffrn_reflns_theta_max           68.782
_diffrn_reflns_theta_min           4.741
_diffrn_ambient_temperature        120.15
_diffrn_detector                   'Bruker APEX2 area detector'
_diffrn_detector_area_resol_mean   7.9
_diffrn_detector_type              'CCD area detector'
_diffrn_measured_fraction_theta_full  0.998
_diffrn_measured_fraction_theta_max  0.990
_diffrn_measurement_device         'three-circle diffractometer'
_diffrn_measurement_device_type    'Bruker SMART APEX2 area detector'
_diffrn_measurement_method         '\w and \f scans'
_diffrn_radiation_monochromator    'mirror optics'
_diffrn_radiation_probe            x-ray
_diffrn_radiation_type             CuK\a
_diffrn_radiation_wavelength       1.54178
_diffrn_source                     'microfocus sealed X-ray tube'
_diffrn_source_type                'Incoatec I\ms'
_diffrn_special_details            none
_diffrn_standards_number           0
_reflns_Friedel_coverage           0.000
_reflns_Friedel_fraction_full      .
_reflns_Friedel_fraction_max       .
_reflns_number_gt                  3420
_reflns_number_total               4366
_reflns_special_details
;
 Reflections were merged by SHELXL according to the crystal
 class for the calculation of statistics and refinement.
 
 _reflns_Friedel_fraction is defined as the number of unique
 Friedel pairs measured divided by the number that would be
 possible theoretically, ignoring centric projections and
 systematic absences.
;
_reflns_threshold_expression       'I > 2\s(I)'
_computing_cell_refinement         'SAINT v8.37A (Bruker, 2015)'
_computing_data_collection         ?
_computing_data_reduction          'SAINT v8.37A (Bruker, 2015)'
_computing_molecular_graphics      'Olex2 (Dolomanov et al., 2009)'
_computing_publication_material    'Olex2 (Dolomanov et al., 2009)'
_computing_structure_refinement    'ShelXL (Sheldrick, 2015)'
_computing_structure_solution      'ShelXT (Sheldrick, 2015)'
_refine_diff_density_max           0.274
_refine_diff_density_min           -0.334
_refine_diff_density_rms           0.073
_refine_ls_extinction_coef         .
_refine_ls_extinction_method       none
_refine_ls_goodness_of_fit_ref     1.055
_refine_ls_hydrogen_treatment      refall
_refine_ls_matrix_type             full
_refine_ls_number_parameters       406
_refine_ls_number_reflns           4366
_refine_ls_number_restraints       0
_refine_ls_R_factor_all            0.0810
_refine_ls_R_factor_gt             0.0637
_refine_ls_restrained_S_all        1.055
_refine_ls_shift/su_max            0.000
_refine_ls_shift/su_mean           0.000
_refine_ls_structure_factor_coef   Fsqd
_refine_ls_weighting_details      
 'w=1/[\s^2^(Fo^2^)+(0.0795P)^2^+2.5883P] where P=(Fo^2^+2Fc^2^)/3'
_refine_ls_weighting_scheme        calc
_refine_ls_wR_factor_gt            0.1547
_refine_ls_wR_factor_ref           0.1783
_refine_special_details            none
_olex2_refinement_description
;
;
_atom_sites_solution_hydrogens     difmap
_atom_sites_solution_primary       dual
_atom_sites_solution_secondary     ?
loop_
  _atom_site_label
  _atom_site_type_symbol
  _atom_site_fract_x
  _atom_site_fract_y
  _atom_site_fract_z
  _atom_site_U_iso_or_equiv
  _atom_site_adp_type
  _atom_site_occupancy
  _atom_site_site_symmetry_order
  _atom_site_calc_flag
  _atom_site_refinement_flags_posn
  _atom_site_refinement_flags_adp
  _atom_site_refinement_flags_occupancy
  _atom_site_disorder_assembly
  _atom_site_disorder_group
 F001 F 0.08185(10) 0.07555(11) 0.49528(8) 0.0296(3) Uani 1 1 d . . . . .
 O004 O -0.00401(13) 0.04500(14) 0.34864(11) 0.0326(4) Uani 1 1 d . . . . .
 O007 O 0.21645(13) 0.13557(14) 0.35195(11) 0.0335(4) Uani 1 1 d . . . . .
 O008 O -0.05460(13) 0.33136(14) 0.46336(11) 0.0338(4) Uani 1 1 d . . . . .
 N00A N 0.15224(15) 0.24637(16) 0.45742(12) 0.0274(4) Uani 1 1 d . . . . .
 N00B N -0.06879(15) 0.18498(18) 0.55990(13) 0.0293(5) Uani 1 1 d . . . . .
 C00G C 0.01978(17) 0.2255(2) 0.28422(15) 0.0286(5) Uani 1 1 d . . . . .
 C00H C 0.02609(17) 0.14177(19) 0.35751(15) 0.0276(5) Uani 1 1 d . . . . .
 C00J C 0.14735(18) 0.4082(2) 0.55975(16) 0.0302(5) Uani 1 1 d . . . . .
 C00L C 0.23027(18) 0.2120(2) 0.40467(15) 0.0284(5) Uani 1 1 d . . . . .
 C00P C 0.32962(18) 0.2729(2) 0.41035(14) 0.0299(5) Uani 1 1 d . . . . .
 C00R C 0.17394(17) 0.2967(2) 0.54258(14) 0.0269(5) Uani 1 1 d . . . . .
 C00S C -0.02770(17) 0.23922(19) 0.49385(14) 0.0272(5) Uani 1 1 d . . . . .
 C00U C 0.16716(19) 0.4534(2) 0.64214(17) 0.0351(6) Uani 1 1 d . . . . .
 C00W C 0.3371(2) 0.3908(2) 0.41937(16) 0.0347(6) Uani 1 1 d . . . . .
 C00X C 0.21696(19) 0.2290(2) 0.60751(16) 0.0317(5) Uani 1 1 d . . . . .
 C00Y C 0.06180(18) 0.17690(19) 0.45139(15) 0.0267(5) Uani 1 1 d . . . . .
 C00Z C 0.0439(2) 0.3408(2) 0.28991(16) 0.0340(6) Uani 1 1 d . . . . .
 C010 C 0.21143(18) 0.3869(2) 0.70794(16) 0.0337(5) Uani 1 1 d . . . . .
 C012 C 0.2349(2) 0.2745(2) 0.68993(16) 0.0355(6) Uani 1 1 d . . . . .
 C014 C 0.4162(2) 0.2090(2) 0.39678(16) 0.0358(6) Uani 1 1 d . . . . .
 C015 C -0.15373(19) 0.2326(2) 0.61006(16) 0.0326(5) Uani 1 1 d . . . . .
 C018 C 0.0039(2) 0.3637(2) 0.13731(17) 0.0382(6) Uani 1 1 d . . . . .
 C019 C -0.01267(19) 0.1808(2) 0.20407(16) 0.0338(6) Uani 1 1 d . . . . .
 C01B C -0.0197(2) 0.2497(2) 0.13141(17) 0.0388(6) Uani 1 1 d . . . . .
 C01G C 0.0352(2) 0.4095(2) 0.21660(17) 0.0390(6) Uani 1 1 d . . . . .
 C01K C 0.4310(2) 0.4434(3) 0.41444(18) 0.0441(7) Uani 1 1 d . . . . .
 C01L C -0.1204(2) 0.3444(2) 0.65223(19) 0.0413(6) Uani 1 1 d . . . . .
 C01N C -0.1763(2) 0.1449(2) 0.67991(19) 0.0416(7) Uani 1 1 d . . . . .
 C01O C 0.2357(2) 0.4373(3) 0.79620(18) 0.0438(7) Uani 1 1 d . . . . .
 C01Q C 0.5172(2) 0.3792(3) 0.40117(19) 0.0480(7) Uani 1 1 d . . . . .
 C01S C 0.5103(2) 0.2619(3) 0.39243(18) 0.0437(7) Uani 1 1 d . . . . .
 C01T C -0.2473(2) 0.2493(3) 0.5498(2) 0.0491(7) Uani 1 1 d . . . . .
 H01A H -0.176(2) 0.372(3) 0.690(2) 0.044(8) Uiso 1 1 d . . . . .
 H01C H -0.106(2) 0.404(3) 0.613(2) 0.043(8) Uiso 1 1 d . . . . .
 H00B H -0.045(2) 0.117(3) 0.5740(19) 0.034(7) Uiso 1 1 d . . . . .
 H014 H 0.413(2) 0.125(3) 0.391(2) 0.045(8) Uiso 1 1 d . . . . .
 H019 H -0.030(2) 0.100(3) 0.201(2) 0.043(8) Uiso 1 1 d . . . . .
 H00W H 0.283(3) 0.435(3) 0.428(2) 0.055(10) Uiso 1 1 d . . . . .
 H01S H 0.569(2) 0.213(3) 0.385(2) 0.044(8) Uiso 1 1 d . . . . .
 H01K H 0.433(2) 0.530(3) 0.418(2) 0.044(8) Uiso 1 1 d . . . . .
 H00Z H 0.061(2) 0.374(2) 0.342(2) 0.040(8) Uiso 1 1 d . . . . .
 H01G H 0.052(2) 0.490(3) 0.2194(19) 0.041(8) Uiso 1 1 d . . . . .
 H01B H -0.042(2) 0.222(3) 0.075(2) 0.044(8) Uiso 1 1 d . . . . .
 H00X H 0.2379(19) 0.151(2) 0.5940(16) 0.022(6) Uiso 1 1 d . . . . .
 H00J H 0.114(2) 0.455(2) 0.5183(19) 0.033(7) Uiso 1 1 d . . . . .
 H012 H 0.267(2) 0.225(3) 0.733(2) 0.042(8) Uiso 1 1 d . . . . .
 H00U H 0.151(2) 0.534(3) 0.653(2) 0.051(9) Uiso 1 1 d . . . . .
 H018 H -0.001(3) 0.418(3) 0.088(2) 0.054(9) Uiso 1 1 d . . . . .
 H01M H -0.270(3) 0.174(3) 0.525(2) 0.056(9) Uiso 1 1 d . . . . .
 H01N H -0.235(3) 0.307(3) 0.504(3) 0.060(10) Uiso 1 1 d . . . . .
 H01O H -0.310(3) 0.281(3) 0.584(2) 0.063(10) Uiso 1 1 d . . . . .
 H01D H -0.053(3) 0.326(3) 0.690(2) 0.055(9) Uiso 1 1 d . . . . .
 H01Q H 0.584(3) 0.418(3) 0.404(2) 0.064(10) Uiso 1 1 d . . . . .
 H01I H 0.252(3) 0.371(3) 0.839(3) 0.064(10) Uiso 1 1 d . . . . .
 H01J H 0.296(3) 0.487(3) 0.796(2) 0.057(10) Uiso 1 1 d . . . . .
 H01L H 0.182(3) 0.487(3) 0.811(2) 0.061(10) Uiso 1 1 d . . . . .
 H01E H -0.189(2) 0.065(3) 0.660(2) 0.045(8) Uiso 1 1 d . . . . .
 H01F H -0.235(2) 0.176(3) 0.716(2) 0.044(8) Uiso 1 1 d . . . . .
 H01H H -0.118(3) 0.129(3) 0.715(2) 0.058(10) Uiso 1 1 d . . . . .

loop_
  _atom_site_aniso_label
  _atom_site_aniso_U_11
  _atom_site_aniso_U_22
  _atom_site_aniso_U_33
  _atom_site_aniso_U_23
  _atom_site_aniso_U_13
  _atom_site_aniso_U_12
 F001 0.0342(7) 0.0275(7) 0.0272(7) 0.0032(5) 0.0030(5) 0.0000(5)
 O004 0.0376(9) 0.0307(9) 0.0295(9) -0.0016(7) 0.0024(7) -0.0043(7)
 O007 0.0343(9) 0.0338(9) 0.0328(9) -0.0072(7) 0.0048(7) -0.0022(7)
 O008 0.0387(9) 0.0331(9) 0.0300(9) 0.0046(7) 0.0051(7) 0.0054(7)
 N00A 0.0308(10) 0.0283(10) 0.0231(10) -0.0018(7) 0.0026(8) -0.0011(8)
 N00B 0.0331(11) 0.0282(10) 0.0268(10) -0.0008(8) 0.0065(8) 0.0023(9)
 C00G 0.0260(11) 0.0326(12) 0.0273(12) -0.0003(9) 0.0035(9) 0.0014(9)
 C00H 0.0271(11) 0.0303(12) 0.0256(11) -0.0024(9) 0.0046(9) -0.0006(9)
 C00J 0.0317(12) 0.0319(12) 0.0268(12) 0.0013(10) 0.0011(9) 0.0000(10)
 C00L 0.0331(12) 0.0280(12) 0.0243(11) 0.0029(9) 0.0025(9) 0.0006(9)
 C00P 0.0333(12) 0.0368(13) 0.0196(11) -0.0002(9) 0.0027(9) -0.0021(10)
 C00R 0.0288(11) 0.0309(12) 0.0213(11) -0.0006(9) 0.0038(9) -0.0029(9)
 C00S 0.0302(12) 0.0285(12) 0.0230(11) -0.0009(9) 0.0010(9) -0.0018(9)
 C00U 0.0356(13) 0.0349(13) 0.0350(13) -0.0069(10) 0.0054(10) -0.0022(11)
 C00W 0.0384(14) 0.0377(13) 0.0282(12) -0.0006(10) 0.0050(10) -0.0046(12)
 C00X 0.0372(13) 0.0304(12) 0.0276(12) 0.0018(9) -0.0001(10) 0.0003(10)
 C00Y 0.0314(12) 0.0240(11) 0.0246(11) 0.0018(8) 0.0006(9) -0.0012(9)
 C00Z 0.0434(14) 0.0335(13) 0.0251(12) -0.0001(10) 0.0009(10) -0.0010(11)
 C010 0.0297(12) 0.0426(14) 0.0288(12) -0.0057(10) 0.0020(9) -0.0028(10)
 C012 0.0376(14) 0.0419(14) 0.0270(12) 0.0014(11) 0.0006(10) 0.0018(11)
 C014 0.0373(14) 0.0446(15) 0.0256(12) -0.0034(10) 0.0036(10) -0.0008(11)
 C015 0.0328(12) 0.0353(13) 0.0299(12) -0.0023(10) 0.0075(10) 0.0004(10)
 C018 0.0422(14) 0.0449(15) 0.0276(13) 0.0058(11) 0.0051(10) 0.0057(12)
 C019 0.0368(13) 0.0364(14) 0.0283(12) -0.0038(10) 0.0034(10) -0.0018(11)
 C01B 0.0400(14) 0.0491(16) 0.0271(13) -0.0019(11) -0.0005(10) 0.0014(12)
 C01G 0.0528(16) 0.0343(14) 0.0302(13) 0.0036(10) 0.0031(11) 0.0025(12)
 C01K 0.0517(17) 0.0443(16) 0.0367(14) -0.0022(12) 0.0078(12) -0.0150(13)
 C01L 0.0518(17) 0.0361(14) 0.0368(14) -0.0043(11) 0.0155(13) -0.0003(12)
 C01N 0.0501(17) 0.0356(15) 0.0399(15) 0.0007(11) 0.0178(13) 0.0007(13)
 C01O 0.0435(16) 0.0545(18) 0.0333(14) -0.0125(13) -0.0004(12) -0.0009(14)
 C01Q 0.0404(15) 0.066(2) 0.0378(15) -0.0057(13) 0.0056(12) -0.0185(14)
 C01S 0.0318(14) 0.0655(19) 0.0339(14) -0.0065(13) 0.0034(11) 0.0013(13)
 C01T 0.0347(15) 0.069(2) 0.0437(16) 0.0003(15) 0.0051(12) 0.0032(14)

_geom_special_details
;
 All esds (except the esd in the dihedral angle between two l.s. planes)
 are estimated using the full covariance matrix.  The cell esds are taken
 into account individually in the estimation of esds in distances, angles
 and torsion angles; correlations between esds in cell parameters are only
 used when they are defined by crystal symmetry.  An approximate (isotropic)
 treatment of cell esds is used for estimating esds involving l.s. planes.
;
loop_
  _geom_bond_atom_site_label_1
  _geom_bond_atom_site_label_2
  _geom_bond_distance
  _geom_bond_site_symmetry_2
  _geom_bond_publ_flag
 F001 C00Y 1.388(3) . ?
 O004 C00H 1.208(3) . ?
 O007 C00L 1.220(3) . ?
 O008 C00S 1.226(3) . ?
 N00A C00L 1.389(3) . ?
 N00A C00R 1.461(3) . ?
 N00A C00Y 1.446(3) . ?
 N00B C00S 1.329(3) . ?
 N00B C015 1.488(3) . ?
 N00B H00B 0.88(3) . ?
 C00G C00H 1.497(3) . ?
 C00G C00Z 1.390(4) . ?
 C00G C019 1.399(3) . ?
 C00H C00Y 1.566(3) . ?
 C00J C00R 1.380(3) . ?
 C00J C00U 1.395(3) . ?
 C00J H00J 0.94(3) . ?
 C00L C00P 1.493(3) . ?
 C00P C00W 1.391(4) . ?
 C00P C014 1.386(4) . ?
 C00R C00X 1.386(3) . ?
 C00S C00Y 1.549(3) . ?
 C00U C010 1.395(4) . ?
 C00U H00U 0.99(3) . ?
 C00W C01K 1.388(4) . ?
 C00W H00W 0.90(4) . ?
 C00X C012 1.392(4) . ?
 C00X H00X 0.98(2) . ?
 C00Z C01G 1.390(4) . ?
 C00Z H00Z 0.92(3) . ?
 C010 C012 1.383(4) . ?
 C010 C01O 1.510(4) . ?
 C012 H012 0.97(3) . ?
 C014 C01S 1.392(4) . ?
 C014 H014 0.98(3) . ?
 C015 C01L 1.522(4) . ?
 C015 C01N 1.523(4) . ?
 C015 C01T 1.538(4) . ?
 C018 C01B 1.374(4) . ?
 C018 C01G 1.387(4) . ?
 C018 H018 0.99(4) . ?
 C019 C01B 1.382(4) . ?
 C019 H019 0.98(3) . ?
 C01B H01B 0.96(3) . ?
 C01G H01G 0.96(3) . ?
 C01K C01Q 1.382(4) . ?
 C01K H01K 1.02(3) . ?
 C01L H01A 1.00(3) . ?
 C01L H01C 0.94(3) . ?
 C01L H01D 1.07(4) . ?
 C01N H01E 1.00(3) . ?
 C01N H01F 1.04(3) . ?
 C01N H01H 0.95(4) . ?
 C01O H01I 1.04(4) . ?
 C01O H01J 0.98(4) . ?
 C01O H01L 0.94(4) . ?
 C01Q C01S 1.384(4) . ?
 C01Q H01Q 0.99(4) . ?
 C01S H01S 0.98(3) . ?
 C01T H01M 1.00(4) . ?
 C01T H01N 0.99(4) . ?
 C01T H01O 1.06(4) . ?

loop_
  _geom_angle_atom_site_label_1
  _geom_angle_atom_site_label_2
  _geom_angle_atom_site_label_3
  _geom_angle
  _geom_angle_site_symmetry_1
  _geom_angle_site_symmetry_3
  _geom_angle_publ_flag
 C00L N00A C00R 120.86(19) . . ?
 C00L N00A C00Y 115.05(18) . . ?
 C00Y N00A C00R 115.23(18) . . ?
 C00S N00B C015 123.3(2) . . ?
 C00S N00B H00B 118.1(19) . . ?
 C015 N00B H00B 118.6(19) . . ?
 C00Z C00G C00H 125.5(2) . . ?
 C00Z C00G C019 119.0(2) . . ?
 C019 C00G C00H 115.5(2) . . ?
 O004 C00H C00G 121.2(2) . . ?
 O004 C00H C00Y 116.2(2) . . ?
 C00G C00H C00Y 122.36(19) . . ?
 C00R C00J C00U 119.5(2) . . ?
 C00R C00J H00J 122.2(17) . . ?
 C00U C00J H00J 118.3(17) . . ?
 O007 C00L N00A 120.2(2) . . ?
 O007 C00L C00P 120.3(2) . . ?
 N00A C00L C00P 119.4(2) . . ?
 C00W C00P C00L 122.7(2) . . ?
 C014 C00P C00L 117.3(2) . . ?
 C014 C00P C00W 119.6(2) . . ?
 C00J C00R N00A 120.6(2) . . ?
 C00J C00R C00X 120.2(2) . . ?
 C00X C00R N00A 119.0(2) . . ?
 O008 C00S N00B 126.5(2) . . ?
 O008 C00S C00Y 118.0(2) . . ?
 N00B C00S C00Y 115.5(2) . . ?
 C00J C00U C010 121.0(2) . . ?
 C00J C00U H00U 118.8(19) . . ?
 C010 C00U H00U 120.2(19) . . ?
 C00P C00W H00W 122(2) . . ?
 C01K C00W C00P 119.7(3) . . ?
 C01K C00W H00W 118(2) . . ?
 C00R C00X C012 119.8(2) . . ?
 C00R C00X H00X 119.5(15) . . ?
 C012 C00X H00X 120.6(15) . . ?
 F001 C00Y N00A 107.69(18) . . ?
 F001 C00Y C00H 105.96(17) . . ?
 F001 C00Y C00S 109.52(17) . . ?
 N00A C00Y C00H 115.76(18) . . ?
 N00A C00Y C00S 110.21(18) . . ?
 C00S C00Y C00H 107.52(18) . . ?
 C00G C00Z C01G 119.8(2) . . ?
 C00G C00Z H00Z 121.2(18) . . ?
 C01G C00Z H00Z 118.8(19) . . ?
 C00U C010 C01O 120.8(2) . . ?
 C012 C010 C00U 118.5(2) . . ?
 C012 C010 C01O 120.7(2) . . ?
 C00X C012 H012 117.3(18) . . ?
 C010 C012 C00X 120.9(2) . . ?
 C010 C012 H012 121.7(18) . . ?
 C00P C014 C01S 120.5(3) . . ?
 C00P C014 H014 121.4(18) . . ?
 C01S C014 H014 118.1(18) . . ?
 N00B C015 C01L 109.4(2) . . ?
 N00B C015 C01N 106.2(2) . . ?
 N00B C015 C01T 109.7(2) . . ?
 C01L C015 C01N 109.7(2) . . ?
 C01L C015 C01T 111.5(2) . . ?
 C01N C015 C01T 110.2(2) . . ?
 C01B C018 C01G 119.7(2) . . ?
 C01B C018 H018 124.2(19) . . ?
 C01G C018 H018 116.1(19) . . ?
 C00G C019 H019 118.2(18) . . ?
 C01B C019 C00G 120.6(2) . . ?
 C01B C019 H019 121.2(18) . . ?
 C018 C01B C019 120.3(2) . . ?
 C018 C01B H01B 117.0(19) . . ?
 C019 C01B H01B 122.8(19) . . ?
 C00Z C01G H01G 120.8(18) . . ?
 C018 C01G C00Z 120.7(3) . . ?
 C018 C01G H01G 118.5(18) . . ?
 C00W C01K H01K 117.4(17) . . ?
 C01Q C01K C00W 120.4(3) . . ?
 C01Q C01K H01K 122.1(17) . . ?
 C015 C01L H01A 108.7(17) . . ?
 C015 C01L H01C 114.6(19) . . ?
 C015 C01L H01D 106.5(18) . . ?
 H01A C01L H01C 107(3) . . ?
 H01A C01L H01D 111(3) . . ?
 H01C C01L H01D 109(3) . . ?
 C015 C01N H01E 116.3(18) . . ?
 C015 C01N H01F 107.9(17) . . ?
 C015 C01N H01H 111(2) . . ?
 H01E C01N H01F 112(2) . . ?
 H01E C01N H01H 98(3) . . ?
 H01F C01N H01H 112(3) . . ?
 C010 C01O H01I 108(2) . . ?
 C010 C01O H01J 112(2) . . ?
 C010 C01O H01L 108(2) . . ?
 H01I C01O H01J 107(3) . . ?
 H01I C01O H01L 117(3) . . ?
 H01J C01O H01L 104(3) . . ?
 C01K C01Q C01S 120.2(3) . . ?
 C01K C01Q H01Q 118(2) . . ?
 C01S C01Q H01Q 121(2) . . ?
 C014 C01S H01S 117.2(18) . . ?
 C01Q C01S C014 119.5(3) . . ?
 C01Q C01S H01S 123.3(18) . . ?
 C015 C01T H01M 111(2) . . ?
 C015 C01T H01N 112(2) . . ?
 C015 C01T H01O 111(2) . . ?
 H01M C01T H01N 112(3) . . ?
 H01M C01T H01O 106(3) . . ?
 H01N C01T H01O 105(3) . . ?

loop_
  _geom_torsion_atom_site_label_1
  _geom_torsion_atom_site_label_2
  _geom_torsion_atom_site_label_3
  _geom_torsion_atom_site_label_4
  _geom_torsion
  _geom_torsion_site_symmetry_1
  _geom_torsion_site_symmetry_2
  _geom_torsion_site_symmetry_3
  _geom_torsion_site_symmetry_4
  _geom_torsion_publ_flag
 O004 C00H C00Y F001 20.0(3) . . . . ?
 O004 C00H C00Y N00A 139.3(2) . . . . ?
 O004 C00H C00Y C00S -97.0(2) . . . . ?
 O007 C00L C00P C00W 137.0(2) . . . . ?
 O007 C00L C00P C014 -36.1(3) . . . . ?
 O008 C00S C00Y F001 179.21(19) . . . . ?
 O008 C00S C00Y N00A 60.9(3) . . . . ?
 O008 C00S C00Y C00H -66.1(3) . . . . ?
 N00A C00L C00P C00W -40.3(3) . . . . ?
 N00A C00L C00P C014 146.6(2) . . . . ?
 N00A C00R C00X C012 -177.8(2) . . . . ?
 N00B C00S C00Y F001 -1.8(3) . . . . ?
 N00B C00S C00Y N00A -120.1(2) . . . . ?
 N00B C00S C00Y C00H 112.9(2) . . . . ?
 C00G C00H C00Y F001 -165.73(19) . . . . ?
 C00G C00H C00Y N00A -46.5(3) . . . . ?
 C00G C00H C00Y C00S 77.2(2) . . . . ?
 C00G C00Z C01G C018 -0.9(4) . . . . ?
 C00G C019 C01B C018 -0.8(4) . . . . ?
 C00H C00G C00Z C01G 179.7(2) . . . . ?
 C00H C00G C019 C01B -178.9(2) . . . . ?
 C00J C00R C00X C012 -1.0(4) . . . . ?
 C00J C00U C010 C012 -0.4(4) . . . . ?
 C00J C00U C010 C01O 178.1(2) . . . . ?
 C00L N00A C00R C00J 115.8(2) . . . . ?
 C00L N00A C00R C00X -67.5(3) . . . . ?
 C00L N00A C00Y F001 74.9(2) . . . . ?
 C00L N00A C00Y C00H -43.4(3) . . . . ?
 C00L N00A C00Y C00S -165.70(19) . . . . ?
 C00L C00P C00W C01K -172.8(2) . . . . ?
 C00L C00P C014 C01S 173.5(2) . . . . ?
 C00P C00W C01K C01Q -0.4(4) . . . . ?
 C00P C014 C01S C01Q -0.5(4) . . . . ?
 C00R N00A C00L O007 152.7(2) . . . . ?
 C00R N00A C00L C00P -30.0(3) . . . . ?
 C00R N00A C00Y F001 -72.9(2) . . . . ?
 C00R N00A C00Y C00H 168.77(19) . . . . ?
 C00R N00A C00Y C00S 46.5(2) . . . . ?
 C00R C00J C00U C010 -1.4(4) . . . . ?
 C00R C00X C012 C010 -0.7(4) . . . . ?
 C00S N00B C015 C01L -60.8(3) . . . . ?
 C00S N00B C015 C01N -179.1(2) . . . . ?
 C00S N00B C015 C01T 61.8(3) . . . . ?
 C00U C00J C00R N00A 178.7(2) . . . . ?
 C00U C00J C00R C00X 2.1(4) . . . . ?
 C00U C010 C012 C00X 1.4(4) . . . . ?
 C00W C00P C014 C01S 0.2(4) . . . . ?
 C00W C01K C01Q C01S 0.2(4) . . . . ?
 C00Y N00A C00L O007 6.9(3) . . . . ?
 C00Y N00A C00L C00P -175.80(19) . . . . ?
 C00Y N00A C00R C00J -98.4(2) . . . . ?
 C00Y N00A C00R C00X 78.3(3) . . . . ?
 C00Z C00G C00H O004 174.0(2) . . . . ?
 C00Z C00G C00H C00Y 0.0(4) . . . . ?
 C00Z C00G C019 C01B 0.7(4) . . . . ?
 C014 C00P C00W C01K 0.2(4) . . . . ?
 C015 N00B C00S O008 -2.6(4) . . . . ?
 C015 N00B C00S C00Y 178.5(2) . . . . ?
 C019 C00G C00H O004 -6.5(3) . . . . ?
 C019 C00G C00H C00Y 179.5(2) . . . . ?
 C019 C00G C00Z C01G 0.2(4) . . . . ?
 C01B C018 C01G C00Z 0.8(4) . . . . ?
 C01G C018 C01B C019 0.1(4) . . . . ?
 C01K C01Q C01S C014 0.2(4) . . . . ?
 C01O C010 C012 C00X -177.0(2) . . . . ?

_shelx_res_file
;
TITL cu_b200702a_0ma_a.res in P-1 New:P21/n
    cu_b200702a_0ma_pl_pl.res
    created by SHELXL-2018/3 at 15:47:19 on 11-Jul-2020
CELL 1.54178 13.199 11.712 15.424 90 91.56 90
ZERR 4 0.002 0.002 0.003 0 0.009 0
LATT 1
SYMM 0.5-X,0.5+Y,0.5-Z
SFAC C H F N O
UNIT 108 108 4 8 12

L.S. 5
PLAN  -20
TEMP -153
CONF
BOND $H
fmap 2
ACTA
REM <olex2.extras>
REM <HklSrc "%.\\cu_B200702A_0ma.hkl">
REM </olex2.extras>

WGHT    0.079500    2.588300
FVAR       0.63456
F001  3    0.081846    0.075550    0.495285    11.00000    0.03420    0.02751 =
         0.02716    0.00321    0.00298    0.00004
O004  5   -0.004014    0.044997    0.348635    11.00000    0.03757    0.03070 =
         0.02950   -0.00164    0.00244   -0.00433
O007  5    0.216447    0.135572    0.351952    11.00000    0.03426    0.03378 =
         0.03276   -0.00716    0.00485   -0.00221
O008  5   -0.054605    0.331359    0.463364    11.00000    0.03870    0.03307 =
         0.02999    0.00458    0.00514    0.00543
N00A  4    0.152235    0.246372    0.457417    11.00000    0.03076    0.02833 =
         0.02309   -0.00179    0.00263   -0.00111
N00B  4   -0.068793    0.184975    0.559901    11.00000    0.03311    0.02825 =
         0.02677   -0.00076    0.00649    0.00227
C00G  1    0.019782    0.225533    0.284218    11.00000    0.02602    0.03265 =
         0.02727   -0.00027    0.00350    0.00135
C00H  1    0.026095    0.141770    0.357508    11.00000    0.02706    0.03029 =
         0.02560   -0.00244    0.00465   -0.00059
C00J  1    0.147354    0.408242    0.559751    11.00000    0.03173    0.03194 =
         0.02681    0.00130    0.00109   -0.00005
C00L  1    0.230266    0.212031    0.404666    11.00000    0.03311    0.02796 =
         0.02426    0.00291    0.00255    0.00062
C00P  1    0.329615    0.272939    0.410350    11.00000    0.03326    0.03679 =
         0.01964   -0.00025    0.00273   -0.00207
C00R  1    0.173938    0.296690    0.542580    11.00000    0.02879    0.03087 =
         0.02126   -0.00057    0.00379   -0.00291
C00S  1   -0.027701    0.239216    0.493849    11.00000    0.03019    0.02849 =
         0.02304   -0.00085    0.00097   -0.00184
C00U  1    0.167160    0.453441    0.642140    11.00000    0.03559    0.03492 =
         0.03500   -0.00685    0.00536   -0.00217
C00W  1    0.337080    0.390844    0.419367    11.00000    0.03841    0.03774 =
         0.02816   -0.00061    0.00502   -0.00461
C00X  1    0.216957    0.229043    0.607508    11.00000    0.03719    0.03039 =
         0.02757    0.00179   -0.00009    0.00026
C00Y  1    0.061799    0.176898    0.451390    11.00000    0.03141    0.02397 =
         0.02457    0.00178    0.00061   -0.00119
C00Z  1    0.043866    0.340833    0.289912    11.00000    0.04338    0.03353 =
         0.02505   -0.00011    0.00093   -0.00100
C010  1    0.211426    0.386928    0.707943    11.00000    0.02971    0.04256 =
         0.02880   -0.00572    0.00201   -0.00281
C012  1    0.234888    0.274473    0.689931    11.00000    0.03755    0.04193 =
         0.02702    0.00141    0.00063    0.00180
C014  1    0.416169    0.209048    0.396776    11.00000    0.03729    0.04457 =
         0.02562   -0.00336    0.00364   -0.00084
C015  1   -0.153731    0.232562    0.610059    11.00000    0.03281    0.03533 =
         0.02992   -0.00227    0.00749    0.00038
C018  1    0.003947    0.363731    0.137308    11.00000    0.04217    0.04492 =
         0.02759    0.00580    0.00508    0.00575
C019  1   -0.012665    0.180757    0.204073    11.00000    0.03680    0.03640 =
         0.02829   -0.00384    0.00343   -0.00183
C01B  1   -0.019708    0.249689    0.131411    11.00000    0.04001    0.04910 =
         0.02709   -0.00188   -0.00055    0.00144
C01G  1    0.035153    0.409479    0.216596    11.00000    0.05278    0.03426 =
         0.03020    0.00358    0.00315    0.00249
C01K  1    0.431029    0.443389    0.414443    11.00000    0.05170    0.04427 =
         0.03670   -0.00223    0.00777   -0.01495
C01L  1   -0.120422    0.344387    0.652231    11.00000    0.05184    0.03605 =
         0.03684   -0.00428    0.01555   -0.00030
C01N  1   -0.176258    0.144891    0.679910    11.00000    0.05014    0.03559 =
         0.03989    0.00071    0.01779    0.00066
C01O  1    0.235677    0.437349    0.796205    11.00000    0.04353    0.05453 =
         0.03327   -0.01245   -0.00038   -0.00095
C01Q  1    0.517150    0.379243    0.401167    11.00000    0.04044    0.06614 =
         0.03780   -0.00566    0.00559   -0.01851
C01S  1    0.510338    0.261903    0.392435    11.00000    0.03181    0.06548 =
         0.03391   -0.00648    0.00340    0.00125
C01T  1   -0.247250    0.249323    0.549777    11.00000    0.03466    0.06919 =
         0.04370    0.00034    0.00512    0.00321
H01A  2   -0.175729    0.371947    0.690101    11.00000    0.04366
H01C  2   -0.106468    0.403543    0.612917    11.00000    0.04269
H00B  2   -0.044933    0.116868    0.573995    11.00000    0.03416
H014  2    0.413366    0.125486    0.391479    11.00000    0.04494
H019  2   -0.030351    0.099961    0.201108    11.00000    0.04254
H00W  2    0.282862    0.434866    0.428115    11.00000    0.05540
H01S  2    0.569247    0.212573    0.384524    11.00000    0.04425
H01K  2    0.433032    0.530406    0.418308    11.00000    0.04361
H00Z  2    0.061210    0.374008    0.342146    11.00000    0.04012
H01G  2    0.051599    0.489533    0.219429    11.00000    0.04125
H01B  2   -0.041713    0.221727    0.075491    11.00000    0.04423
H00X  2    0.237853    0.150984    0.593984    11.00000    0.02220
H00J  2    0.114294    0.454557    0.518300    11.00000    0.03346
H012  2    0.266506    0.225145    0.733028    11.00000    0.04151
H00U  2    0.151428    0.534389    0.652760    11.00000    0.05118
H018  2   -0.001308    0.417939    0.088159    11.00000    0.05384
H01M  2   -0.270174    0.174299    0.524630    11.00000    0.05594
H01N  2   -0.235190    0.306625    0.503746    11.00000    0.05997
H01O  2   -0.309545    0.281407    0.584197    11.00000    0.06258
H01D  2   -0.053163    0.325958    0.689902    11.00000    0.05499
H01Q  2    0.583893    0.418118    0.404205    11.00000    0.06411
H01I  2    0.252193    0.370835    0.838691    11.00000    0.06373
H01J  2    0.295501    0.487394    0.795963    11.00000    0.05651
H01L  2    0.182451    0.486753    0.810949    11.00000    0.06100
H01E  2   -0.189423    0.065388    0.659638    11.00000    0.04451
H01F  2   -0.235376    0.175965    0.716093    11.00000    0.04395
H01H  2   -0.117953    0.129399    0.715392    11.00000    0.05768
HKLF 4 1 0 -1 0 1 0 0 0 0 1


REM  cu_b200702a_0ma_a.res in P-1 New:P21/n
REM wR2 = 0.1783, GooF = S = 1.055, Restrained GooF = 1.055 for all data
REM R1 = 0.0637 for 3420 Fo > 4sig(Fo) and 0.0810 for all 4366 data
REM 406 parameters refined using 0 restraints

END

WGHT      0.0795      2.5883

REM Highest difference peak  0.274,  deepest hole -0.334,  1-sigma level  0.073
Q1    1  -0.0812  0.4174  0.4573  11.00000  0.05    0.27
Q2    1   0.0033  0.0814  0.4807  11.00000  0.05    0.27
Q3    1   0.3226  0.3327  0.4042  11.00000  0.05    0.26
Q4    1   0.2864  0.2606  0.4000  11.00000  0.05    0.26
Q5    1   0.0766 -0.0296  0.4717  11.00000  0.05    0.26
Q6    1   0.1718  0.3004  0.6861  11.00000  0.05    0.26
Q7    1   0.0795 -0.0717  0.4628  11.00000  0.05    0.25
Q8    1   0.0031  0.1681  0.5834  11.00000  0.05    0.25
Q9    1   0.0142 -0.0403  0.3862  11.00000  0.05    0.24
Q10   1   0.0233  0.3350  0.4800  11.00000  0.05    0.23
Q11   1   0.0085  0.2058  0.3334  11.00000  0.05    0.23
Q12   1   0.2605  0.0399  0.3473  11.00000  0.05    0.23
Q13   1  -0.0343  0.1237  0.3433  11.00000  0.05    0.22
Q14   1   0.3351  0.5588  0.4523  11.00000  0.05    0.22
Q15   1   0.0296  0.2822  0.2861  11.00000  0.05    0.22
Q16   1   0.1442  0.2448  0.5823  11.00000  0.05    0.22
Q17   1   0.0735  0.0331  0.3713  11.00000  0.05    0.22
Q18   1   0.3377  0.2907  0.8183  11.00000  0.05    0.22
Q19   1  -0.2497  0.0974  0.5584  11.00000  0.05    0.22
Q20   1   0.1305  0.2681  0.3274  11.00000  0.05    0.22
;
_shelx_res_checksum                94749
_shelx_hkl_file
;
   1   0   0    0.70    0.40
   1   0   0    0.00    0.30
  -1   0   0    0.40    0.30
   3   0   0   -0.70    1.00
  -3   0   0    0.30    0.60
  -3   0   0   -2.00    1.10
  -3   0   0    0.10    1.40
   4   0   0    0.20    1.20
   4   0   0   -1.80    1.40
  -4   0   0    0.90    1.30
  -4   0   0   -1.50    1.80
  -4   0   0    0.00    1.70
  -4   0   0    0.40    0.70
   5   0   0   -0.50    1.20
  -5   0   0   -0.90    0.80
  -5   0   0   -3.40    2.40
  -5   0   0   -0.70    1.50
   6   0   0 1470.75  121.69
   6   0   0 1397.16  118.79
  -6   0   0 1312.47  121.09
  -6   0   0 1391.46  121.09
  -6   0   0 1427.06  117.69
   7   0   0   -2.80    2.70
   7   0   0   -2.90    2.10
  -7   0   0   -0.30    1.60
  -7   0   0   -0.90    1.70
  -7   0   0   -1.80    3.00
  -7   0   0   -1.80    1.80
  -8   0   0   16.70    4.60
  -8   0   0   29.10    6.30
   9   0   0    4.00    4.50
   9   0   0    0.70    1.70
  -9   0   0   -3.00    3.40
  -9   0   0   -0.90    2.00
  10   0   0  470.95   39.40
  10   0   0  534.25   46.50
  10   0   0  373.36   43.90
 -10   0   0  454.95   39.00
 -10   0   0  473.25   43.30
 -10   0   0  376.16   40.30
 -10   0   0  480.95   42.60
 -10   0   0  393.46   41.00
  11   0   0   20.80   11.60
 -11   0   0   -0.10    3.30
 -11   0   0    0.10    1.50
 -11   0   0    1.60    6.20
 -11   0   0    3.80    3.30
 -11   0   0    1.60    3.20
  12   0   0   22.20    4.40
 -12   0   0   17.70    3.70
 -12   0   0   27.30    6.30
 -12   0   0   19.20    4.80
  13   0   0   -0.60    1.50
 -13   0   0    0.60    1.30
 -13   0   0    1.60    2.60
 -14   0   0   -1.60    0.80
 -14   0   0    1.40    2.00
 -14   1   0    1.50    1.90
 -14   1   0    1.20    2.00
 -14   1   0    0.10    0.90
 -13   1   0    4.70    3.00
 -13   1   0    1.40    1.40
  13  -1   0    2.70    1.60
 -12   1   0   12.00    4.40
 -12   1   0    6.30    3.80
 -12   1   0    9.80    2.60
  12  -1   0    7.80   11.00
  12  -1   0    9.80    2.90
 -11   1   0  104.79   13.90
 -11   1   0   94.69   13.30
 -11   1   0   84.19   16.80
 -11   1   0   90.89   13.10
 -11   1   0  107.99   11.00
  11  -1   0  108.19   13.00
  11  -1   0  135.19   23.40
 -10   1   0    3.50    4.50
 -10   1   0    1.70    2.20
 -10   1   0    1.40    3.40
 -10   1   0    1.00    2.80
 -10   1   0   -0.10    3.70
  10  -1   0    9.40    5.40
  10  -1   0    5.30    4.70
  10  -1   0    3.70    2.10
  -9   1   0    7.90    4.20
  -9   1   0    2.90    2.30
   9  -1   0   -0.60    3.70
   9  -1   0   13.60    5.90
   9  -1   0    6.30    2.30
  -8   1   0   95.29   11.90
  -8   1   0   89.69   12.40
   8  -1   0   90.99   14.00
   8  -1   0  114.99   11.20
   8  -1   0   93.19   19.10
  -7   1   0  617.14   53.49
  -7   1   0  629.74   51.39
  -7   1   0  556.84   52.89
  -7   1   0  610.44   54.29
   7  -1   0  617.44   53.69
   7  -1   0  570.34   53.29
  -6   1   0  113.69   12.00
  -6   1   0  112.59   10.40
  -6   1   0   99.59   15.90
  -6   1   0  114.89   12.70
   6  -1   0  103.09   15.10
   6  -1   0  108.59   11.90
  -5   1   0  136.09   12.60
  -5   1   0  126.99   14.10
  -5   1   0  167.68   16.10
  -5   1   0  130.49   13.80
   5  -1   0  140.19   15.00
   5  -1   0  136.59   13.70
  -4   1   0  797.22   64.99
  -4   1   0  778.42   67.49
  -4   1   0  814.42   65.99
  -4   1   0  716.13   66.39
   4  -1   0  731.83   67.29
   4  -1   0  788.12   65.69
  -3   1   0    4.00    1.70
  -3   1   0    3.90    1.50
  -3   1   0    2.90    0.90
   3  -1   0    3.60    1.60
   3  -1   0    2.00    1.20
  -2   1   0  779.82   66.89
   2  -1   0  730.23   66.89
   2  -1   0  871.11   66.79
  -1   1   0  742.33   69.99
   1  -1   0  931.31   70.09
   0   1   0    0.40    0.30
   0  -1   0    0.90    0.40
   1   1   0  903.41   82.79
  -1  -1   0 1077.59   82.79
   2   1   0  850.61   75.09
  -2  -1   0  932.21   75.09
  -2  -1   0  897.61   75.39
   3   1   0    2.80    1.20
  -3  -1   0    2.40    1.90
  -3  -1   0    5.30    1.10
  -3  -1   0    2.20    1.40
  -3  -1   0    6.30    1.60
  -3  -1   0    1.90    1.80
   4   1   0  805.52   68.39
  -4  -1   0  812.52   70.29
  -4  -1   0  786.22   69.19
  -4  -1   0  794.52   67.79
  -4  -1   0  827.62   68.69
   5   1   0  125.89   12.90
   5   1   0  123.09   13.20
  -5  -1   0  123.49   13.20
  -5  -1   0  126.89   13.60
  -5  -1   0  142.39   14.00
  -5  -1   0  137.29   13.70
   6   1   0   97.69   12.20
  -6  -1   0  121.29   10.80
  -6  -1   0  112.69   12.80
  -6  -1   0   84.99   13.80
  -6  -1   0  125.09   17.30
  -6  -1   0  131.39   14.20
   7   1   0  571.14   53.59
   7   1   0  632.34   54.49
  -7  -1   0  595.24   51.99
  -7  -1   0  658.53   54.09
  -7  -1   0  580.14   53.19
  -8  -1   0   85.49   11.70
  -8  -1   0   84.79   13.90
   9   1   0    5.80    5.80
  -9  -1   0    1.60    4.00
  -9  -1   0    0.60    2.20
  10   1   0    4.40    5.50
  10   1   0    3.40    2.00
 -10  -1   0    0.40    3.40
 -10  -1   0    3.90    2.30
 -10  -1   0    1.20    4.40
 -10  -1   0    9.30    4.90
 -11  -1   0  132.39   20.30
 -11  -1   0   97.49   13.70
 -11  -1   0  107.89   11.10
 -11  -1   0  111.99   14.10
  12   1   0   10.20   10.00
 -12  -1   0   15.00    3.50
 -12  -1   0   13.80    4.80
 -12  -1   0    7.10    7.30
 -12  -1   0    9.70    3.90
 -13  -1   0    0.30    1.70
 -13  -1   0   -2.30    2.50
 -14  -1   0   -1.20    1.70
 -14  -1   0   -3.10    3.00
 -14   2   0   53.69    7.30
 -14   2   0   37.10    6.00
 -14   2   0   55.89    5.90
 -13   2   0    1.10    2.60
 -13   2   0    1.30    2.70
 -13   2   0    0.20    1.40
  13  -2   0   -1.70    1.40
 -12   2   0  143.79   18.60
 -12   2   0  151.78   16.70
 -12   2   0  157.78   18.30
  12  -2   0  179.68   24.70
  12  -2   0  152.98   15.90
 -11   2   0   -0.40    3.00
 -11   2   0   -2.00    3.50
 -11   2   0    7.30    3.60
 -11   2   0    1.20    1.80
  11  -2   0   -1.20    9.10
  11  -2   0    1.80    5.30
 -10   2   0   36.40    8.20
 -10   2   0   56.69   11.00
 -10   2   0   47.60    9.50
 -10   2   0   55.69    7.00
 -10   2   0   47.90   11.70
  10  -2   0   40.00    9.10
  10  -2   0   50.39    7.00
  -9   2   0   44.60    9.10
   9  -2   0   54.89    9.90
   9  -2   0   37.60    6.30
   9  -2   0   61.39   10.70
  -8   2   0  269.67   27.20
  -8   2   0  243.78   25.70
   8  -2   0  276.57   24.50
   8  -2   0  275.77   27.40
   8  -2   0  266.87   28.40
  -7   2   0  121.79   13.50
  -7   2   0  105.29   10.90
  -7   2   0  107.39   12.70
   7  -2   0   87.19   14.40
   7  -2   0  108.39   14.00
   7  -2   0  118.69   11.20
   7  -2   0  120.19   14.30
  -6   2   0  379.26   31.50
  -6   2   0  369.26   31.90
  -6   2   0  320.17   29.10
  -6   2   0  332.47   30.70
   6  -2   0  285.27   30.30
   6  -2   0  329.27   29.40
   6  -2   0  305.07   31.80
   6  -2   0  359.86   31.30
  -5   2   0  493.45   43.00
  -5   2   0  477.35   44.20
  -5   2   0  530.15   45.20
  -5   2   0  518.85   44.60
   5  -2   0  495.25   44.50
   5  -2   0  510.15   44.10
  -4   2   0  327.57   28.00
  -4   2   0  330.87   29.30
  -4   2   0  299.77   30.20
  -4   2   0  330.67   29.00
   4  -2   0  340.67   28.90
   4  -2   0  319.17   29.10
  -3   2   0  713.93   60.49
  -3   2   0  677.23   61.19
   3  -2   0  754.22   60.99
   3  -2   0  725.93   61.19
  -2   2   0    3.40    1.60
  -2   2   0    0.00    0.70
  -2   2   0    2.10    0.80
   2  -2   0    1.50    1.10
   2  -2   0    1.20    1.20
   1  -2   0   43.20    4.90
   1  -2   0   49.30    4.90
   1   2   0   60.49    5.60
  -1  -2   0   47.30    5.20
  -1  -2   0   52.09    5.60
  -1  -2   0   62.69    6.70
   2   2   0    1.10    0.90
  -2  -2   0    2.00    1.30
  -2  -2   0    1.10    1.00
  -2  -2   0    1.10    1.90
  -2  -2   0    1.50    1.20
  -2  -2   0    1.80    1.00
  -3  -2   0  846.12   72.49
  -3  -2   0  960.40   70.99
  -3  -2   0  751.52   71.29
  -3  -2   0  813.32   71.19
   4   2   0  332.07   31.70
  -4  -2   0  361.66   32.50
  -4  -2   0  344.47   33.00
  -4  -2   0  348.57   32.60
  -4  -2   0  412.06   31.30
  -4  -2   0  379.16   32.00
   5   2   0  515.95   46.40
  -5  -2   0  609.54   46.60
  -5  -2   0  519.35   47.80
  -5  -2   0  519.55   45.70
  -5  -2   0  527.55   47.50
  -5  -2   0  517.05   48.10
   6   2   0  350.06   30.00
  -6  -2   0  334.87   31.20
  -6  -2   0  338.87   31.10
  -6  -2   0  345.07   32.10
  -6  -2   0  311.17   28.60
  -6  -2   0  286.17   30.50
   7   2   0   89.29   12.40
  -7  -2   0  112.29   16.50
  -7  -2   0  104.49   11.40
  -7  -2   0  111.09   10.50
  -7  -2   0   90.39   14.00
  -7  -2   0  101.39   12.80
  -8  -2   0  278.37   26.80
  -8  -2   0  242.68   25.40
  -9  -2   0   15.60    3.90
  -9  -2   0   15.80    5.30
 -10  -2   0   34.00    7.20
 -10  -2   0   23.70    6.80
 -10  -2   0   34.30    7.00
 -10  -2   0   47.50    6.40
 -11  -2   0    1.60    3.50
 -11  -2   0   -1.30    4.70
 -11  -2   0   -4.40    4.00
 -11  -2   0   -0.40    3.10
 -11  -2   0    5.10    2.70
 -12  -2   0  131.69   12.30
 -12  -2   0  120.39   16.50
 -13  -2   0   -4.80    3.20
 -13  -2   0    1.70    2.60
 -13  -2   0   -0.90    1.50
 -14  -2   0   42.70    5.90
 -14  -2   0   48.60    6.50
 -13   3   0   82.79    8.20
 -13   3   0   62.99   10.50
 -13   3   0   86.59   10.90
 -12   3   0    1.40    2.80
 -12   3   0    6.40    3.80
 -12   3   0    2.40    2.00
  12  -3   0    2.10    6.80
  12  -3   0    2.80    2.20
 -11   3   0    3.50    3.90
 -11   3   0   -1.40    1.60
  11  -3   0    2.60    2.10
  11  -3   0   -2.30    5.50
 -10   3   0   67.99   12.30
 -10   3   0   91.69   12.00
 -10   3   0   90.19   12.90
 -10   3   0   90.39    9.80
  10  -3   0   79.49   10.30
  10  -3   0   98.39   15.50
  10  -3   0  107.39   17.80
  -9   3   0   83.99   12.90
  -9   3   0   80.89   11.10
  -9   3   0   69.79    8.70
  -9   3   0   76.59   12.40
  -9   3   0   56.09   12.60
   9  -3   0  103.69   14.70
   9  -3   0   85.69    9.50
   9  -3   0   84.29   14.70
  -8   3   0   -3.20    2.10
  -8   3   0   -1.40    3.50
   8  -3   0   -2.50    3.40
   8  -3   0   -1.20    2.90
  -7   3   0  319.07   30.30
  -7   3   0  337.27   31.50
  -7   3   0  321.07   28.40
   7  -3   0  261.07   30.20
   7  -3   0  377.36   31.70
   7  -3   0  324.17   31.00
   7  -3   0  313.07   31.80
  -6   3   0   -0.10    2.20
  -6   3   0    3.50    1.40
  -6   3   0    6.60    3.10
   6  -3   0   -0.50    2.90
   6  -3   0    0.60    2.10
   6  -3   0    1.30    3.10
   6  -3   0    2.70    1.70
  -5   3   0  147.99   13.60
  -5   3   0  148.19   15.60
  -5   3   0  135.79   14.80
   5  -3   0  162.38   15.50
   5  -3   0  152.18   15.80
   5  -3   0  135.59   15.70
  -4   3   0   24.40    4.60
  -4   3   0   26.20    3.40
  -4   3   0   19.70    4.00
   4  -3   0   25.10    4.70
  -3   3   0  282.17   23.60
  -3   3   0  254.87   24.70
   3  -3   0  251.47   24.90
   3  -3   0  293.27   24.30
  -2   3   0  496.25   39.30
   2  -3   0  403.06   39.60
   2  -3   0  485.85   39.70
  -1   3   0 1056.79   81.29
   1  -3   0  854.31   81.39
   1  -3   0  991.80   81.89
   0   3   0    1.90    1.10
   0   3   0    0.00    0.80
   0  -3   0   -0.60    1.20
   0  -3   0    1.00    1.30
   0  -3   0    1.60    1.30
   0  -3   0    2.20    1.90
   1   3   0 1224.88   97.59
  -1  -3   0 1100.89   97.59
  -2  -3   0  549.35   44.80
  -2  -3   0  527.45   44.90
  -2  -3   0  495.95   46.20
  -3  -3   0  296.87   27.60
  -3  -3   0  350.86   27.20
  -3  -3   0  283.77   27.10
  -3  -3   0  315.87   27.60
  -3  -3   0  320.17   29.30
   4   3   0   22.20    4.70
  -4  -3   0   24.40    4.70
  -4  -3   0   16.70    3.10
  -4  -3   0   28.80    6.70
  -4  -3   0   22.30    3.80
  -4  -3   0   21.90    4.50
   5   3   0  152.48   15.20
  -5  -3   0  147.09   15.80
  -5  -3   0  150.88   14.50
  -5  -3   0  131.99   17.50
  -5  -3   0  144.69   15.30
  -5  -3   0  178.58   18.50
  -5  -3   0  161.78   14.20
  -6  -3   0   -1.00    2.90
  -6  -3   0    8.00    3.40
  -6  -3   0    3.50    1.70
   7   3   0  279.97   30.20
  -7  -3   0  336.17   32.30
  -7  -3   0  316.37   30.60
  -7  -3   0  351.66   30.50
  -7  -3   0  315.27   28.40
  -7  -3   0  312.97   29.10
  -8  -3   0   -0.40    2.90
  -8  -3   0   -4.00    4.10
  -8  -3   0    0.90    4.40
  -8  -3   0    0.40    2.20
  -9  -3   0   81.99   12.00
  -9  -3   0   90.09   17.20
  -9  -3   0   61.79    9.30
 -10  -3   0   64.19    9.90
 -10  -3   0   79.89   12.90
 -10  -3   0   76.79   12.00
 -10  -3   0   72.59   10.00
  11   3   0    2.50    9.50
 -11  -3   0    1.20    3.60
 -12  -3   0    5.10    1.90
 -12  -3   0   -0.20    3.20
 -12  -3   0    0.50    3.10
 -13  -3   0   73.59    9.60
 -13  -3   0   84.19    9.50
 -13   4   0    3.40    1.60
 -13   4   0    1.90    3.30
 -13   4   0    6.80    2.90
 -12   4   0   28.10    6.80
 -12   4   0   42.80    5.60
 -12   4   0   43.70    8.50
  12  -4   0   34.90    6.30
 -11   4   0   17.60    6.10
 -11   4   0   19.30    5.60
 -11   4   0   30.00    5.10
  11  -4   0   26.70    5.70
 -10   4   0   81.99   12.60
 -10   4   0   94.69   13.60
 -10   4   0   95.19   10.30
  10  -4   0  125.99   16.50
  10  -4   0   92.19   11.20
  -9   4   0    0.70    2.50
  -9   4   0    1.10    5.80
  -9   4   0   -2.10    5.90
  -9   4   0   -1.10    2.70
   9  -4   0    0.60    4.30
  -8   4   0  157.48   19.10
  -8   4   0  181.18   20.70
   8  -4   0  198.28   21.80
   8  -4   0  180.48   21.60
   8  -4   0  186.48   17.90
  -7   4   0  106.89   11.50
  -7   4   0  120.89   14.50
  -7   4   0  109.89   13.20
   7  -4   0  115.09   15.00
  -6   4   0   10.00    3.90
  -6   4   0   11.30    2.30
  -6   4   0    9.70    3.30
   6  -4   0   13.10    4.10
   6  -4   0   15.60    4.90
  -5   4   0  136.99   14.90
  -5   4   0  126.09   13.80
  -5   4   0  119.59   12.50
   5  -4   0  125.89   12.80
   5  -4   0  138.19   15.50
   5  -4   0  139.19   15.30
   5  -4   0  145.89   14.40
  -4   4   0   63.59    6.60
  -4   4   0   59.09    8.30
  -4   4   0   60.79    7.80
   4  -4   0   72.99    9.50
   4  -4   0   68.59    8.30
   4  -4   0   49.20    8.10
  -3   4   0  735.53   62.79
   3  -4   0  717.93   63.49
   3  -4   0  787.82   63.49
   3  -4   0  714.63   64.39
  -2   4   0 1527.45  126.29
   2  -4   0 1664.73  126.99
   2  -4   0 1367.96  127.89
   2  -4   0 1468.35  127.09
   2  -4   0 1495.55  126.99
  -1   4   0  997.70   74.79
   1  -4   0  897.01   75.79
   1  -4   0  843.62   75.09
   1  -4   0  804.12   75.19
   0  -4   0 8238.18  740.03
   0  -4   0 9516.55  740.13
   0  -4   0 8889.31  741.23
   1   4   0  889.81   83.19
  -1  -4   0 1071.19   83.59
  -1  -4   0 1005.20   83.59
  -1  -4   0  883.81   84.79
  -1  -4   0 1091.19   83.49
   2   4   0 1482.35  144.49
  -2  -4   0 1674.43  144.59
  -2  -4   0 1604.24  144.69
  -2  -4   0 1989.20  147.59
  -2  -4   0 1882.01  144.89
  -3  -4   0  725.23   64.59
  -3  -4   0  744.63   66.19
  -3  -4   0  711.93   63.79
  -3  -4   0  794.22   63.69
  -3  -4   0  781.12   64.29
  -4  -4   0   66.19    8.50
  -4  -4   0   62.89    6.70
  -4  -4   0   59.19    8.30
  -4  -4   0   56.19    9.30
  -4  -4   0   62.59    8.30
   5   4   0  142.49   14.30
  -5  -4   0  120.59   15.50
  -5  -4   0  139.69   13.10
  -5  -4   0  131.79   14.30
  -5  -4   0  130.39   12.80
  -5  -4   0  134.89   14.60
  -5  -4   0  136.39   14.20
  -6  -4   0   13.90    3.50
  -6  -4   0   16.10    4.20
  -6  -4   0   14.70    4.80
  -7  -4   0  100.69   11.70
  -7  -4   0  126.99   14.60
  -7  -4   0  111.39   13.40
  -7  -4   0  109.09   15.90
  -7  -4   0  104.49   11.30
   8   4   0  137.89   24.20
  -8  -4   0  138.39   15.30
  -8  -4   0  151.48   18.90
  -8  -4   0  164.38   17.70
  -8  -4   0  163.68   22.30
  -8  -4   0  142.49   16.70
   9   4   0   -3.00    5.30
  -9  -4   0    3.80    5.80
  -9  -4   0    1.50    3.90
  -9  -4   0    5.50    5.00
 -10  -4   0   54.29    9.40
 -11  -4   0   25.40    6.40
 -11  -4   0    8.80    7.80
 -11  -4   0   27.00    5.40
 -12  -4   0   23.30    4.50
 -13  -4   0    2.80    2.50
 -13   5   0   29.00    5.50
 -13   5   0   24.40    3.70
 -12   5   0    2.70    2.90
 -12   5   0    7.00    3.70
 -12   5   0    7.30    2.10
  12  -5   0    4.60    2.70
 -11   5   0  271.57   26.00
 -11   5   0  261.57   23.80
  11  -5   0  237.08   30.50
  11  -5   0  262.37   25.20
 -10   5   0   39.50    9.80
 -10   5   0   63.69    7.70
  10  -5   0   61.59    8.60
  10  -5   0   85.39   15.20
  -9   5   0   98.69   12.90
  -9   5   0   84.59    9.80
   9  -5   0   89.29   10.90
   9  -5   0   87.49   17.30
   9  -5   0  108.09   17.00
  -8   5   0   42.90    8.80
   8  -5   0   50.29    7.30
   8  -5   0   60.09   12.00
   8  -5   0   37.50    7.40
  -7   5   0   39.30    6.00
  -7   5   0   20.80    5.20
   7  -5   0   30.20    5.20
   7  -5   0   34.20    7.20
   7  -5   0   34.00    8.40
  -6   5   0    5.00    1.90
  -6   5   0    6.10    2.80
   6  -5   0    3.20    3.20
   6  -5   0    4.30    3.60
   6  -5   0    4.00    3.50
   6  -5   0    6.20    2.10
  -5   5   0  463.05   43.20
  -5   5   0  487.35   42.20
   5  -5   0  482.85   44.20
   5  -5   0  514.85   44.10
   5  -5   0  478.95   45.30
  -4   5   0  303.97   27.50
  -4   5   0  304.37   28.30
   4  -5   0  307.47   28.80
   4  -5   0  279.07   34.30
   4  -5   0  364.06   33.70
  -3   5   0  914.01   70.09
  -3   5   0  828.02   70.99
   3  -5   0  806.42   70.69
   3  -5   0  805.72   71.79
   3  -5   0  732.03   70.19
  -2   5   0  686.23   57.49
   2  -5   0  657.33   58.49
   2  -5   0  651.03   59.49
   2  -5   0  700.43   58.39
  -1   5   0   73.39    7.80
   1  -5   0   70.69    9.60
   1  -5   0   85.79    9.40
   0   5   0   -0.40    1.00
   0  -5   0    0.60    2.20
   0  -5   0   -1.10    1.60
   1   5   0   69.39    7.30
  -1  -5   0   64.09    8.30
  -1  -5   0   73.99    7.80
  -1  -5   0   78.99   10.40
  -1  -5   0   65.89   10.10
   2   5   0  744.53   73.39
  -2  -5   0  944.61   73.79
  -2  -5   0  914.71   73.89
  -2  -5   0  862.81   73.69
   3   5   0  732.73   70.19
  -3  -5   0  796.92   70.39
  -3  -5   0  897.31   70.69
  -3  -5   0  870.01   73.39
  -3  -5   0  811.62   71.49
  -3  -5   0  857.31   70.79
   4   5   0  279.37   26.60
  -4  -5   0  320.87   27.20
  -4  -5   0  290.97   26.60
  -4  -5   0  298.57   27.90
  -4  -5   0  298.07   26.10
  -4  -5   0  311.77   30.30
   5   5   0  467.75   41.90
  -5  -5   0  496.75   45.50
  -5  -5   0  495.85   42.80
  -5  -5   0  489.05   41.90
  -5  -5   0  498.75   43.60
  -5  -5   0  434.16   41.40
   6   5   0    1.30    3.50
   6   5   0    3.10    1.90
  -6  -5   0    0.50    3.10
  -6  -5   0    8.10    3.20
  -6  -5   0    0.70    2.00
  -6  -5   0    7.70    4.20
  -6  -5   0    7.20    3.00
   7   5   0   13.90    6.00
  -7  -5   0   21.20    4.00
  -7  -5   0   23.90    6.60
  -7  -5   0   20.70    3.90
   8   5   0   26.00    8.60
  -8  -5   0   30.40    9.10
  -8  -5   0   39.80    6.30
  -8  -5   0   21.20    6.30
  -8  -5   0   39.90    7.20
  -9  -5   0  104.09   16.30
  -9  -5   0   92.19   13.80
 -10  -5   0   72.99   13.10
 -11  -5   0  234.28   25.60
 -12  -5   0    4.50    3.80
 -13   6   0   89.49    7.80
 -13   6   0   65.19    8.80
 -12   6   0   20.70    6.30
 -12   6   0   23.50    3.80
  12  -6   0   14.00    6.00
 -11   6   0   30.10    5.70
 -11   6   0   43.10    6.20
  11  -6   0   18.00    9.90
  11  -6   0   27.70    6.50
 -10   6   0   62.19    7.30
  10  -6   0   65.69    8.90
  10  -6   0   43.60   10.60
  -9   6   0   14.00    3.10
   9  -6   0   10.10    8.50
   9  -6   0   29.30    8.90
  -8   6   0  651.13   53.79
  -8   6   0  468.15   48.30
  -8   6   0  523.85   51.99
   8  -6   0  643.04   51.19
  -7   6   0   49.20    9.70
  -7   6   0   51.39    9.20
   7  -6   0   57.09   12.10
   7  -6   0   57.09    7.20
   7  -6   0   40.60    8.80
  -6   6   0  138.79   15.70
  -6   6   0  135.09   13.70
   6  -6   0  134.49   13.90
   6  -6   0  143.89   18.50
  -5   6   0  311.17   27.40
  -5   6   0  301.47   28.40
   5  -6   0  335.47   31.80
   5  -6   0  261.97   27.20
   5  -6   0  343.57   31.50
   5  -6   0  280.37   30.80
  -4   6   0   84.29    9.10
   4  -6   0   97.69   14.00
   4  -6   0   92.79   12.50
   4  -6   0   75.49   12.70
   4  -6   0   73.39   11.70
  -3   6   0  157.88   15.00
  -3   6   0  186.38   15.70
   3  -6   0  124.39   17.40
   3  -6   0  157.68   18.60
   3  -6   0  154.78   16.80
  -2   6   0   93.09   10.00
  -2   6   0  104.59   10.40
   2  -6   0   90.99   12.60
   2  -6   0  112.09   12.30
   2  -6   0  106.99   12.70
   2  -6   0   88.59   12.40
  -1   6   0  830.62   78.39
   1  -6   0  932.51   79.29
   1  -6   0  974.50   79.19
   1  -6   0  994.20   82.09
   1  -6   0  888.41   80.19
   0   6   0  720.53   64.69
   0  -6   0  764.62   65.19
   0  -6   0  722.03   65.89
   0  -6   0  759.72   67.29
   0  -6   0  816.82   65.19
   1   6   0  806.02   71.99
  -1  -6   0  773.52   74.29
  -1  -6   0  882.11   72.39
  -1  -6   0  911.11   72.29
   2   6   0   89.49    9.30
  -2  -6   0   90.59    9.60
  -2  -6   0   85.69   12.20
  -2  -6   0   85.69   10.30
  -2  -6   0   88.99   10.20
  -2  -6   0   92.79   10.50
  -3  -6   0  174.98   16.10
  -3  -6   0  154.58   16.60
  -3  -6   0  162.78   19.00
  -3  -6   0  160.18   19.40
   4   6   0   73.19    8.30
  -4  -6   0   73.19   10.10
  -4  -6   0   69.79   10.10
  -4  -6   0   77.09   10.00
  -4  -6   0   74.39   11.90
  -4  -6   0   79.49    8.60
   5   6   0  282.87   26.20
  -5  -6   0  283.97   27.30
  -5  -6   0  303.17   30.30
  -5  -6   0  259.77   30.50
  -5  -6   0  301.77   26.40
   6   6   0  139.19   13.70
  -6  -6   0  131.89   18.30
  -6  -6   0  133.29   13.70
  -6  -6   0  109.69   15.90
  -6  -6   0  136.99   15.30
  -7  -6   0   45.40    9.70
  -7  -6   0   39.30    7.50
  -7  -6   0   57.69    9.20
  -8  -6   0  484.85   56.29
  -8  -6   0  626.54   54.49
  -8  -6   0  548.55   53.69
  -8  -6   0  630.04   54.79
  -8  -6   0  657.53   58.39
 -12   7   0   -0.10    2.40
 -12   7   0   -0.70    1.10
 -11   7   0   42.50    5.30
 -11   7   0   52.99   10.40
  11  -7   0   26.30    8.20
 -10   7   0   -6.00    3.20
 -10   7   0    1.70    1.60
  10  -7   0   -3.70    2.90
  10  -7   0    0.50    9.50
  -9   7   0   79.49    9.10
  -9   7   0   72.19   13.90
   9  -7   0  134.49   31.40
   9  -7   0   83.89   10.90
   9  -7   0   61.99   15.50
  -8   7   0   87.79    9.20
  -8   7   0   82.19   12.10
   8  -7   0  101.29   18.70
   8  -7   0   77.39   10.60
   8  -7   0   64.89   11.00
  -7   7   0   -4.20    2.70
  -7   7   0    0.80    2.70
   7  -7   0    0.90    2.70
   7  -7   0   -6.10    5.50
  -6   7   0   46.80    9.10
   6  -7   0   48.20   10.00
   6  -7   0   47.80    8.00
   6  -7   0   39.60   11.20
  -5   7   0  106.79   10.50
  -5   7   0   74.99   11.30
   5  -7   0   87.79   14.30
  -4   7   0    2.80    1.70
   4  -7   0    1.60    4.40
   4  -7   0    8.40    5.40
  -3   7   0    1.50    1.70
   3  -7   0    4.90    3.60
   3  -7   0    6.50    4.30
   3  -7   0    5.80    3.80
  -2   7   0  598.44   57.79
  -2   7   0  609.74   56.09
   2  -7   0  688.73   57.39
   2  -7   0  708.33   59.39
   2  -7   0  643.84   58.89
  -1   7   0   69.39   11.30
  -1   7   0   83.99    9.00
   1  -7   0   91.79   11.70
   1  -7   0   61.49   11.70
   1  -7   0   93.69   10.90
   1  -7   0   59.89   13.20
   0   7   0    2.20    3.00
   0   7   0   -2.10    1.40
   0  -7   0    1.00    2.60
   0  -7   0   -2.40    2.30
   0  -7   0   -2.10    3.40
   0  -7   0   -0.30    3.00
   1   7   0   75.89   11.10
   1   7   0   83.99    9.30
  -1  -7   0   85.49   11.10
  -1  -7   0   78.39   10.40
  -1  -7   0   80.99   10.40
  -1  -7   0   93.69   12.90
   2   7   0  582.34   51.69
   2   7   0  542.95   52.79
  -2  -7   0  615.24   55.29
  -2  -7   0  581.14   52.59
  -2  -7   0  623.74   51.89
  -2  -7   0  619.74   52.09
   3   7   0   -0.30    3.60
   3   7   0    1.30    1.70
  -3  -7   0    1.60    3.10
  -3  -7   0   -3.30    2.60
  -3  -7   0   -0.70    1.80
  -3  -7   0    0.90    3.30
   4   7   0    2.20    1.70
  -4  -7   0    0.20    2.70
  -4  -7   0   -0.20    1.90
  -4  -7   0    2.40    3.20
  -4  -7   0   -2.70    3.70
   5   7   0   94.19   10.70
  -5  -7   0   68.39   13.60
  -5  -7   0   95.99   10.70
  -5  -7   0  114.69   16.70
   6   7   0   43.00    7.50
  -6  -7   0   45.60    9.90
  -6  -7   0   43.60    7.40
  -6  -7   0   48.60   11.20
   7   7   0   -1.90    2.40
  -7  -7   0   -0.40    3.80
  -7  -7   0   -4.30    6.60
  -8  -7   0   97.59   12.60
  -8  -7   0  109.79   14.00
  -8  -7   0   96.09   18.00
  -8  -7   0  110.89   14.00
  -9  -7   0  124.19   18.00
  -9  -7   0  113.19   16.20
 -12   8   0    3.60    1.10
  12  -8   0    3.00    1.30
 -11   8   0   -0.30    1.10
 -10   8   0   58.59    7.10
  10  -8   0  100.29   19.20
   9  -8   0   21.00   10.80
  -8   8   0  241.48   23.10
   8  -8   0  284.47   33.60
  -7   8   0   61.59    9.20
   7  -8   0   74.39   10.20
  -6   8   0  252.27   23.10
   6  -8   0  259.17   30.60
   6  -8   0  217.88   25.00
   5  -8   0   71.89   14.70
  -4   8   0  216.18   23.50
   4  -8   0  258.87   27.50
  -3   8   0    4.10    2.10
   3  -8   0    4.20    4.50
   3  -8   0   -1.30    4.00
   3  -8   0   -3.90    4.20
   3  -8   0   -0.60    4.70
  -2   8   0   32.00    5.70
  -2   8   0   33.50    7.40
   2  -8   0   51.59   11.00
   2  -8   0   21.10    6.60
  -1   8   0  197.28   22.40
  -1   8   0  218.08   20.30
   1  -8   0  206.48   22.00
   1  -8   0  203.58   22.00
   1  -8   0  205.48   23.70
   1  -8   0  216.08   22.00
   0   8   0    1.90    1.90
   0   8   0    0.90    3.10
   0  -8   0   -2.90    3.50
   0  -8   0   -0.90    3.40
   0  -8   0    3.10    3.50
   1   8   0  216.58   23.40
   1   8   0  203.78   19.20
  -1  -8   0  178.98   24.80
  -1  -8   0  180.08   22.50
   2   8   0   27.30    5.10
  -2  -8   0   22.10    6.20
  -2  -8   0   18.00    5.20
   3   8   0    4.60    2.20
  -3  -8   0    8.70    4.20
  -3  -8   0    2.70    3.90
  -3  -8   0   -2.20    3.70
  -3  -8   0   -6.00    5.20
   4   8   0  199.68   19.90
  -4  -8   0  201.68   26.10
  -4  -8   0  196.58   23.80
  -5  -8   0   24.90    6.40
   6   8   0  239.28   23.20
  -6  -8   0  204.58   27.20
  -6  -8   0  225.48   27.60
  -6  -8   0  273.57   25.30
  -7  -8   0   90.89   17.00
  -7  -8   0  103.69   12.90
  -7  -8   0  110.79   13.90
  -7  -8   0   82.29   11.20
  -8  -8   0  323.57   29.50
  -8  -8   0  308.27   29.40
  -8  -8   0  251.67   37.20
  -8  -8   0  274.47   27.30
  -9  -8   0    2.80    4.60
  -9  -8   0    3.90    3.20
  -9  -8   0   -1.10    4.30
  11  -9   0    2.40    1.60
 -10   9   0   49.90    5.70
  -9   9   0    7.20    3.20
   9  -9   0   -5.10    8.90
   9  -9   0    5.70    3.40
  -8   9   0   87.39    9.60
   8  -9   0  138.69   21.70
   8  -9   0   90.59   11.10
   7  -9   0   36.70   11.00
   7  -9   0   11.00    9.30
   7  -9   0    4.10    3.00
   6  -9   0   40.90   11.70
  -5   9   0   47.90    7.70
   5  -9   0   40.30    9.30
  -4   9   0  162.48   17.10
   4  -9   0  170.98   21.60
   4  -9   0  156.58   22.60
  -3   9   0    0.90    1.90
   3  -9   0   -7.30    4.20
  -2   9   0   75.59    9.60
  -2   9   0   76.69   12.90
   2  -9   0   71.99   16.00
   2  -9   0   64.09   14.80
  -1   9   0   42.40    6.70
   1  -9   0   29.70    6.30
   1  -9   0   26.20    6.90
   1  -9   0   39.30    7.90
   0   9   0   -0.20    1.90
   0   9   0   -0.60    3.30
   0  -9   0   -5.90    4.30
   0  -9   0   -3.60    3.50
   0  -9   0    0.50    4.70
   1   9   0   40.50    6.50
  -1  -9   0   24.70    6.10
  -1  -9   0   28.10    8.20
  -1  -9   0   29.60    6.80
   2   9   0   82.79   11.20
   2   9   0   81.09   10.00
  -2  -9   0   60.59   11.40
  -2  -9   0   70.39   13.70
   3   9   0    0.00    2.30
   3   9   0    4.30    3.30
  -3  -9   0   -0.50    3.10
   4   9   0   89.99   17.30
   4   9   0  135.89   14.20
  -4  -9   0  135.39   17.80
   5   9   0   63.59    9.50
   5   9   0   73.69   11.90
  -5  -9   0   69.99   10.60
  -5  -9   0   61.99   14.00
  -5  -9   0   75.89   12.50
  -5  -9   0   75.29    9.70
  -6  -9   0    8.50    4.20
  -6  -9   0   17.60    6.30
  -6  -9   0   20.20    4.00
  -6  -9   0   34.00    7.30
   7   9   0    0.10    5.40
  -7  -9   0    0.10    2.90
  -7  -9   0    6.60    4.30
  -7  -9   0   -5.40    5.60
  -8  -9   0  121.89   14.20
  -8  -9   0  115.89   12.90
  -8  -9   0  105.59   14.30
  -9  -9   0    9.30    4.30
  -9  -9   0    4.00    3.60
  -9  -9   0    7.20    2.90
 -10  -9   0   34.30    8.00
  10 -10   0    0.40    1.80
  10 -10   0   -3.40    1.80
  -9  10   0   13.20    2.40
   9 -10   0   11.40    2.60
  -8  10   0   -2.40    2.30
   8 -10   0   -1.90    2.90
   8 -10   0    1.00    3.10
   8 -10   0   -0.60   10.40
   7 -10   0   44.40    6.50
   7 -10   0   52.99    8.30
   7 -10   0   76.39   15.80
  -6  10   0   -2.50    4.60
   6 -10   0   -2.90    2.70
   6 -10   0   -2.80    7.00
  -5  10   0   99.79   11.80
   5 -10   0   86.39   16.50
   5 -10   0   81.79   10.70
  -4  10   0   21.50    6.30
   4 -10   0   13.60    4.10
  -3  10   0    0.60    2.20
   3 -10   0   -4.00    5.20
   3 -10   0   -3.30    2.00
  -2  10   0  193.68   20.40
  -2  10   0  218.38   23.70
   2 -10   0  176.18   24.80
   2 -10   0  213.48   22.90
  -1  10   0  547.45   50.29
  -1  10   0  536.75   47.60
   1 -10   0  492.25   51.89
   1 -10   0  505.85   49.20
   1 -10   0  540.85   49.70
   0  10   0  173.08   17.10
   0  10   0  162.98   19.80
   0 -10   0  154.48   19.60
   0 -10   0  139.39   21.10
   1  10   0  557.44   46.00
   1  10   0  519.05   48.10
  -1 -10   0  454.15   47.70
  -1 -10   0  476.55   49.90
   2  10   0  189.28   19.20
   2  10   0  186.88   21.10
  -2 -10   0  173.28   23.10
   3  10   0   -2.30    3.40
   3  10   0    1.00    2.30
  -3 -10   0   -4.20    3.90
  -3 -10   0    4.20    3.30
  -3 -10   0   -3.20    1.90
  -3 -10   0   -4.10    2.90
   4  10   0   38.90    7.40
   4  10   0   36.50    7.90
  -4 -10   0   44.80    7.10
  -4 -10   0   34.70    8.20
  -4 -10   0   33.50    7.20
   5  10   0   89.69   12.30
   5  10   0  121.69   15.00
  -5 -10   0   83.49   16.00
  -5 -10   0  119.79   13.90
  -5 -10   0   77.49   10.20
  -5 -10   0  103.99   11.80
  -5 -10   0  112.59   14.80
   6  10   0   -4.40    6.30
  -6 -10   0   12.90    5.20
  -6 -10   0    5.20    7.50
  -6 -10   0   10.10    4.00
  -6 -10   0    1.30    2.70
  -6 -10   0   11.40    3.20
  -7 -10   0   76.09   10.60
  -7 -10   0   62.09    8.90
  -7 -10   0   68.99   10.70
  -8 -10   0    3.20    3.10
  -8 -10   0    0.90    3.70
  -8 -10   0    0.40    3.20
  -9 -10   0   19.00    3.60
  -9 -10   0   23.40    5.50
  -9 -10   0   18.20    5.00
 -10 -10   0   -3.10    3.90
 -10 -10   0   -3.90    3.30
   9 -11   0   48.70    6.40
   9 -11   0   47.40    5.50
   8 -11   0    2.10    2.10
   8 -11   0    4.20    2.70
   7 -11   0  -15.60    9.10
   7 -11   0    1.30    3.50
   7 -11   0    4.70    2.50
   6 -11   0    0.10    2.30
   6 -11   0    6.20    7.90
  -5  11   0   32.50    6.00
  -4  11   0    8.90    4.00
   4 -11   0   -2.50    8.80
   4 -11   0    2.80    6.40
   4 -11   0    8.60    3.70
  -3  11   0    3.50    2.90
   3 -11   0   -7.10    6.80
   3 -11   0   -2.40    2.00
  -2  11   0  153.98   22.40
  -2  11   0  121.89   14.60
   2 -11   0  132.09   13.10
   2 -11   0  100.49   18.00
  -1  11   0  198.58   21.80
  -1  11   0  227.28   25.10
   1 -11   0  187.38   32.70
   1 -11   0  236.08   20.40
   1 -11   0  198.38   25.50
   0  11   0   -1.10    4.10
   0 -11   0    8.50    5.60
   0 -11   0   -0.50    5.20
   0 -11   0   -2.40    2.10
   1  11   0  221.68   23.10
   1  11   0  210.28   20.00
  -1 -11   0  195.48   24.60
  -1 -11   0  154.88   21.10
  -1 -11   0  150.98   18.50
   2  11   0  126.49   16.40
   2  11   0  122.59   13.70
  -2 -11   0  118.19   14.70
  -2 -11   0   96.49   15.60
  -2 -11   0  106.69   18.00
  -2 -11   0  108.59   12.90
   3  11   0    2.70    2.80
   3  11   0    3.10    4.10
  -3 -11   0    1.80    4.00
  -3 -11   0    0.30    1.80
  -3 -11   0    9.50    4.60
  -3 -11   0    3.90    3.50
   4  11   0    8.50    4.00
   4  11   0   16.30    5.30
  -4 -11   0   17.90    5.70
  -4 -11   0    8.50    2.30
  -4 -11   0   16.70    3.70
  -4 -11   0    3.20    4.40
  -5 -11   0   72.59   11.10
  -5 -11   0   56.99    9.20
  -5 -11   0   86.99   12.40
  -5 -11   0   82.29   10.00
  -6 -11   0    0.70    1.90
  -6 -11   0    4.50    3.20
  -6 -11   0    2.10    2.10
  -6 -11   0    8.20    4.30
  -7 -11   0    8.50    3.60
  -7 -11   0    8.10    4.00
  -7 -11   0    2.00    3.00
  -8 -11   0    8.90    3.50
  -8 -11   0    6.70    2.40
  -8 -11   0    1.90    3.40
  -9 -11   0   59.59    9.10
  -9 -11   0   72.59    9.00
   9 -12   0    2.90    1.50
   8 -12   0   32.50    5.30
   7 -12   0    7.10    2.30
   6 -12   0  122.39   15.70
   5 -12   0   34.20    6.70
   5 -12   0   26.10   15.80
   4 -12   0  134.59   26.00
   4 -12   0  178.88   16.60
  -3  12   0    3.70    4.30
   3 -12   0    3.50    2.40
  -2  12   0    2.40    4.20
  -1  12   0   16.20    6.30
  -1  12   0   17.10    5.70
   1 -12   0   36.40    8.30
   1 -12   0   15.20   10.50
   0  12   0  509.15   45.00
   0 -12   0  445.26   44.40
   0 -12   0  417.46   42.50
   0 -12   0  446.16   39.70
   0 -12   0  376.86   46.30
   0 -12   0  541.45   46.80
   1  12   0   49.80   10.60
  -1 -12   0   40.70    7.40
  -1 -12   0   32.80    8.00
  -1 -12   0   45.40    6.70
   2  12   0    5.30    4.90
   2  12   0    2.40    4.40
  -2 -12   0    4.60    4.60
  -2 -12   0    0.00    5.40
   3  12   0    8.90    6.60
   3  12   0    6.10    4.10
  -3 -12   0    3.10    2.10
  -3 -12   0   14.20    4.90
  -3 -12   0    4.30    5.50
  -3 -12   0    4.80    4.50
   4  12   0  261.77   27.10
  -4 -12   0  259.87   26.10
  -4 -12   0  271.67   27.40
  -4 -12   0  223.68   23.90
  -5 -12   0   70.39   10.20
  -5 -12   0   52.19    8.00
  -5 -12   0   59.99   10.90
  -6 -12   0  105.29   11.60
  -6 -12   0  140.29   18.10
  -7 -12   0    8.60    2.60
  -7 -12   0   12.60    4.70
  -7 -12   0    9.70    3.90
  -8 -12   0   59.39    6.80
  -8 -12   0   44.30    7.60
  -8 -12   0   44.20    7.20
  -9 -12   0   -2.30    1.80
  -9 -12   0    0.70    1.30
  -9 -12   0   -0.30    2.30
   8 -13   0    6.50    1.90
   7 -13   0    9.90    2.40
   6 -13   0   19.00    3.30
   5 -13   0    3.90    2.30
   4 -13   0   56.19    9.50
   3 -13   0    9.30    2.60
   2 -13   0   15.20    3.20
   1 -13   0   71.09    8.50
   1 -13   0   57.79   11.40
   1 -13   0   68.59    9.20
   0 -13   0   -6.60    4.30
   0 -13   0   -0.10    3.70
   0 -13   0   -1.70    1.80
   0 -13   0   -0.90    2.30
   1  13   0   75.29   12.90
  -1 -13   0   82.59   10.10
  -1 -13   0   74.09   13.10
  -1 -13   0   71.19    8.80
  -1 -13   0   85.69   12.40
   2  13   0   17.40    6.00
  -2 -13   0   21.50    6.30
  -2 -13   0   19.90    4.30
  -2 -13   0   28.40    6.40
  -2 -13   0   27.20    5.20
   3  13   0   18.20    5.50
  -3 -13   0   13.10    3.30
  -3 -13   0   16.80    4.60
  -3 -13   0   28.60    7.40
   4  13   0   78.99   11.70
  -4 -13   0   55.79    7.60
  -4 -13   0   53.39   11.20
  -4 -13   0   82.49   11.80
  -4 -13   0   96.39   14.20
   5  13   0    1.60    3.70
  -5 -13   0    4.60    2.70
  -5 -13   0    9.20    4.80
  -5 -13   0    4.30    2.00
  -5 -13   0   11.00    4.30
   6  13   0   27.60    5.80
  -6 -13   0   28.40    6.30
  -6 -13   0   42.30    6.70
  -6 -13   0   33.90    5.40
  -7 -13   0   13.60    2.70
  -7 -13   0   14.00    4.00
  -7 -13   0   17.10    4.00
  -8 -13   0   10.30    3.80
  -8 -13   0   18.60    3.50
  -8 -13   0   22.30    4.00
   4 -14   0    4.30    1.90
   3 -14   0   16.50    3.20
   2 -14   0    7.80    2.10
   1 -14   0   35.90    5.70
   0 -14   0   90.59   10.80
   0 -14   0  139.59   16.00
   0 -14   0  121.49   12.30
  -1 -14   0   48.20    8.10
  -1 -14   0   30.50    5.60
  -1 -14   0   51.39    6.90
  -1 -14   0   46.80    9.20
   2  14   0    2.70    4.40
  -2 -14   0    4.20    1.80
  -2 -14   0    8.50    4.40
  -2 -14   0    8.90    4.10
  -2 -14   0    4.20    2.20
  -3 -14   0   22.60    5.20
  -3 -14   0   13.90    2.50
  -3 -14   0   19.20    5.90
   4  14   0   -1.30    3.10
  -4 -14   0    4.10    1.40
  -4 -14   0    7.90    4.40
  -4 -14   0    5.80    2.10
  -4 -14   0    2.80    2.90
   5  14   0   -3.00    2.90
  -5 -14   0    5.50    3.10
  -5 -14   0    4.10    3.80
  -5 -14   0    2.90    2.40
  -6 -14   0   -0.10    2.00
  -6 -14   0    2.50    2.30
  -6 -14   0    1.70    2.90
   4 -15   0    3.90    1.70
   3 -15   0   20.30    3.70
   2 -15   0    5.70    1.80
   0 -15   0   -0.10    3.70
  -1 -15   0   14.30    4.20
  -1 -15   0   19.20    5.30
  -1 -15   0   24.30    4.60
  -2 -15   0    7.80    3.60
  -2 -15   0    5.40    1.90
  -2 -15   0    8.00    2.30
  -2 -15   0   12.50    4.20
  -3 -15   0   21.70    5.30
  -3 -15   0   23.70    6.50
  -3 -15   0   28.50    4.90
  -4 -15   0    1.80    2.10
  -4 -15   0    5.40    2.70
  -4 -15   0    4.20    1.60
  -4 -15  -1   40.90    4.80
  -4 -15  -1   60.89    7.30
  -4 -15  -1   53.89    8.50
  -3 -15  -1    7.60    3.90
  -3 -15  -1   10.30    3.50
  -3 -15  -1    7.20    2.40
  -2 -15  -1   11.80    4.50
  -2 -15  -1   11.60    3.40
  -2 -15  -1   10.60    2.50
  -2 -15  -1    6.60    1.70
  -1 -15  -1   88.09   11.20
  -1 -15  -1  103.29   11.50
  -1 -15  -1   96.49   12.90
   0 -15  -1    1.20    1.70
   1 -15  -1   84.89   13.70
   2 -15  -1    9.80    2.20
   3 -15  -1    5.70    1.80
   4 -15  -1   45.60    5.70
  -6 -14  -1   47.00    6.60
  -6 -14  -1   44.20    7.20
  -6 -14  -1   27.70    6.30
  -5 -14  -1   42.00    7.40
  -5 -14  -1   20.90    6.30
  -5 -14  -1   21.90    3.90
  -5 -14  -1   34.70    6.00
  -4 -14  -1   50.39    9.00
  -4 -14  -1   41.80    6.20
   4  14   1   34.60    7.50
  -3 -14  -1   23.50    6.00
  -3 -14  -1   29.50    5.20
  -3 -14  -1   25.30    6.90
   3  14   1   23.30    5.50
  -2 -14  -1   14.40    5.40
  -2 -14  -1   13.50    4.40
  -2 -14  -1    8.60    2.30
  -2 -14  -1   11.50    3.00
   2  14   1    9.20    4.20
  -1 -14  -1   -1.20    3.60
  -1 -14  -1   -2.20    1.70
  -1 -14  -1    9.40    4.00
  -1 -14  -1    1.40    1.70
   1  14   1    2.80    4.10
   0 -14  -1   -2.40    3.60
   0 -14  -1   -0.10    1.70
   0 -14  -1   -1.90    1.40
   0  14   1   -7.70    4.70
   1 -14  -1   -1.80    1.50
   1 -14  -1   -4.40    4.10
   2 -14  -1   10.00    2.40
   3 -14  -1   23.60    4.70
   4 -14  -1   21.90    3.60
   5 -14  -1   19.20    4.20
   6 -14  -1   31.40    4.90
  -8 -13  -1   75.29    9.70
  -8 -13  -1   85.79    9.30
  -7 -13  -1  118.79   14.10
  -7 -13  -1  125.29   14.80
  -7 -13  -1  144.09   13.20
  -6 -13  -1    9.30    3.60
  -6 -13  -1    6.60    3.50
  -6 -13  -1    7.20    2.40
   6  13   1    9.10    3.40
  -5 -13  -1   61.79    9.50
  -5 -13  -1   46.60    6.20
  -5 -13  -1   63.29    7.80
  -5 -13  -1   68.99   10.60
   5  13   1   44.00    8.90
  -4 -13  -1   37.90    8.20
  -4 -13  -1   32.20    5.50
  -4 -13  -1   35.40    9.00
  -4 -13  -1   57.19    9.40
   4  13   1   43.30    9.00
  -3 -13  -1   -0.20    3.40
  -3 -13  -1    0.30    1.60
  -3 -13  -1   -3.60    4.00
  -3 -13  -1   -0.30    1.80
   3  13   1   -2.40    3.40
  -2 -13  -1    0.30    2.10
  -2 -13  -1   -5.20    3.70
  -2 -13  -1   -0.20    3.20
  -2 -13  -1    0.10    1.60
   2  13   1    3.90    4.40
  -1 -13  -1   17.70    3.30
  -1 -13  -1   26.30    7.10
  -1 -13  -1   31.50    7.00
  -1 -13  -1   22.90    4.60
   1  13   1   20.90    5.90
   0 -13  -1   89.69    9.60
   0 -13  -1   90.39   10.90
   0 -13  -1   85.39   14.70
   0 -13  -1   72.69   12.00
   1 -13  -1   20.60    4.20
   1 -13  -1   35.10    5.50
   1 -13  -1   23.90    7.00
  -1  13   1    4.20    8.00
   3 -13  -1   -2.40    1.60
   5 -13  -1   43.90    6.60
   6 -13  -1    7.00    2.30
   7 -13  -1   94.99    9.70
   8 -13  -1   74.09    8.60
  -9 -12  -1   86.89    9.60
  -9 -12  -1   93.49    8.70
  -9 -12  -1   71.89    9.50
  -8 -12  -1   -0.50    2.30
  -8 -12  -1    0.00    1.50
  -8 -12  -1   -1.20    2.60
  -7 -12  -1    6.60    2.30
  -7 -12  -1    6.30    3.80
  -7 -12  -1    3.40    3.50
  -6 -12  -1   79.29   14.00
  -6 -12  -1   93.19   13.20
  -6 -12  -1   95.19   14.40
  -5 -12  -1    6.10    4.30
  -5 -12  -1    0.60    1.80
  -5 -12  -1    1.60    1.90
  -5 -12  -1    4.30    3.60
   5  12   1    3.20    6.70
  -4 -12  -1   53.19    8.30
  -4 -12  -1   38.60    6.30
  -4 -12  -1   39.20    6.80
  -4 -12  -1   52.39    9.90
   4  12   1   46.80    9.40
  -3 -12  -1   25.40    6.20
  -3 -12  -1    2.00    4.50
  -3 -12  -1   17.40    3.90
  -3 -12  -1   21.80    5.70
  -3 -12  -1    9.40    2.60
   3  12   1   19.80    6.90
   3  12   1   -1.30    3.90
  -2 -12  -1   67.89   11.80
  -2 -12  -1   34.80    9.90
   2  12   1   36.00    8.70
  -1 -12  -1  151.28   19.90
  -1 -12  -1  194.88   19.40
  -1 -12  -1  145.59   15.50
   1  12   1  152.58   19.70
   1  12   1  168.18   18.80
   0 -12  -1   -5.90    5.20
   0 -12  -1   -3.00    4.10
   0  12   1   -2.80    3.20
   0  12   1    2.50    4.40
   1 -12  -1  140.59   32.80
   1 -12  -1  145.09   14.80
  -1  12   1  158.78   19.40
  -2  12   1   72.79   12.10
   3 -12  -1   11.70    2.90
  -3  12   1    7.30    4.80
   4 -12  -1   29.70    6.10
   5 -12  -1    1.30    2.30
   6 -12  -1   43.10    7.90
   7 -12  -1    1.50    2.00
   8 -12  -1   -1.60    1.60
  -9 -11  -1    4.80    3.50
  -9 -11  -1    5.20    2.80
  -9 -11  -1    0.80    2.50
  -8 -11  -1   63.89    8.60
  -8 -11  -1   76.69   10.70
  -8 -11  -1   68.59    9.90
  -7 -11  -1   13.70    5.40
  -7 -11  -1   17.80    4.10
  -7 -11  -1   17.00    4.90
  -7 -11  -1   10.70    2.50
  -6 -11  -1   21.60    6.20
  -6 -11  -1   11.30    2.60
  -6 -11  -1   14.00    3.40
  -6 -11  -1   25.70    5.70
  -5 -11  -1    1.50    2.10
  -5 -11  -1    4.00    2.50
  -5 -11  -1    3.70    4.10
  -5 -11  -1    8.40    4.80
  -5 -11  -1    1.30    4.90
   5  11   1   -6.30    4.10
  -4 -11  -1   25.00    6.70
  -4 -11  -1   15.40    3.70
  -4 -11  -1    8.00    2.50
  -4 -11  -1    5.50    5.20
   4  11   1   22.60    5.90
   4  11   1   12.20    3.90
  -3 -11  -1   35.20    7.10
  -3 -11  -1   26.50    8.40
  -3 -11  -1   39.20    6.10
  -3 -11  -1   23.90    6.80
   3  11   1   27.90    5.60
   3  11   1   34.60    7.40
  -2 -11  -1  176.08   19.10
  -2 -11  -1  196.68   21.00
  -2 -11  -1  220.08   18.20
  -2 -11  -1  190.18   21.90
  -2 -11  -1  172.78   23.90
   2  11   1  166.48   19.70
   2  11   1  180.08   21.90
  -1 -11  -1   95.29    9.90
  -1 -11  -1   70.09   13.40
  -1 -11  -1   73.49   10.20
   1  11   1   71.69   10.40
   1  11   1   96.79   13.80
   0 -11  -1  196.58   25.90
   0 -11  -1  206.78   19.00
   0 -11  -1  159.28   24.10
   0  11   1  209.08   23.10
   0  11   1  206.98   20.70
   1 -11  -1   90.39    9.90
  -1  11   1   60.79   10.50
  -1  11   1   96.59   14.50
   2 -11  -1  199.08   24.30
   2 -11  -1  183.98   18.60
  -2  11   1  196.68   20.50
  -2  11   1  214.98   24.80
   3 -11  -1   14.80   10.10
   3 -11  -1   18.60    3.60
  -3  11   1   25.70    4.90
   4 -11  -1   -0.20    8.00
   4 -11  -1    8.90    2.90
  -4  11   1    7.80    4.00
   5 -11  -1   -1.40    2.40
   6 -11  -1    7.30    2.80
   6 -11  -1   12.70    3.00
   6 -11  -1   -5.10    8.90
   7 -11  -1    3.40   10.60
   8 -11  -1   51.99    6.00
  10 -11  -1    8.80    1.60
  -9 -10  -1  111.59   11.10
  -9 -10  -1  106.39   12.60
  -9 -10  -1   78.19   12.20
  -8 -10  -1   38.70    7.60
  -8 -10  -1   34.40    7.50
  -8 -10  -1   32.60    8.60
  -7 -10  -1   -5.50    2.90
  -7 -10  -1   -1.80    2.80
  -7 -10  -1   -3.20    1.80
  -6 -10  -1    9.60    4.50
  -6 -10  -1    4.40    6.90
  -6 -10  -1    4.80    2.10
  -6 -10  -1    9.80    4.70
  -6 -10  -1    5.60    2.50
  -5 -10  -1   17.50    6.10
  -5 -10  -1    5.40    4.60
  -5 -10  -1   14.60    3.60
  -5 -10  -1   12.10    5.00
   5  10   1   16.30    4.80
  -4 -10  -1  323.97   37.10
  -4 -10  -1  366.66   34.50
  -4 -10  -1  360.16   32.70
  -4 -10  -1  392.06   36.20
   4  10   1  360.46   34.60
   4  10   1  300.27   32.60
  -3 -10  -1    1.70    2.20
  -3 -10  -1    0.20    3.90
  -3 -10  -1    6.10    3.50
  -3 -10  -1   -2.50    3.20
  -3 -10  -1    0.00    2.20
   3  10   1   -0.60    2.10
   3  10   1   -3.90    3.40
  -2 -10  -1  104.09   17.70
   2  10   1  121.69   15.70
   2  10   1  131.19   13.80
  -1 -10  -1  296.37   34.40
   1  10   1  333.97   32.40
   1  10   1  315.67   30.00
   0  10   1   -0.80    3.60
   0  10   1   -0.40    2.10
   1 -10  -1  300.17   35.90
   1 -10  -1  329.97   33.60
  -1  10   1  335.67   33.60
  -1  10   1  342.57   31.20
   2 -10  -1  110.59   21.70
   2 -10  -1  134.89   17.10
   2 -10  -1  150.98   25.80
  -2  10   1  118.89   14.20
  -2  10   1  127.19   17.30
   3 -10  -1   -0.60    2.30
  -3  10   1   -2.90    2.20
   4 -10  -1  342.47   31.60
   4 -10  -1  328.57   43.60
   5 -10  -1    6.80    3.30
   5 -10  -1    8.00    3.00
   5 -10  -1   -3.20    7.60
  -5  10   1    3.00    3.30
   6 -10  -1    3.50    8.10
   6 -10  -1    1.60    2.90
   7 -10  -1    0.70    7.70
   8 -10  -1   28.40    4.80
   8 -10  -1    9.80   11.80
  -8  10   1   17.90    3.80
   9 -10  -1   87.39   12.60
   9 -10  -1   94.99    9.20
  -9  10   1   88.49    9.00
  10 -10  -1    5.70    1.80
 -10  10   1    5.30    1.50
  -9  -9  -1    9.30    4.10
  -9  -9  -1    9.60    2.80
  -9  -9  -1   13.50    4.80
  -8  -9  -1    1.60    2.10
  -8  -9  -1   -2.60    3.30
  -8  -9  -1    4.50    3.40
  -7  -9  -1   61.39    9.70
  -7  -9  -1   57.99    8.30
  -7  -9  -1   61.39   10.90
   7   9   1   40.00    8.80
  -6  -9  -1   37.00    7.70
  -6  -9  -1   59.39   10.40
  -6  -9  -1   55.69    8.30
  -6  -9  -1   55.99    9.80
   6   9   1   55.59    8.60
   6   9   1   55.69   10.20
  -5  -9  -1   56.79   10.60
  -5  -9  -1   72.89   10.70
  -5  -9  -1   54.89    8.70
  -5  -9  -1   69.39   11.60
   5   9   1   58.89   11.00
   5   9   1   54.19    9.00
  -4  -9  -1   15.20    6.10
   4   9   1   13.80    6.90
   4   9   1   17.20    3.80
  -3  -9  -1   -1.40    3.60
   3   9   1   -3.10    1.80
   3   9   1    3.80    3.00
  -2  -9  -1  172.78   21.90
   2   9   1  170.18   17.60
   2   9   1  173.58   19.00
  -1  -9  -1    6.90    4.80
  -1  -9  -1   -2.20    6.40
   1   9   1    8.60    3.10
   1   9   1    9.50    4.00
   0  -9  -1   76.79   16.20
   0  -9  -1  111.39   14.00
   0   9   1  101.59   13.70
   0   9   1   94.39   11.40
   1  -9  -1    4.80    4.50
   1  -9  -1    4.10    5.00
   1  -9  -1   -3.60    5.30
   1  -9  -1   17.50    5.50
  -1   9   1    7.60    2.80
   2  -9  -1  129.59   22.20
   2  -9  -1  120.69   20.00
   2  -9  -1  174.18   18.90
   2  -9  -1  145.69   21.30
  -2   9   1  176.08   16.30
  -2   9   1  155.28   18.70
   3  -9  -1    3.50    4.90
  -3   9   1   -3.10    1.80
   4  -9  -1   17.20    7.50
  -4   9   1   21.50    4.10
   5  -9  -1   70.99    9.80
   5  -9  -1  106.79   17.20
   5  -9  -1   81.79   19.50
  -5   9   1   63.89    9.40
   6  -9  -1   57.59    8.90
   7  -9  -1  136.19   30.80
   7  -9  -1  133.59   22.20
   8  -9  -1   30.00   11.10
   9  -9  -1   27.70   14.40
  -9   9   1   11.60    3.40
  10  -9  -1   -0.10    1.50
 -10   9   1    0.00    1.20
  11  -9  -1   33.10    4.40
 -11   9   1   35.70    4.20
  -9  -8  -1   11.40    5.30
  -9  -8  -1   11.30    5.40
  -8  -8  -1   89.29   12.30
  -8  -8  -1   84.89   10.60
  -8  -8  -1   74.09   14.80
  -7  -8  -1    5.00    4.20
  -7  -8  -1   10.50    5.00
  -7  -8  -1    5.20    2.80
  -7  -8  -1    8.40    5.20
  -7  -8  -1    0.30    4.00
   7   8   1   -0.10    3.90
  -6  -8  -1    5.10    8.00
  -6  -8  -1   -2.00    2.70
  -6  -8  -1    2.60    3.50
  -6  -8  -1    5.90    3.50
  -6  -8  -1   -2.60    3.40
   6   8   1    3.70    2.60
  -5  -8  -1   24.90    5.20
  -5  -8  -1   14.60    5.40
   5   8   1   36.40    6.40
  -4  -8  -1  136.69   15.50
  -4  -8  -1  178.88   20.90
   4   8   1  143.79   15.50
  -3  -8  -1    0.20    3.30
   3   8   1   -0.20    1.60
  -2  -8  -1    4.90    7.60
  -2  -8  -1    7.80    4.10
   2   8   1   12.30    3.10
   2   8   1    6.30    3.30
  -1  -8  -1  133.99   17.30
  -1  -8  -1  121.69   16.00
  -1  -8  -1  123.49   15.30
   1   8   1  132.79   15.70
   1   8   1  145.59   13.90
   0  -8  -1   -2.20    3.20
   0  -8  -1   -3.50    3.60
   0  -8  -1   -1.50    3.70
   0   8   1   -1.20    1.70
   0   8   1   -1.60    2.90
   1  -8  -1  157.68   21.70
   1  -8  -1  129.59   17.70
  -1   8   1  152.58   17.00
  -1   8   1  144.99   14.90
   2  -8  -1    1.10    3.80
   2  -8  -1   12.00    5.20
   2  -8  -1    4.00    4.80
  -2   8   1   12.90    4.90
  -2   8   1    5.70    2.40
   3  -8  -1    0.90    4.10
   3  -8  -1    0.20    4.50
   3  -8  -1    7.10    4.60
  -3   8   1    0.00    1.60
  -4   8   1  159.78   16.10
   8  -8  -1  117.09   21.80
  -8   8   1   80.19    9.10
   9  -8  -1   28.80   11.40
  10  -8  -1   43.60   12.40
 -11   8   1   13.00    2.40
  12  -8  -1    3.70    1.20
 -12   8   1    2.20    1.00
  -8  -7  -1    8.70    4.80
  -8  -7  -1    2.20    5.90
  -8  -7  -1   11.50    5.30
  -8  -7  -1   -1.00    5.70
  -8  -7  -1    3.60    3.50
   8   7   1    1.30    3.30
  -7  -7  -1    1.80    4.30
  -7  -7  -1    1.00    2.70
   7   7   1   -3.20    2.20
  -6  -7  -1   25.90    7.20
  -6  -7  -1   41.80    6.80
   6   7   1   43.50    6.70
  -5  -7  -1  253.67   24.40
   5   7   1  262.47   24.40
  -4  -7  -1  710.33   61.79
  -4  -7  -1  693.73   61.59
  -4  -7  -1  762.12   65.89
   4   7   1  683.43   61.69
  -3  -7  -1   35.90    5.50
  -3  -7  -1   42.20    9.60
   3   7   1   26.60    6.60
   3   7   1   32.50    5.10
  -2  -7  -1  410.96   37.10
  -2  -7  -1  431.16   40.60
  -2  -7  -1  450.95   37.40
   2   7   1  376.16   38.00
   2   7   1  420.76   37.00
  -1  -7  -1  286.47   24.90
  -1  -7  -1  248.68   27.70
  -1  -7  -1  279.17   25.30
   1   7   1  270.67   26.30
   1   7   1  257.17   24.50
   0  -7  -1 1744.63  130.29
   0  -7  -1 1500.05  129.99
   0  -7  -1 1327.07  131.29
   0  -7  -1 1765.22  130.39
   0   7   1 1319.87  130.19
   0   7   1 1483.55  128.89
   1  -7  -1  325.57   27.20
   1  -7  -1  274.57   27.70
   1  -7  -1  319.47   27.40
  -1   7   1  257.67   27.80
  -1   7   1  261.27   26.00
   2  -7  -1  464.75   44.40
   2  -7  -1  491.95   43.50
   2  -7  -1  523.35   42.60
  -2   7   1  400.36   42.30
  -2   7   1  450.65   40.90
   3  -7  -1   47.40    9.90
  -3   7   1   35.10    6.90
  -3   7   1   40.00    5.40
   4  -7  -1  752.62   63.89
   4  -7  -1  608.34   63.39
   4  -7  -1  782.32   64.29
   4  -7  -1  633.34   64.29
  -4   7   1  686.43   62.49
  -4   7   1  764.52   61.19
   5  -7  -1  253.97   33.10
   5  -7  -1  324.67   31.70
  -5   7   1  253.07   26.20
  -5   7   1  261.37   24.80
   6  -7  -1   24.50    8.30
   6  -7  -1   32.60    6.70
   6  -7  -1   26.00    8.00
  -6   7   1   29.30    5.80
  -6   7   1   23.00    4.20
   7  -7  -1   -7.60    6.60
   7  -7  -1   -4.00    6.40
   7  -7  -1    1.90    2.90
  -7   7   1   -0.60    1.80
   8  -7  -1    2.40    7.80
   8  -7  -1   -4.60    7.20
   8  -7  -1    5.20    3.40
   8  -7  -1   -0.40    3.60
  -8   7   1   -4.00    4.80
  -8   7   1    1.90    2.20
   9  -7  -1   -0.60    2.90
   9  -7  -1    1.10   10.60
   9  -7  -1    1.10    9.60
  -9   7   1   -3.10    1.60
  10  -7  -1   19.70    9.90
  10  -7  -1   10.70    4.00
 -10   7   1    8.30    4.40
 -10   7   1   12.00    2.60
 -11   7   1   -3.30    3.00
 -11   7   1    2.20    1.50
 -12   7   1   12.70    3.20
  -8  -6  -1  108.89   17.70
  -8  -6  -1   75.09   10.30
   8   6   1   70.19   10.10
  -7  -6  -1  213.48   25.40
  -7  -6  -1  211.38   20.40
   7   6   1  203.08   20.50
  -6  -6  -1  259.17   27.00
  -6  -6  -1  223.28   22.50
  -6  -6  -1  233.18   22.60
  -6  -6  -1  249.38   24.40
   6   6   1  249.38   23.10
  -5  -6  -1   10.60    4.40
  -5  -6  -1    7.40    4.10
  -5  -6  -1    3.50    3.10
  -5  -6  -1    9.30    2.80
   5   6   1   11.00    2.80
  -4  -6  -1    8.00    3.80
  -4  -6  -1   10.10    2.70
   4   6   1   10.80    2.40
  -3  -6  -1 1274.17   96.09
  -3  -6  -1 1122.99   99.09
  -3  -6  -1 1192.58   96.19
  -3  -6  -1  975.70   95.89
   3   6   1 1092.79   96.19
  -2  -6  -1   82.59   10.70
  -2  -6  -1   95.89    9.60
  -2  -6  -1   68.09    9.90
  -2  -6  -1   85.59    9.10
  -2  -6  -1   86.59   12.40
   2   6   1   86.49    8.90
  -1  -6  -1  884.51   72.49
  -1  -6  -1  774.62   72.39
  -1  -6  -1  868.51   74.99
  -1  -6  -1  926.41   72.39
   1   6   1  790.62   72.29
   0  -6  -1    0.50    2.50
   0  -6  -1   -1.80    1.80
   0   6   1    1.40    1.30
   1  -6  -1  926.71   76.09
   1  -6  -1  830.22   77.79
   1  -6  -1  986.20   76.09
  -1   6   1  799.12   75.29
   2  -6  -1   93.89   11.30
   2  -6  -1   70.29   11.40
  -2   6   1   91.39    9.40
  -2   6   1  105.49   10.30
   3  -6  -1 1119.99   93.99
   3  -6  -1 1060.99   95.19
  -3   6   1  996.40   92.99
  -3   6   1 1187.38   92.69
   4  -6  -1   13.20    4.90
   4  -6  -1    5.90    2.90
   4  -6  -1    2.20    3.60
   4  -6  -1    6.90    3.70
  -4   6   1   10.50    3.20
  -4   6   1    9.60    2.30
   5  -6  -1   10.70    4.60
   5  -6  -1   10.60    2.50
   5  -6  -1    4.30    4.20
  -5   6   1    7.70    2.10
  -5   6   1    7.30    3.30
   6  -6  -1  243.28   23.60
   6  -6  -1  280.07   28.40
  -6   6   1  240.78   23.20
  -6   6   1  266.67   25.50
   7  -6  -1  252.27   26.50
   7  -6  -1  235.88   26.40
   7  -6  -1  198.28   21.00
  -7   6   1  210.78   22.90
   8  -6  -1   93.09   11.70
  -8   6   1   79.39   11.50
  -8   6   1  107.09   22.20
  -8   6   1  120.19   19.10
   9  -6  -1   40.80    7.00
   9  -6  -1   31.40    9.40
  -9   6   1   38.60    5.20
  10  -6  -1  127.99   19.00
  10  -6  -1  111.29   13.10
 -10   6   1  110.49   11.50
  11  -6  -1    5.10    3.70
  11  -6  -1   16.70    9.20
 -11   6   1    2.30    3.50
 -11   6   1   14.10    3.60
 -12   6   1    6.00    1.80
 -13   6   1    3.30    2.00
 -13   6   1    6.20    1.30
 -12  -5  -1   87.39   11.40
 -12  -5  -1  104.49   15.50
 -11  -5  -1    6.80    6.80
 -11  -5  -1   -0.40    4.70
 -10  -5  -1   55.89   10.00
  -9  -5  -1   11.30    9.00
  -8  -5  -1  140.89   14.60
  -8  -5  -1  145.39   16.70
  -8  -5  -1  146.99   22.40
  -8  -5  -1  142.39   20.60
  -8  -5  -1  125.49   14.50
   8   5   1  114.89   27.20
  -7  -5  -1  344.97   31.90
  -7  -5  -1  301.17   29.80
  -7  -5  -1  356.36   34.90
  -7  -5  -1  327.67   30.00
  -6  -5  -1   54.79   10.60
  -6  -5  -1   49.20    6.80
  -6  -5  -1   45.40    6.80
  -6  -5  -1   56.79    9.70
  -6  -5  -1   54.79    8.40
  -5  -5  -1  190.68   22.90
  -5  -5  -1  220.98   22.70
  -5  -5  -1  244.38   21.90
  -5  -5  -1  225.58   24.50
  -5  -5  -1  219.88   21.00
   5   5   1  260.77   21.40
  -4  -5  -1  797.02   69.39
  -4  -5  -1  780.32   68.89
  -4  -5  -1  755.52   72.09
  -4  -5  -1  820.22   69.49
  -4  -5  -1  784.72   69.59
   4   5   1  868.41   69.09
   4   5   1  880.31   69.69
  -3  -5  -1  165.68   18.30
  -3  -5  -1  144.49   16.60
  -3  -5  -1  154.58   15.30
  -3  -5  -1  161.88   15.80
   3   5   1  192.48   15.70
  -2  -5  -1  462.55   41.70
  -2  -5  -1  495.05   41.60
  -2  -5  -1  497.15   43.50
   2   5   1  479.55   42.50
  -1  -5  -1    0.20    2.40
  -1  -5  -1    1.30    1.40
  -1  -5  -1    3.00    1.60
  -1  -5  -1    3.90    1.50
   1   5   1   -0.50    1.00
   0  -5  -1    1.40    1.70
   0  -5  -1    1.20    1.70
   0  -5  -1    3.10    2.50
   0  -5  -1    2.40    1.60
   0   5   1    1.40    1.00
   1  -5  -1   -0.20    2.10
   1  -5  -1    0.00    1.90
  -1   5   1    0.40    1.00
   2  -5  -1  429.86   38.00
   2  -5  -1  431.06   37.10
   2  -5  -1  401.56   37.20
   2  -5  -1  404.46   38.10
  -2   5   1  435.46   36.40
   3  -5  -1  112.49   16.10
   3  -5  -1  174.48   15.00
   3  -5  -1  144.39   15.50
  -3   5   1  148.99   14.20
  -3   5   1  141.19   13.40
   4  -5  -1  739.53   65.79
   4  -5  -1  751.42   67.29
   4  -5  -1  804.82   66.49
  -4   5   1  747.23   65.79
   5  -5  -1  241.48   22.60
   5  -5  -1  205.88   22.90
   5  -5  -1  198.78   22.50
   5  -5  -1  246.88   23.10
  -5   5   1  230.08   20.40
  -5   5   1  214.38   21.70
  -5   5   1  226.68   22.90
   6  -5  -1   46.30    9.30
   6  -5  -1   50.79   11.20
   6  -5  -1   47.30    6.30
  -6   5   1   46.10    8.40
  -6   5   1   53.59    8.70
  -6   5   1   40.80    8.40
   7  -5  -1  363.76   33.80
   7  -5  -1  304.67   34.00
   7  -5  -1  349.96   30.90
  -7   5   1  319.97   33.50
  -7   5   1  342.37   32.40
   8  -5  -1  159.88   20.40
   8  -5  -1  169.98   20.90
   8  -5  -1  143.29   15.70
  -8   5   1  150.38   17.40
   9  -5  -1   -5.30    5.30
   9  -5  -1    4.40    5.40
   9  -5  -1    2.00    2.30
  -9   5   1    1.70    1.80
  -9   5   1   -2.00    3.80
  10  -5  -1   60.59    8.30
  10  -5  -1   33.90   11.80
 -10   5   1   48.30   10.30
 -10   5   1   55.99    7.20
 -10   5   1   55.79   11.20
  11  -5  -1   -5.60    6.30
  11  -5  -1    2.00    2.10
 -11   5   1    4.10    4.30
 -11   5   1    4.70    3.20
 -11   5   1    3.30    1.80
  12  -5  -1  104.09   12.40
 -12   5   1  121.59   13.40
 -12   5   1  113.79   11.30
 -13   5   1  159.78   14.60
 -13   5   1  160.98   17.60
 -12  -4  -1   13.80    4.70
 -12  -4  -1    8.30    3.60
 -11  -4  -1  193.08   19.40
 -11  -4  -1  170.78   18.60
 -11  -4  -1  158.08   15.90
 -10  -4  -1   70.09   12.30
 -10  -4  -1   51.19    9.30
  -9  -4  -1   55.29   10.90
  -9  -4  -1   51.49    8.20
  -9  -4  -1   64.89   13.20
  -9  -4  -1   47.00    7.80
  -8  -4  -1   15.10    5.10
  -8  -4  -1   16.60    4.50
  -8  -4  -1    3.60    5.80
  -8  -4  -1   14.20    3.40
   8   4   1   15.90    6.10
  -7  -4  -1   -2.80    4.20
  -7  -4  -1    2.40    2.80
  -7  -4  -1    0.20    2.10
  -7  -4  -1    1.70    1.90
   7   4   1   -6.50    3.60
  -6  -4  -1  469.65   40.50
  -6  -4  -1  469.25   44.00
  -6  -4  -1  448.66   40.60
  -5  -4  -1  166.68   18.90
  -5  -4  -1  215.58   18.20
  -5  -4  -1  174.18   20.70
  -5  -4  -1  220.08   18.30
   5   4   1  195.08   18.60
  -4  -4  -1  237.18   21.10
  -4  -4  -1  200.48   20.40
  -4  -4  -1  223.68   20.30
  -4  -4  -1  228.88   21.70
   4   4   1  252.77   21.20
  -3  -4  -1  748.73   74.19
  -3  -4  -1  944.71   74.39
  -3  -4  -1  955.90   76.69
  -3  -4  -1  809.82   74.19
  -3  -4  -1  827.52   73.89
   3   4   1  983.20   73.99
  -2  -4  -1 1270.77  106.69
  -2  -4  -1 1258.27  104.49
  -2  -4  -1 1263.37  104.39
  -2  -4  -1 1177.48  104.49
  -1  -4  -1 6858.21  527.05
  -1  -4  -1 5237.88  525.15
  -1  -4  -1 6857.91  525.65
   1   4   1 6268.17  525.45
   0  -4  -1   -0.20    1.20
   0  -4  -1   -0.80    1.70
   0  -4  -1   -0.60    1.10
   0   4   1    0.00    0.80
   1  -4  -1 3636.04  318.77
   1  -4  -1 3998.30  318.07
   1  -4  -1 3788.52  318.17
   2  -4  -1 1068.39   94.69
  -2   4   1 1172.68   94.29
   3  -4  -1  735.63   57.79
   3  -4  -1  647.54   57.69
   3  -4  -1  666.73   58.89
   3  -4  -1  567.94   57.69
  -3   4   1  700.83   56.99
  -3   4   1  650.63   59.29
  -3   4   1  731.53   57.99
   4  -4  -1  186.78   18.60
   4  -4  -1  213.28   19.30
   4  -4  -1  201.18   19.70
  -4   4   1  183.68   19.30
  -4   4   1  212.18   17.60
  -4   4   1  168.18   19.80
   5  -4  -1  143.49   16.10
   5  -4  -1  151.98   14.90
   5  -4  -1  167.68   17.30
   5  -4  -1  139.49   16.80
  -5   4   1  175.08   17.20
  -5   4   1  172.18   14.70
   6  -4  -1  425.26   38.70
   6  -4  -1  456.55   39.20
   6  -4  -1  425.66   37.20
   6  -4  -1  418.56   39.90
  -6   4   1  401.06   39.20
  -6   4   1  411.76   38.40
  -6   4   1  405.56   36.50
   7  -4  -1    0.70    3.30
  -7   4   1    1.70    2.60
  -7   4   1    2.70    3.40
   8  -4  -1   26.70    7.50
   8  -4  -1   28.60    5.10
  -8   4   1   19.70    4.60
  -8   4   1   22.10    6.50
   9  -4  -1   61.99    8.20
   9  -4  -1   62.99   13.10
   9  -4  -1   62.79   14.20
  -9   4   1   64.59   10.00
  -9   4   1   53.19   13.40
  -9   4   1   45.80    9.40
  -9   4   1   59.39   10.80
  10  -4  -1   82.19   18.30
  10  -4  -1  111.99   15.10
  10  -4  -1   84.79   10.10
 -10   4   1   80.29    9.00
 -10   4   1   64.29   11.50
 -10   4   1   90.39   13.40
 -10   4   1   67.39   12.00
  11  -4  -1  172.78   17.40
  11  -4  -1  187.38   25.20
 -11   4   1  164.98   18.50
 -11   4   1  136.59   18.70
 -11   4   1  175.78   16.20
  12  -4  -1   11.00    3.30
 -12   4   1   16.90    4.10
 -12   4   1    8.20    4.50
 -13   4   1   -0.40    2.60
 -13   4   1    0.20    2.10
 -13  -3  -1   -2.00    1.60
 -13  -3  -1    0.50    2.80
 -12  -3  -1    2.60    3.20
 -12  -3  -1   -1.50    2.90
 -12  -3  -1   -2.10    1.60
 -11  -3  -1  100.69   16.50
 -11  -3  -1  112.79   11.00
 -11  -3  -1  106.39   13.80
 -10  -3  -1    3.40    3.40
 -10  -3  -1    2.30    2.20
 -10  -3  -1   -2.20    4.60
 -10  -3  -1    4.80    3.00
 -10  -3  -1    8.30    4.80
  10   3   1  -10.40    6.70
  10   3   1   14.10    7.30
  -8  -3  -1   41.10    7.90
  -8  -3  -1   33.30    6.40
  -8  -3  -1   41.30    6.60
  -7  -3  -1   -0.60    1.70
  -7  -3  -1   -1.20    1.90
  -7  -3  -1   -1.00    4.40
   7   3   1    0.50    3.20
  -6  -3  -1  485.05   46.80
  -6  -3  -1  540.95   47.60
  -6  -3  -1  528.45   46.50
  -6  -3  -1  552.44   48.30
  -6  -3  -1  590.14   49.80
  -5  -3  -1  969.70   87.09
  -5  -3  -1 1140.69   86.69
  -5  -3  -1 1052.29   89.19
  -5  -3  -1  931.21   87.69
  -5  -3  -1 1011.90   86.89
   5   3   1 1028.90   87.09
  -4  -3  -1   42.60    6.90
  -4  -3  -1   52.19    8.20
  -4  -3  -1   46.90    7.60
  -4  -3  -1   59.19    5.80
  -4  -3  -1   53.19    6.30
   4   3   1   48.40    7.40
  -3  -3  -1 2372.56  174.28
  -3  -3  -1 1939.91  174.08
  -3  -3  -1 2202.78  176.08
  -3  -3  -1 1812.92  174.18
  -2  -3  -1  800.42   68.89
  -2  -3  -1  738.33   68.89
  -2  -3  -1  921.51   70.59
  -1  -3  -1 6422.76  512.65
  -1  -3  -1 5860.81  511.45
   0   3   1 9673.03  805.32
   1  -3  -1 5373.26  440.16
   1  -3  -1 5189.08  440.46
   2  -3  -1  702.73   54.99
   2  -3  -1  591.64   54.99
   3  -3  -1 1827.62  143.99
   3  -3  -1 1787.52  143.39
   3  -3  -1 1482.85  144.09
  -3   3   1 1897.71  143.69
  -3   3   1 1563.34  143.99
  -3   3   1 1674.63  142.79
   4  -3  -1   36.80    6.10
   4  -3  -1   44.10    6.20
   4  -3  -1   47.70    7.00
  -4   3   1   45.00    4.70
  -4   3   1   41.00    6.00
  -4   3   1   38.70    5.80
   5  -3  -1  800.92   76.49
   5  -3  -1  913.71   75.69
   5  -3  -1  969.60   75.69
  -5   3   1  793.62   75.19
  -5   3   1  901.01   73.99
   6  -3  -1  527.75   45.80
   6  -3  -1  502.55   45.30
   6  -3  -1  469.15   44.10
   6  -3  -1  506.75   46.90
  -6   3   1  549.05   46.50
  -6   3   1  536.55   43.60
  -6   3   1  471.85   45.20
   7  -3  -1    4.40    3.30
   7  -3  -1    0.30    2.50
  -7   3   1    0.30    2.10
  -7   3   1    2.20    2.60
   8  -3  -1   50.49    9.40
  -8   3   1   42.40    7.60
  -8   3   1   40.10    8.10
   9  -3  -1    1.20    4.40
   9  -3  -1    1.10    3.60
   9  -3  -1    0.50    1.70
  -9   3   1    0.00    2.70
  -9   3   1    0.30    1.90
  -9   3   1    3.70    4.20
  -9   3   1   -2.40    4.10
  10  -3  -1   -3.00    4.10
  10  -3  -1    4.00    2.20
  10  -3  -1    4.30    5.30
 -10   3   1    1.80    4.60
 -10   3   1    4.30    2.00
 -10   3   1    0.20    3.70
 -10   3   1   -0.30    2.70
 -10   3   1   -3.40    3.00
  11  -3  -1  123.49   13.50
 -11   3   1  111.89   15.30
 -11   3   1  133.69   12.90
 -11   3   1  125.79   15.10
  12  -3  -1   -0.90    1.80
  12  -3  -1    2.80    9.40
 -12   3   1    1.60    1.80
 -12   3   1    3.60    3.50
 -12   3   1    6.30    3.30
  13  -3  -1   -1.00    2.10
 -13   3   1   -0.40    1.40
 -13   3   1    2.30    3.20
 -13   3   1    1.80    2.40
 -14  -2  -1   18.40    3.60
 -14  -2  -1   21.40    4.40
 -13  -2  -1   -0.40    1.30
 -13  -2  -1    5.00    4.00
 -13  -2  -1    1.00    2.60
 -12  -2  -1   23.80    4.50
 -12  -2  -1   24.50    7.80
 -12  -2  -1   32.90    7.60
 -11  -2  -1   73.39   11.00
 -11  -2  -1   84.19   11.40
 -11  -2  -1   71.79   13.60
 -11  -2  -1   79.39   12.60
 -11  -2  -1   57.89    8.20
  11   2   1  103.79   16.90
 -10  -2  -1   40.00    5.80
 -10  -2  -1   22.90    5.20
 -10  -2  -1   49.50    9.80
 -10  -2  -1   34.10    6.30
 -10  -2  -1   47.50    9.80
  10   2   1   38.60    9.60
  10   2   1   28.20   10.00
  -9  -2  -1    0.80    2.30
  -9  -2  -1    0.70    5.20
  -9  -2  -1    4.50    4.30
   9   2   1   10.20    4.80
  -8  -2  -1   61.59   14.60
  -8  -2  -1   72.19   11.40
  -8  -2  -1   63.19    8.20
  -8  -2  -1   71.19    9.20
  -7  -2  -1   57.59    8.10
  -7  -2  -1   40.10    6.80
  -7  -2  -1   42.40    9.40
  -7  -2  -1   44.70    5.90
   7   2   1   63.09   10.50
  -6  -2  -1  162.78   16.70
  -6  -2  -1  164.68   15.10
  -6  -2  -1  161.38   16.70
  -6  -2  -1  148.99   17.40
  -6  -2  -1  175.28   16.40
  -5  -2  -1    0.70    1.90
  -5  -2  -1    2.10    1.60
  -5  -2  -1   -1.50    2.10
  -5  -2  -1   -0.60    1.90
  -5  -2  -1    1.00    1.10
   5   2   1   -1.00    1.60
  -4  -2  -1   51.19    5.50
  -4  -2  -1   57.99    7.80
  -4  -2  -1   51.89    6.90
   4   2   1   53.69    9.00
  -3  -2  -1  117.09   11.40
  -3  -2  -1  110.29   11.10
  -3  -2  -1  135.79   12.60
   3   2   1  111.39   11.00
  -2  -2  -1  367.96   31.90
  -2  -2  -1  374.06   32.00
  -2  -2  -1  384.56   34.00
  -1  -2  -1  140.09   11.90
   1   2   1  133.29   11.90
   0  -2  -1    0.40    0.70
   0  -2  -1    0.60    0.80
   0  -2  -1    0.30    0.60
   0   2   1    0.40    0.40
   1  -2  -1  104.79   10.30
   1  -2  -1   99.59    9.20
  -1   2   1  103.19    9.10
   2  -2  -1  239.28   19.00
   2  -2  -1  220.48   19.10
  -2   2   1  213.78   19.20
  -2   2   1  179.38   19.80
   3  -2  -1  108.09    9.80
   3  -2  -1   79.29    9.80
  -3   2   1   92.79   10.20
  -3   2   1  107.29    8.80
   4  -2  -1   54.59    6.70
   4  -2  -1   48.90    7.20
  -4   2   1   51.39    5.20
  -4   2   1   60.29    8.00
  -4   2   1   48.70    6.70
  -4   2   1   51.39    6.60
   5  -2  -1   -1.00    2.10
   5  -2  -1    1.90    1.50
  -5   2   1    3.10    2.60
  -5   2   1    1.20    1.00
  -5   2   1    1.00    2.10
  -5   2   1    3.40    2.10
   6  -2  -1  163.08   14.70
   6  -2  -1  156.28   15.80
   6  -2  -1  151.38   16.80
  -6   2   1  159.38   16.90
  -6   2   1  153.38   15.90
  -6   2   1  153.78   16.50
   7  -2  -1   48.10    5.90
  -7   2   1   42.70    9.90
  -7   2   1   45.40    7.80
  -7   2   1   46.10    7.70
   8  -2  -1   86.39   12.30
   8  -2  -1   81.59   12.40
   8  -2  -1   62.59    8.10
  -8   2   1   73.39    9.90
  -8   2   1   77.79   11.00
   9  -2  -1    6.70    2.20
   9  -2  -1    8.50    5.20
   9  -2  -1    6.60    3.60
  -9   2   1    6.40    4.50
  -9   2   1    5.00    2.70
  10  -2  -1   43.10    6.40
  10  -2  -1   39.40    9.00
 -10   2   1   42.10    9.30
 -10   2   1   46.80    6.50
 -10   2   1   50.39    8.40
 -10   2   1   40.50    9.40
 -10   2   1   43.80    9.40
  11  -2  -1   66.29   13.30
  11  -2  -1   65.89   11.80
 -11   2   1   62.39   10.50
 -11   2   1   58.69   12.10
 -11   2   1   69.09   11.20
 -11   2   1   82.39    8.30
  12  -2  -1   38.00   11.30
  12  -2  -1   33.50    5.80
 -12   2   1   27.20    7.10
 -12   2   1   44.90    9.30
 -12   2   1   25.30    5.10
 -13   2   1    0.00    2.80
 -13   2   1   -2.00    2.30
 -13   2   1    1.50    1.40
 -14   2   1   44.20    6.90
 -14  -1  -1   51.79    8.40
 -14  -1  -1   31.70    3.70
 -14  -1  -1   36.60    5.20
 -13  -1  -1    3.30    2.80
 -13  -1  -1    2.80    2.70
 -13  -1  -1    2.30    1.90
 -12  -1  -1   75.39   10.10
 -12  -1  -1   80.49   12.20
 -12  -1  -1  104.89   12.30
 -11  -1  -1    0.80    3.00
 -11  -1  -1    0.70    1.80
 -11  -1  -1   -4.00    5.40
 -11  -1  -1    0.40    2.60
 -11  -1  -1    1.30    3.50
 -10  -1  -1    7.80    4.50
 -10  -1  -1    9.50    2.80
 -10  -1  -1    7.40    5.20
 -10  -1  -1    8.60    5.20
  10   1   1    8.20    2.60
  10   1   1   -0.20    5.70
  -9  -1  -1   -1.10    3.70
   9   1   1   -0.50    5.10
  -8  -1  -1  641.74   61.89
  -8  -1  -1  666.03   63.49
  -8  -1  -1  770.02   65.19
   8   1   1  829.12   66.09
  -7  -1  -1   22.00    5.00
  -7  -1  -1   13.90    3.20
  -7  -1  -1   11.20    3.80
   7   1   1   11.50    3.30
   7   1   1    8.20    3.90
  -6  -1  -1    7.40    2.50
  -6  -1  -1    9.30    2.90
  -6  -1  -1    6.50    2.00
  -6  -1  -1    4.20    2.70
   6   1   1    2.40    2.50
   6   1   1    7.70    2.90
  -5  -1  -1  296.87   27.10
  -5  -1  -1  307.97   27.30
  -5  -1  -1  321.87   26.20
  -5  -1  -1  300.97   27.70
  -5  -1  -1  274.47   27.10
   5   1   1  297.07   26.90
  -4  -1  -1  266.37   23.30
  -4  -1  -1  222.78   20.20
  -4  -1  -1  220.98   20.80
  -4  -1  -1  223.48   21.80
  -3  -1  -1  169.18   15.30
  -3  -1  -1  165.08   14.70
   3   1   1  168.08   15.10
  -2  -1  -1  250.27   23.50
   2   1   1  279.57   23.60
   2   1   1  297.27   23.70
  -1  -1  -1 5088.59  392.96
   1   1   1 4513.05  393.06
   1   1   1 4560.84  392.96
   1  -1  -1 4442.36  357.76
  -1   1   1 4147.29  357.66
   2  -1  -1  305.77   23.90
  -2   1   1  247.38   23.90
   3  -1  -1  169.48   14.80
  -3   1   1  153.48   15.10
   4  -1  -1  216.78   18.90
  -4   1   1  210.58   19.00
  -4   1   1  206.48   17.80
  -4   1   1  190.68   19.30
  -4   1   1  205.78   19.20
   5  -1  -1  291.17   25.60
  -5   1   1  293.17   26.20
  -5   1   1  275.77   25.70
  -5   1   1  262.57   26.20
  -5   1   1  288.17   24.30
   6  -1  -1    8.80    2.90
   6  -1  -1    5.80    3.70
  -6   1   1    8.90    3.20
  -6   1   1    7.10    1.50
  -6   1   1    7.80    2.50
  -6   1   1    5.10    2.80
   7  -1  -1   14.90    4.00
  -7   1   1   11.50    4.10
  -7   1   1   18.70    4.00
  -7   1   1   21.00    5.10
   8  -1  -1  727.63   61.89
  -8   1   1  632.84   60.49
  -8   1   1  622.84   61.69
  -8   1   1  762.02   61.89
   9  -1  -1   -0.30    3.40
   9  -1  -1    0.70    1.50
  -9   1   1    1.00    3.10
  10  -1  -1    8.40    4.30
  10  -1  -1    7.10    2.40
  10  -1  -1   12.20    6.10
 -10   1   1    9.60    4.60
 -10   1   1    6.80    2.30
 -10   1   1   11.80    5.30
 -10   1   1    0.10    3.60
 -10   1   1    2.30    2.90
  11  -1  -1    4.30    6.20
 -11   1   1    0.70    5.50
 -11   1   1    3.30    3.40
  12  -1  -1   74.89    9.70
 -12   1   1   98.99   10.50
 -12   1   1   87.59   12.00
 -12   1   1   89.09   12.00
  13  -1  -1    5.00    1.90
 -13   1   1    2.90    1.50
 -13   1   1    0.00    2.30
 -13   1   1    2.30    2.90
 -14   1   1   34.80    4.00
 -14   1   1   48.10    6.30
 -14   0  -1   38.90    4.20
 -14   0  -1   45.40    6.20
 -14   0  -1   32.70    5.50
 -13   0  -1   39.40    5.00
 -13   0  -1   39.50    7.30
 -13   0  -1   36.90    6.90
 -12   0  -1    1.40    3.60
 -12   0  -1    0.60    2.00
 -12   0  -1    1.00    2.90
  12   0   1    2.60    1.80
  12   0   1    0.00    9.10
 -11   0  -1   58.29    9.80
 -11   0  -1   38.10   11.40
 -11   0  -1   47.90    6.60
 -11   0  -1   46.90    9.40
  11   0   1   71.99   19.80
 -10   0  -1   23.40    7.40
 -10   0  -1   20.50    5.30
 -10   0  -1   21.50    4.10
 -10   0  -1   30.00    8.20
  10   0   1   26.10    7.30
  10   0   1   24.40    5.00
  -9   0  -1   -1.60    3.60
  -9   0  -1    2.90    2.30
   9   0   1    0.30    4.20
   9   0   1    0.40    1.80
  -8   0  -1    2.40    3.20
  -8   0  -1    1.50    2.00
  -8   0  -1    2.30    2.30
   8   0   1    5.40    4.10
   8   0   1    5.90    4.90
  -7   0  -1   83.99   11.50
  -7   0  -1   79.59    8.20
  -7   0  -1   72.99    9.40
   7   0   1   66.29   10.90
   7   0   1   71.49   10.50
  -6   0  -1  542.95   46.30
  -6   0  -1  524.85   44.80
  -6   0  -1  525.75   45.70
  -6   0  -1  503.65   46.40
   6   0   1  503.25   45.50
   6   0   1  506.65   46.10
  -5   0  -1  148.59   14.30
  -5   0  -1  147.09   13.10
  -5   0  -1  138.59   14.60
  -5   0  -1  149.69   14.80
   5   0   1  137.29   14.60
   5   0   1  138.79   14.00
  -4   0  -1    1.00    0.80
  -4   0  -1   -0.90    1.60
  -4   0  -1    0.60    1.70
   4   0   1    2.00    1.50
   4   0   1    1.10    1.20
  -3   0  -1  194.78   16.30
  -3   0  -1  187.98   16.90
   3   0   1  170.78   16.80
   3   0   1  191.08   16.60
  -2   0  -1  469.25   41.10
  -2   0  -1  470.65   41.00
   2   0   1  521.05   41.20
  -1   0  -1    6.00    1.10
   1   0   1    5.70    1.10
   0   0  -1    0.00    0.20
   0   0   1    0.20    0.30
   1   0  -1    4.50    0.90
  -1   0   1    4.20    0.80
   2   0  -1  660.03   48.50
   2   0  -1  562.24   47.80
  -2   0   1  475.95   47.90
  -2   0   1  569.94   47.90
   3   0  -1  199.18   17.70
  -3   0   1  174.18   17.80
  -3   0   1  205.28   18.20
  -3   0   1  215.98   18.50
   4   0  -1   -1.00    1.50
   4   0  -1    0.10    1.20
  -4   0   1    1.40    0.70
  -4   0   1    0.10    1.50
   5   0  -1  129.99   13.20
  -5   0   1  127.29   15.00
  -5   0   1  123.29   13.80
  -5   0   1  149.09   15.50
  -5   0   1  141.09   12.10
   6   0  -1  487.45   39.00
  -6   0   1  375.06   41.00
  -6   0   1  378.86   40.20
  -6   0   1  496.85   40.30
   7   0  -1   50.39   10.20
   7   0  -1   79.69    9.40
   7   0  -1   76.49   10.90
  -7   0   1   71.09    9.10
  -7   0   1   73.19   10.00
  -7   0   1   72.79   11.20
   8   0  -1    5.80    5.10
  -8   0   1    1.10    2.40
  -8   0   1    0.80    3.20
  -8   0   1   -4.00    5.00
   9   0  -1    3.30    3.60
   9   0  -1   -0.30    1.50
  -9   0   1    0.50    2.00
  -9   0   1   -5.30    3.90
  -9   0   1    0.70    3.80
  10   0  -1   24.10    4.50
  10   0  -1   14.00    5.50
  10   0  -1   24.20    7.30
 -10   0   1   17.20    5.00
 -10   0   1   18.20    5.60
 -10   0   1   17.50    3.50
 -10   0   1   29.70    7.10
  11   0  -1   93.89   20.50
  11   0  -1   37.90   11.30
 -11   0   1   50.89    6.60
 -11   0   1   48.20    9.90
 -11   0   1   54.79    9.80
 -11   0   1   65.09    9.70
 -12   0   1    0.10    2.00
 -12   0   1   -0.40    2.90
 -12   0   1   -4.00    6.10
 -12   0   1    4.90    3.80
  13   0  -1   40.40    5.30
 -13   0   1   32.20    6.50
 -13   0   1   34.80    5.60
 -14   0   1   45.70    6.30
 -14   0   1   35.10    5.50
 -14   1  -1    2.70    2.30
 -14   1  -1    3.00    2.20
 -14   1  -1    1.00    1.00
 -13   1  -1   61.79    7.00
 -13   1  -1   75.89    9.70
 -13   1  -1   63.79    8.90
  13  -1   1   55.09    7.30
 -12   1  -1  160.38   17.00
 -12   1  -1  154.28   14.60
 -12   1  -1  136.89   16.80
  12  -1   1  123.09   14.70
  12  -1   1  187.38   27.70
 -11   1  -1   95.19   10.90
 -11   1  -1  100.39   13.60
 -11   1  -1  105.89   14.00
 -11   1  -1  109.29   13.30
 -10   1  -1  144.19   17.50
 -10   1  -1  146.89   17.60
 -10   1  -1  120.79   16.10
 -10   1  -1  158.68   15.00
 -10   1  -1  150.38   18.50
  10  -1   1  143.99   15.00
  10  -1   1  176.98   21.50
  -9   1  -1  101.59   14.40
  -9   1  -1   83.39   12.00
   9  -1   1  111.39   11.30
   9  -1   1  112.09   15.50
   9  -1   1  111.89   15.90
  -8   1  -1   87.59   11.60
  -8   1  -1   71.79   10.30
  -8   1  -1   72.19    9.00
   8  -1   1   83.49   11.80
  -7   1  -1  404.76   36.20
  -7   1  -1  407.86   34.60
  -7   1  -1  382.66   36.90
   7  -1   1  389.86   38.20
   7  -1   1  360.76   36.30
   7  -1   1  422.46   37.10
  -6   1  -1  742.53   62.79
  -6   1  -1  699.53   63.49
   6  -1   1  722.23   62.59
  -5   1  -1  624.34   56.19
  -5   1  -1  668.93   54.59
  -5   1  -1  684.13   58.29
  -5   1  -1  662.13   55.69
   5  -1   1  582.54   58.49
   5  -1   1  627.64   55.29
  -4   1  -1  626.04   51.99
  -4   1  -1  572.64   53.19
   4  -1   1  641.44   52.59
  -3   1  -1    7.30    1.90
  -3   1  -1    3.60    1.10
  -3   1  -1    3.60    1.90
   3  -1   1    4.60    1.60
   3  -1   1    4.00    1.30
  -2   1  -1 2338.37  173.38
   2  -1   1 1803.72  173.78
   2  -1   1 2089.09  173.58
  -1   1  -1  526.35   49.40
   1  -1   1  651.73   49.60
   1   1  -1  655.63   60.99
  -1  -1   1  797.62   61.09
   2   1  -1 1897.81  174.08
  -2  -1   1 2348.47  173.88
  -2  -1   1 2193.48  173.68
  -2  -1   1 1928.11  174.28
  -2  -1   1 2018.80  173.98
   3   1  -1    2.90    1.20
  -3  -1   1    3.90    1.60
  -3  -1   1    4.70    2.30
  -3  -1   1    5.20    1.50
  -3  -1   1    4.70    1.70
   4   1  -1  655.53   56.49
  -4  -1   1  754.02   56.59
  -4  -1   1  673.33   56.59
  -4  -1   1  636.04   57.39
  -4  -1   1  584.64   57.19
   5   1  -1  613.14   53.59
  -5  -1   1  657.13   54.79
  -5  -1   1  672.53   56.39
  -5  -1   1  625.74   54.69
  -5  -1   1  545.65   53.59
   6   1  -1  697.73   55.89
   6   1  -1  570.74   55.79
  -6  -1   1  712.53   54.29
  -6  -1   1  660.03   57.09
  -6  -1   1  548.15   56.59
   7   1  -1  307.47   32.10
   7   1  -1  345.47   32.30
  -7  -1   1  371.26   33.30
  -7  -1   1  362.56   31.70
   8   1  -1   48.60   11.60
  -8  -1   1   77.29   10.40
  -8  -1   1   75.79   11.90
  -8  -1   1   57.69   11.70
  -9  -1   1  106.29   13.80
  -9  -1   1   81.19   14.40
  -9  -1   1   92.79   11.50
  10   1  -1  114.19   23.30
  10   1  -1  140.19   13.50
 -10  -1   1  120.59   14.90
 -10  -1   1  123.19   16.60
 -10  -1   1  134.79   13.50
 -10  -1   1  153.48   17.20
 -10  -1   1  148.49   17.60
 -11  -1   1  110.89   10.90
 -11  -1   1  110.89   14.00
 -11  -1   1   89.99   13.10
 -11  -1   1  122.49   19.70
 -11  -1   1  102.99   13.50
  12   1  -1  167.88   25.20
 -12  -1   1  140.39   16.10
 -12  -1   1  103.39   20.20
 -12  -1   1  141.89   16.60
 -12  -1   1  138.59   13.80
 -13  -1   1   55.89    7.70
 -13  -1   1   39.90    7.70
 -13  -1   1   43.50    5.20
 -14  -1   1    3.60    2.00
 -14  -1   1    1.20    2.80
 -13   2  -1   28.60    4.30
 -13   2  -1   25.80    5.10
 -13   2  -1   29.40    6.30
 -12   2  -1   14.30    5.60
 -12   2  -1   21.90    5.70
 -12   2  -1   20.60    4.10
  12  -2   1   16.20    3.70
  12  -2   1   25.90   10.10
 -11   2  -1    7.90    4.30
 -11   2  -1    4.90    4.20
 -11   2  -1    0.20    3.10
 -11   2  -1    8.00    2.40
  11  -2   1    1.90    6.10
  11  -2   1    7.20    3.80
 -10   2  -1   40.40    9.20
 -10   2  -1   44.50    7.90
 -10   2  -1   42.70    6.30
 -10   2  -1   46.50   10.10
 -10   2  -1   57.89   11.70
  10  -2   1   50.29    6.90
  10  -2   1   39.50   10.30
  10  -2   1   31.60    7.20
  -9   2  -1    8.10    4.80
  -9   2  -1    2.80    2.70
  -9   2  -1   11.30    7.20
  -9   2  -1   10.00    3.90
   9  -2   1    5.20    2.30
   9  -2   1   10.40    4.80
   9  -2   1    3.20    3.80
  -8   2  -1   -2.90    3.20
  -8   2  -1    2.30    2.00
  -8   2  -1   -2.70    2.00
   8  -2   1   -3.50    3.30
   8  -2   1    0.00    1.30
   8  -2   1   -2.30    3.00
  -7   2  -1  404.26   37.10
  -7   2  -1  410.56   38.20
   7  -2   1  387.36   39.00
   7  -2   1  403.06   37.90
   7  -2   1  393.56   37.80
   7  -2   1  431.36   35.80
  -6   2  -1  759.42   65.89
  -6   2  -1  728.43   63.49
  -6   2  -1  758.52   64.99
   6  -2   1  803.12   63.89
   6  -2   1  716.63   64.79
   6  -2   1  715.93   66.39
   6  -2   1  742.43   65.29
  -5   2  -1    1.30    1.00
  -5   2  -1   -0.30    1.50
  -5   2  -1    0.00    1.90
   5  -2   1    2.90    2.40
   5  -2   1   -1.00    1.40
   5  -2   1    2.10    2.20
  -4   2  -1  529.45   45.60
  -4   2  -1  520.05   47.00
  -4   2  -1  603.84   46.70
   4  -2   1  574.54   46.50
   4  -2   1  464.45   47.10
   4  -2   1  520.85   46.60
   3  -2   1    3.80    1.50
   3  -2   1    3.40    1.70
  -2   2  -1 2832.82  219.98
   2  -2   1 2745.43  220.28
   2  -2   1 2327.97  220.18
  -1   2  -1 1343.47  118.39
   1  -2   1 1465.65  117.79
   0   2  -1    0.60    0.70
   0   2  -1    0.30    0.40
   0  -2   1    0.10    0.90
   1   2  -1 1763.42  158.28
   1   2  -1 2016.90  157.98
  -1  -2   1 1823.62  158.18
  -1  -2   1 1965.50  159.28
  -2  -2   1 3133.59  279.57
  -2  -2   1 2994.70  279.67
  -2  -2   1 3928.11  281.17
  -3  -2   1    6.60    1.90
  -3  -2   1    5.70    1.90
  -3  -2   1    7.30    1.40
  -3  -2   1    9.40    2.90
   4   2  -1  542.35   46.80
  -4  -2   1  532.45   47.80
  -4  -2   1  578.54   47.00
  -4  -2   1  512.75   47.00
  -4  -2   1  551.14   48.40
   5   2  -1   -0.70    1.40
  -5  -2   1    2.00    1.90
  -5  -2   1    1.70    2.50
  -5  -2   1    2.60    1.30
  -5  -2   1    0.90    1.30
  -5  -2   1   -0.30    2.00
  -5  -2   1    0.60    2.20
   6   2  -1  631.04   62.09
   6   2  -1  732.73   61.69
  -6  -2   1  734.03   60.29
  -6  -2   1  744.73   63.19
  -6  -2   1  710.83   62.79
  -6  -2   1  764.62   62.39
  -6  -2   1  646.44   60.99
   7   2  -1  290.07   32.00
  -7  -2   1  377.66   32.90
  -7  -2   1  350.86   30.80
  -8  -2   1   -0.30    2.60
  -8  -2   1   -0.70    2.50
  -9  -2   1    2.80    2.40
  -9  -2   1    4.80    4.40
  -9  -2   1   -1.50    4.20
  10   2  -1   38.80    5.20
 -10  -2   1   29.60    6.80
 -10  -2   1   30.40    7.40
 -10  -2   1   36.00    5.90
 -10  -2   1   56.69    9.50
 -11  -2   1    9.70    4.60
 -11  -2   1    7.30    3.70
 -11  -2   1    7.60    2.30
 -11  -2   1    3.30    4.30
 -12  -2   1   14.10    4.70
 -12  -2   1   10.30    2.50
 -12  -2   1   13.30    5.50
 -12  -2   1   13.40    6.40
 -13  -2   1   17.00    4.10
 -14  -2   1   -0.20    2.00
 -13   3  -1   -0.30    1.40
 -13   3  -1    4.50    4.00
  13  -3   1    2.70    2.10
 -12   3  -1    0.80    2.90
 -12   3  -1    7.50    3.90
 -12   3  -1    2.10    2.00
  12  -3   1   -0.40    1.70
  12  -3   1   -1.50    9.10
 -11   3  -1    8.10    3.70
 -11   3  -1   11.70    2.40
 -11   3  -1    8.10    4.90
  11  -3   1    6.60    6.40
  11  -3   1   14.60    3.70
 -10   3  -1   -3.60    2.30
 -10   3  -1   -4.50    3.90
 -10   3  -1    0.90    2.90
 -10   3  -1    0.10    2.80
 -10   3  -1   -2.80    1.80
  10  -3   1   11.60    6.20
  10  -3   1   -1.30    1.70
  -9   3  -1  140.09   17.40
  -9   3  -1  160.28   19.10
  -9   3  -1  134.79   15.50
  -9   3  -1  152.08   19.40
   9  -3   1  187.98   20.40
   9  -3   1  193.68   22.40
   9  -3   1  176.68   16.60
  -8   3  -1  208.98   22.40
  -8   3  -1  213.58   20.60
  -8   3  -1  229.18   24.20
   8  -3   1  225.38   25.30
   8  -3   1  235.88   24.20
  -7   3  -1   54.69    9.90
  -7   3  -1   63.79    9.10
  -7   3  -1   67.19    7.50
   7  -3   1   71.39   11.30
   7  -3   1   53.09   10.40
  -6   3  -1  203.78   20.60
  -6   3  -1  212.48   18.30
  -6   3  -1  184.38   19.50
   6  -3   1  199.98   21.30
   6  -3   1  209.28   20.80
   6  -3   1  185.88   18.40
  -5   3  -1  372.56   35.90
  -5   3  -1  384.56   36.80
  -5   3  -1  467.75   35.70
   5  -3   1  370.16   37.20
   5  -3   1  413.06   36.50
   5  -3   1  404.86   36.00
  -4   3  -1   65.89    8.40
  -4   3  -1   70.89    8.00
  -4   3  -1   68.49    7.00
   4  -3   1   73.59    8.30
   4  -3   1   64.09    8.60
  -3   3  -1    5.00    1.30
  -3   3  -1    9.00    2.50
   3  -3   1    4.20    1.50
   3  -3   1    3.70    2.10
   3  -3   1    3.80    1.80
  -2   3  -1  241.78   24.30
   2  -3   1  311.07   25.20
   2  -3   1  297.47   25.30
   1  -3   1 6897.61  570.74
   1  -3   1 6795.32  570.94
   0   3  -1   33.50    4.00
   0  -3   1   45.60    6.50
   0  -3   1   39.50    5.90
   0  -3   1   35.00    5.60
   1   3  -1 7811.52  726.03
  -1  -3   1 7703.33  726.33
  -1  -3   1 9363.46  726.43
  -1  -3   1 9999.00  726.43
   2   3  -1  272.77   27.10
  -2  -3   1  324.37   27.90
  -2  -3   1  354.86   27.90
  -3  -3   1    5.50    1.40
  -3  -3   1    5.60    1.90
  -3  -3   1   16.10    6.10
  -3  -3   1    7.20    1.60
  -3  -3   1    3.40    1.80
  -4  -3   1   67.59    8.80
  -4  -3   1   73.79    7.20
  -4  -3   1   66.29   10.00
  -4  -3   1   76.99    8.80
  -4  -3   1   68.49    8.60
   5   3  -1  389.86   35.80
  -5  -3   1  407.96   35.90
  -5  -3   1  386.36   36.80
  -5  -3   1  395.66   37.70
  -5  -3   1  395.66   34.80
  -5  -3   1  434.96   35.40
  -5  -3   1  408.06   36.20
  -6  -3   1  203.78   21.40
  -6  -3   1  185.68   18.20
  -6  -3   1  195.08   19.50
  -6  -3   1  199.18   20.10
  -6  -3   1  187.98   18.30
   7   3  -1   46.10   10.50
  -7  -3   1   59.19    9.00
  -7  -3   1   58.39    7.00
  -7  -3   1   45.40   10.80
  -7  -3   1   50.59   10.10
  -7  -3   1   52.89    7.40
  -8  -3   1  210.88   22.00
  -8  -3   1  211.68   22.10
  -8  -3   1  192.18   20.10
  -9  -3   1  154.28   17.10
  -9  -3   1  110.59   18.10
  -9  -3   1  128.39   14.40
 -10  -3   1   -0.40    5.70
 -10  -3   1   -0.80    4.60
 -10  -3   1   -2.30    4.40
 -10  -3   1   -1.30    3.90
 -11  -3   1   13.70    4.00
 -11  -3   1    5.10    5.00
 -11  -3   1    9.70    4.20
 -11  -3   1    7.20    3.90
 -12  -3   1    7.00    3.20
 -12  -3   1    5.10    3.70
 -13   4  -1    3.40    1.60
 -13   4  -1    1.10    2.90
 -13   4  -1    1.30    2.60
 -12   4  -1    9.90    2.50
 -12   4  -1    6.60    3.30
 -12   4  -1    7.30    4.50
  12  -4   1    4.40    2.70
 -11   4  -1    3.50    1.80
 -11   4  -1    7.90    5.20
 -11   4  -1    5.80    3.90
  11  -4   1    1.90    5.90
  11  -4   1    6.60    2.70
 -10   4  -1  512.15   54.99
 -10   4  -1  602.54   55.29
 -10   4  -1  591.44   56.39
  10  -4   1  636.94   53.89
  10  -4   1  609.24   59.79
  10  -4   1  647.54   54.39
  10  -4   1  682.03   60.89
  -9   4  -1   14.20    5.00
  -9   4  -1   22.00    4.80
   9  -4   1   26.80    7.10
   9  -4   1   26.90    5.40
   9  -4   1   25.30    7.40
  -8   4  -1   74.19   10.10
  -8   4  -1   77.19   11.70
   8  -4   1  109.09   14.30
   8  -4   1   96.39   10.30
   8  -4   1   83.29   14.20
  -7   4  -1    0.80    2.70
  -7   4  -1    3.70    1.80
   7  -4   1    2.60    2.30
   7  -4   1    6.10    4.10
  -6   4  -1   95.09   11.70
  -6   4  -1   97.69   10.40
   6  -4   1  111.29   14.30
   6  -4   1  109.89   14.30
   6  -4   1   85.79   15.00
   6  -4   1  108.79   10.80
  -5   4  -1   44.40    7.20
  -5   4  -1   52.29    6.00
   5  -4   1   52.19    8.50
   5  -4   1   49.30    6.20
   5  -4   1   59.79    8.40
   5  -4   1   49.70    9.70
  -4   4  -1  239.88   23.20
  -4   4  -1  258.87   23.40
   4  -4   1  264.77   25.20
   4  -4   1  247.18   23.70
   4  -4   1  261.47   24.20
  -3   4  -1  252.57   24.20
   3  -4   1  293.67   25.40
   3  -4   1  287.57   25.70
   3  -4   1  274.27   26.30
  -2   4  -1   60.19    6.60
  -2   4  -1   48.40    6.70
   2  -4   1   60.69    7.40
   2  -4   1   43.30    6.70
   2  -4   1   36.80    6.60
  -1   4  -1  166.18   14.50
   1  -4   1  153.28   15.50
   0   4  -1   -0.10    0.80
   0  -4   1    0.90    1.50
   0  -4   1    0.00    2.20
   0  -4   1    1.50    1.50
   1   4  -1  158.58   16.50
  -1  -4   1  202.28   17.30
  -1  -4   1  189.98   17.40
  -1  -4   1  200.58   19.10
   2   4  -1   51.39    5.70
  -2  -4   1   41.10    8.50
  -2  -4   1   64.79    6.30
  -2  -4   1   49.99    6.90
  -2  -4   1   53.99    8.30
   3   4  -1  248.98   25.30
  -3  -4   1  305.17   26.20
  -3  -4   1  285.37   26.80
  -3  -4   1  298.67   26.30
  -3  -4   1  295.07   28.30
  -3  -4   1  313.07   25.70
  -4  -4   1  258.77   25.80
  -4  -4   1  256.87   22.90
  -4  -4   1  265.47   23.80
  -4  -4   1  247.88   24.50
  -4  -4   1  260.67   22.80
   5   4  -1   50.19    9.10
  -5  -4   1   30.60    7.80
  -5  -4   1   44.40    7.00
  -5  -4   1   47.00    8.50
  -5  -4   1   50.99    5.80
  -5  -4   1   42.30    5.80
  -5  -4   1   42.30    8.50
   6   4  -1   64.69   11.50
  -6  -4   1   96.09   11.80
  -6  -4   1   95.89    9.70
  -6  -4   1   97.99   12.50
  -6  -4   1   94.39   11.80
  -6  -4   1   87.39   10.00
  -6  -4   1  112.39   14.50
   7   4  -1    4.70    3.40
   7   4  -1    0.70    2.00
   7   4  -1   -0.10    3.80
  -7  -4   1   -1.40    2.10
  -7  -4   1   -1.10    3.50
  -7  -4   1   -0.80    2.50
  -7  -4   1    7.10    3.50
  -7  -4   1   -1.10    3.90
   8   4  -1   48.00   11.30
  -8  -4   1   76.29   16.20
  -8  -4   1   76.39   13.80
  -8  -4   1   55.79    8.70
  -8  -4   1   79.69   11.10
  -9  -4   1    8.70    6.10
  -9  -4   1   12.70    3.40
  10   4  -1  489.05   48.90
 -10  -4   1  446.16   43.50
 -10  -4   1  516.95   47.00
  11   4  -1    1.10    7.70
 -11  -4   1   -5.30    3.80
 -11  -4   1    6.20    5.40
 -11  -4   1    8.70    4.60
 -12  -4   1   -2.60    3.00
 -12  -4   1    9.20    3.70
 -13  -4   1    3.70    2.30
 -13   5  -1   31.70    6.50
 -13   5  -1   46.20    7.50
 -13   5  -1   51.49    5.30
 -12   5  -1  192.68   19.90
 -12   5  -1  214.78   18.30
  12  -5   1  180.78   19.20
 -11   5  -1   -0.90    4.50
 -11   5  -1    2.80    3.70
 -11   5  -1   -0.80    1.50
 -11   5  -1   -2.80    3.20
  11  -5   1    0.50    2.10
  11  -5   1   -1.00    8.00
 -10   5  -1   -3.40    4.20
 -10   5  -1    1.50    1.60
  10  -5   1    1.50    2.30
  10  -5   1   -1.70    3.60
  -9   5  -1    0.00    4.90
  -9   5  -1    7.10    3.00
  -9   5  -1   12.40    2.90
  -9   5  -1    8.20    4.10
   9  -5   1   12.50    6.40
   9  -5   1   -4.30    6.40
   9  -5   1    7.80    5.10
   9  -5   1   11.70    3.30
  -8   5  -1   18.40    4.30
  -8   5  -1    9.10    3.70
   8  -5   1   10.20    5.50
   8  -5   1   14.80    3.60
   8  -5   1   14.30    5.80
  -7   5  -1   14.40    4.10
  -7   5  -1   14.50    3.00
   7  -5   1   12.40    5.20
   7  -5   1   12.60    3.10
   7  -5   1   11.60    5.60
  -6   5  -1  190.28   20.40
  -6   5  -1  181.58   18.80
   6  -5   1  205.78   19.30
   6  -5   1  208.28   23.00
   6  -5   1  228.88   23.00
   6  -5   1  211.48   22.20
  -5   5  -1   -1.70    1.90
   5  -5   1   -2.30    1.30
   5  -5   1    1.00    3.30
   5  -5   1    0.70    2.80
   5  -5   1   -2.40    4.20
  -4   5  -1   11.90    3.60
   4  -5   1   17.20    5.20
   4  -5   1   10.00    2.90
   4  -5   1   17.50    5.70
  -3   5  -1   41.90    5.20
   3  -5   1   51.79    8.80
   3  -5   1   34.70    7.40
   3  -5   1   53.79    9.20
   3  -5   1   33.70    7.10
  -2   5  -1  120.19   11.10
   2  -5   1  124.29   12.70
   2  -5   1   95.39   12.80
   2  -5   1  112.99   13.10
  -1   5  -1 1695.53  156.28
   1  -5   1 2145.69  157.18
   1  -5   1 1748.33  156.88
   0   5  -1   -0.20    1.00
   0  -5   1    4.00    2.20
   0  -5   1    1.20    1.90
   0  -5   1   -3.10    2.30
   0  -5   1    1.90    1.80
   1   5  -1 1723.43  157.28
  -1  -5   1 1967.20  157.68
  -1  -5   1 2003.90  159.98
  -1  -5   1 1898.51  158.88
  -1  -5   1 1781.72  158.48
   2   5  -1  113.19   12.20
  -2  -5   1  114.09   18.40
  -2  -5   1  142.99   13.20
  -2  -5   1  139.19   14.80
  -2  -5   1  134.19   12.60
  -2  -5   1  126.29   13.20
   3   5  -1   33.60    5.90
  -3  -5   1   42.10    6.60
  -3  -5   1   42.00    7.10
  -3  -5   1   40.80    8.70
  -3  -5   1   47.10    6.10
  -3  -5   1   47.80    6.90
   4   5  -1   14.00    2.60
  -4  -5   1   13.10    3.20
  -4  -5   1   14.10    3.00
  -4  -5   1   21.80    4.50
  -4  -5   1   15.30    7.10
   5   5  -1   -2.40    1.20
  -5  -5   1   -1.90    1.70
  -5  -5   1   -1.90    2.40
  -5  -5   1   -0.10    2.80
  -5  -5   1   -3.20    2.30
  -5  -5   1   -0.10    1.70
   6   5  -1  151.18   18.50
   6   5  -1  180.88   16.90
  -6  -5   1  162.28   16.90
  -6  -5   1  177.98   19.10
  -6  -5   1  199.08   22.10
  -6  -5   1  208.58   17.20
  -6  -5   1  142.99   19.10
  -6  -5   1  187.98   18.80
  -7  -5   1   10.40    3.40
  -7  -5   1    9.40    4.60
  -7  -5   1    6.60    3.10
   8   5  -1   10.00    6.80
  -8  -5   1   14.80    6.90
  -8  -5   1   13.50    4.40
  -8  -5   1   14.40    5.20
  -9  -5   1    7.40    6.80
  -9  -5   1   18.70    5.40
  10   5  -1    4.90    9.10
 -10  -5   1   -2.10    4.40
 -10  -5   1  -13.80    9.60
 -11  -5   1   -0.60    4.30
 -12  -5   1  156.28   16.40
 -13   6  -1    5.40    1.40
 -12   6  -1   59.39    8.80
 -12   6  -1   43.40    5.80
 -11   6  -1  298.57   26.50
 -11   6  -1  220.58   26.60
 -11   6  -1  267.27   24.60
  11  -6   1  235.68   33.10
  11  -6   1  306.27   27.30
 -10   6  -1    9.60    2.70
 -10   6  -1   18.50    3.30
  10  -6   1   20.30    4.50
  10  -6   1    5.00    7.70
  10  -6   1   13.60    4.30
  -9   6  -1   32.50    5.60
  -9   6  -1   36.40    5.10
   9  -6   1   40.40    6.80
   9  -6   1   31.00   10.70
  -8   6  -1   83.89   15.90
  -8   6  -1  114.79   11.50
  -8   6  -1   74.49   12.00
   8  -6   1  111.19   18.30
   8  -6   1  110.79   15.60
   8  -6   1   96.29   15.60
  -7   6  -1  552.24   49.99
  -7   6  -1  620.14   51.99
   7  -6   1  600.64   54.79
   7  -6   1  582.34   56.19
   7  -6   1  514.05   50.19
  -6   6  -1  104.09   12.60
  -6   6  -1  103.09   10.70
   6  -6   1   72.39   17.40
   6  -6   1  106.09   15.80
   6  -6   1   97.89   10.80
  -5   6  -1   -1.80    1.20
   5  -6   1   -1.80    3.70
   5  -6   1   -2.40    1.70
   5  -6   1   -3.90    3.70
   5  -6   1   -5.50    3.90
  -4   6  -1  189.88   16.40
   4  -6   1  145.29   19.30
   4  -6   1  174.28   20.60
   4  -6   1  162.78   19.10
  -3   6  -1   26.10    5.00
   3  -6   1   25.00    6.20
   3  -6   1   24.10    6.80
   3  -6   1   16.10    6.00
   2  -6   1  728.53   66.69
   2  -6   1  803.22   66.79
   2  -6   1  742.03   65.59
   2  -6   1  730.73   65.69
  -1   6  -1  103.59   11.40
   1  -6   1  118.39   13.50
   1  -6   1  119.99   13.70
   1  -6   1  103.79   14.10
   1  -6   1  135.79   13.10
   0   6  -1   -0.50    1.20
   0  -6   1   -1.60    2.40
   0  -6   1   -2.40    1.90
   0  -6   1   -1.90    2.70
   0  -6   1   -1.90    2.00
   1   6  -1   95.79   10.20
  -1  -6   1  100.69   13.10
  -1  -6   1   95.39   11.40
  -1  -6   1  102.39   10.90
  -1  -6   1  100.39   12.70
   2   6  -1  601.84   56.89
  -2  -6   1  666.43   60.09
  -2  -6   1  703.23   57.29
  -2  -6   1  698.33   60.89
  -2  -6   1  646.54   58.19
   3   6  -1   28.00    4.70
  -3  -6   1   16.40    3.70
  -3  -6   1   24.20    5.70
  -3  -6   1   34.60    6.70
  -3  -6   1   28.10    5.80
   4   6  -1  194.58   18.50
  -4  -6   1  196.08   22.20
  -4  -6   1  212.78   18.90
  -4  -6   1  189.28   19.50
   5   6  -1    2.30    1.60
  -5  -6   1   -1.60    2.50
  -5  -6   1    0.70    1.90
  -5  -6   1   -0.40    2.80
   6   6  -1   65.09   13.30
   6   6  -1   91.99   10.30
  -6  -6   1   94.99   10.50
  -6  -6   1   91.19   13.50
  -6  -6   1   95.59   12.10
  -7  -6   1  482.95   48.00
  -7  -6   1  614.64   52.79
  -7  -6   1  501.55   48.50
  -8  -6   1  124.19   14.30
  -8  -6   1   81.99   17.00
  -8  -6   1   88.89   13.40
  -9  -6   1   21.10    6.40
  -9  -6   1   37.20    7.30
 -12   7  -1   -1.40    1.00
 -11   7  -1    1.50    1.40
 -10   7  -1   49.99    6.50
  10  -7   1   56.59   13.10
  10  -7   1   70.49   12.20
  10  -7   1   38.60    8.30
  -9   7  -1    1.80    1.80
   9  -7   1   25.70   10.80
   9  -7   1    5.90   11.10
  -8   7  -1   30.70    5.60
  -8   7  -1   26.00    4.70
   8  -7   1   38.80   12.40
   8  -7   1   27.00   10.10
   8  -7   1   16.30    4.80
   8  -7   1   42.30    7.20
  -7   7  -1   18.00    4.90
  -7   7  -1   11.80    2.70
  -7   7  -1    9.80    2.90
  -7   7  -1    8.10    2.80
   7  -7   1   18.10    8.40
   7  -7   1    9.20    4.00
   7  -7   1    9.30    3.40
   7  -7   1    5.90    7.60
  -6   7  -1  191.28   17.80
   6  -7   1  169.88   20.50
   6  -7   1  138.19   23.10
   6  -7   1  225.28   27.80
  -5   7  -1  144.29   14.70
   5  -7   1  186.28   32.50
   5  -7   1  125.19   18.80
  -4   7  -1  149.49   15.00
   4  -7   1  139.49   19.50
   4  -7   1  161.08   19.40
  -3   7  -1   12.60    2.90
   3  -7   1   15.00    4.40
   3  -7   1   16.40    4.60
   3  -7   1   14.90    7.60
  -2   7  -1  178.78   20.70
  -2   7  -1  154.88   17.80
   2  -7   1  204.98   21.90
   2  -7   1  202.98   20.00
   2  -7   1  210.98   20.60
   2  -7   1  201.08   21.00
  -1   7  -1   40.80    7.50
   1  -7   1   27.00    6.40
   1  -7   1   23.50    4.60
   0   7  -1  132.89   14.20
   0   7  -1  139.19   16.90
   0  -7   1  164.48   17.00
   0  -7   1  133.49   15.50
   0  -7   1  148.59   16.00
  -1  -7   1   22.00    4.20
  -1  -7   1   10.70    5.40
  -1  -7   1   26.00    6.30
   2   7  -1  171.98   17.80
  -2  -7   1  204.28   19.70
  -2  -7   1  172.58   21.30
  -2  -7   1  185.08   19.20
  -2  -7   1  198.98   18.80
   3   7  -1   11.90    2.80
  -3  -7   1    5.70    3.50
  -3  -7   1   14.10    4.10
  -3  -7   1   14.00    4.60
   4   7  -1  136.69   13.90
  -4  -7   1  132.59   15.20
  -4  -7   1  145.99   18.10
  -4  -7   1  119.39   15.80
  -4  -7   1  141.99   15.60
   5   7  -1  143.89   14.40
  -5  -7   1  124.89   15.60
  -5  -7   1  148.49   19.00
  -5  -7   1  132.89   16.10
   6   7  -1  187.08   18.20
  -6  -7   1  174.18   19.30
  -6  -7   1  176.08   22.60
  -6  -7   1  151.58   23.00
  -7  -7   1   21.30    6.30
  -7  -7   1   11.80    6.50
  -7  -7   1    4.20    8.80
  -7  -7   1   11.10    5.20
  -7  -7   1   15.10    6.20
  -8  -7   1   37.30    7.60
  -8  -7   1   22.70    7.10
  -8  -7   1   41.30    6.60
  -8  -7   1   56.39    8.70
  -9  -7   1    6.60    4.00
  -9  -7   1   14.30    4.90
 -12   8  -1   97.59    9.90
  12  -8   1  110.89    9.80
 -11   8  -1  162.68   15.30
 -10   8  -1    2.20    1.70
  10  -8   1    8.80    8.90
  10  -8   1   -1.40    2.90
  -9   8  -1   13.50    2.80
   9  -8   1    5.70    3.50
   9  -8   1   33.40   10.20
  -8   8  -1    3.60    2.50
   8  -8   1   17.10   10.40
   8  -8   1    3.80    3.20
   7  -8   1   36.20   11.10
   7  -8   1   19.50    4.50
  -6   8  -1  296.87   28.70
   6  -8   1  381.06   37.50
   6  -8   1  289.67   28.80
  -5   8  -1  139.39   15.70
   5  -8   1  181.48   22.90
  -4   8  -1   58.29    8.30
   4  -8   1   60.59   13.20
   4  -8   1   88.59   16.10
  -3   8  -1  114.59   12.80
   3  -8   1  103.09   16.80
   3  -8   1  115.29   15.70
   3  -8   1  138.59   17.20
  -2   8  -1  717.03   62.09
  -2   8  -1  714.03   64.39
   2  -8   1  775.12   63.89
   2  -8   1  698.73   67.89
   2  -8   1  637.24   64.99
   2  -8   1  722.33   64.89
  -1   8  -1   43.00    8.10
  -1   8  -1   34.40    6.00
   1  -8   1   26.20    7.20
   1  -8   1   27.40    6.00
   1  -8   1   34.40    7.90
   0   8  -1   -0.80    1.50
   0   8  -1   -2.80    3.30
   0  -8   1    0.00    3.60
   0  -8   1    0.40    3.20
  -1  -8   1   20.10    4.50
  -1  -8   1   20.50    5.90
  -1  -8   1   26.70    5.70
   2   8  -1  681.53   59.99
   2   8  -1  673.73   58.19
  -2  -8   1  630.94   61.79
  -2  -8   1  643.24   58.59
  -2  -8   1  693.53   58.79
  -2  -8   1  659.53   59.49
   3   8  -1   98.19   10.80
   3   8  -1   76.39   12.80
  -3  -8   1   97.99   15.30
  -3  -8   1   91.89   13.30
  -3  -8   1   95.19   13.80
   4   8  -1   46.60    8.00
  -4  -8   1   47.60   11.10
  -4  -8   1   56.39    9.40
   5   8  -1  145.99   15.00
  -5  -8   1  133.19   18.70
  -5  -8   1  127.29   16.30
   6   8  -1  262.37   25.70
  -6  -8   1  228.78   28.30
  -6  -8   1  268.57   27.60
  -6  -8   1  297.17   30.90
  -6  -8   1  307.27   27.50
  -6  -8   1  258.17   27.30
  -7  -8   1   20.30    5.10
  -7  -8   1   14.70    5.40
  -7  -8   1   17.20    4.00
  -7  -8   1    9.80    6.00
  -8  -8   1   -2.50    3.10
  -8  -8   1    4.00    3.50
  -9  -8   1    9.20    4.20
  -9  -8   1   16.40    4.90
 -10  -8   1    0.90    4.30
 -11   9  -1    0.60    0.90
  11  -9   1    2.60    1.50
 -10   9  -1    2.50    1.50
  10  -9   1   -1.50    2.60
   9  -9   1    9.60    9.50
  -8   9  -1  159.78   17.00
   8  -9   1  195.58   25.20
   8  -9   1  124.29   15.40
  -7   9  -1    0.70    3.90
   7  -9   1   13.00    8.80
   7  -9   1    0.80    3.40
   7  -9   1   -4.50    8.60
  -6   9  -1   60.19    8.20
   6  -9   1   33.70    9.90
   6  -9   1   51.79    8.90
   6  -9   1   90.69   17.40
  -5   9  -1  158.78   16.70
   5  -9   1  133.99   16.20
   5  -9   1  193.68   23.20
   5  -9   1  170.68   23.70
  -4   9  -1    1.10    2.10
   4  -9   1   -3.60    5.60
  -3   9  -1   55.29    7.90
   3  -9   1   38.20    9.00
   3  -9   1   34.10    8.10
  -2   9  -1  103.89   11.80
  -2   9  -1   91.19   14.70
   2  -9   1   87.29   16.80
   2  -9   1  108.59   14.90
  -1   9  -1  287.67   27.80
   1  -9   1  270.47   29.80
   1  -9   1  327.37   30.50
   1  -9   1  283.27   31.80
   0   9  -1  252.27   27.10
   0   9  -1  250.57   24.60
   0  -9   1  234.98   28.70
   0  -9   1  279.77   27.10
   0  -9   1  260.77   26.80
   1   9  -1  294.77   26.50
  -1  -9   1  280.07   28.20
  -1  -9   1  248.08   30.40
  -1  -9   1  272.27   28.00
   2   9  -1  107.69   13.10
   2   9  -1   90.09   11.00
  -2  -9   1   78.79   14.60
  -2  -9   1   64.39   14.70
  -2  -9   1  103.79   13.20
   3   9  -1   42.90    7.80
   3   9  -1   47.60    9.10
  -3  -9   1   54.39   11.50
   4   9  -1    3.00    4.10
   4   9  -1    3.10    2.30
  -4  -9   1   -2.80    2.80
  -4  -9   1   -7.10    4.00
   5   9  -1  182.38   20.00
   5   9  -1  166.78   17.70
  -5  -9   1  116.99   26.50
  -5  -9   1  144.39   19.90
  -5  -9   1  181.28   19.90
  -5  -9   1  166.68   17.30
  -5  -9   1  186.98   19.00
   6   9  -1   59.89    9.50
   6   9  -1   56.59   10.10
  -6  -9   1   68.39    9.10
  -6  -9   1   77.79   11.80
  -6  -9   1   82.99   10.80
  -6  -9   1   52.69   11.30
  -7  -9   1    9.40    2.60
  -7  -9   1   11.40    4.60
  -7  -9   1    5.10    3.10
  -7  -9   1   -2.40    5.70
  -8  -9   1  173.18   17.60
  -8  -9   1  151.18   17.30
  -8  -9   1  142.99   15.90
  -9  -9   1    3.70    4.00
  -9  -9   1    0.50    3.20
  -9  -9   1   -0.40    2.70
 -10  -9   1    0.90    4.00
 -10  10  -1   11.90    2.10
  10 -10   1   20.10    3.20
   9 -10   1    9.10    2.30
   9 -10   1    9.30    2.70
   8 -10   1  -18.20    9.90
   8 -10   1   -4.00    2.00
   8 -10   1    0.20    3.30
   7 -10   1  -11.20    6.50
  -6  10  -1   -4.10    4.10
   6 -10   1   -0.60    2.70
   6 -10   1    2.70    7.70
  -5  10  -1   54.99    8.30
   5 -10   1   36.50   10.20
   5 -10   1   38.00    7.50
  -4  10  -1  188.68   19.20
   4 -10   1  177.78   23.00
   4 -10   1  221.18   31.70
   4 -10   1  165.48   18.00
  -3  10  -1    2.20    2.00
   3 -10   1   -6.40    4.80
   3 -10   1   -1.30    2.20
  -2  10  -1   42.60    9.20
  -2  10  -1   42.40    7.70
   2 -10   1   34.00    8.20
  -1  10  -1   47.40    9.30
  -1  10  -1   51.09    7.90
   1 -10   1   35.90    8.40
   1 -10   1   38.10   10.20
   0  10  -1   -4.40    3.90
   0  10  -1   -2.40    2.10
   0 -10   1    2.10    5.10
   1  10  -1   50.79   10.70
  -1 -10   1   38.00    8.20
  -2 -10   1   24.70    7.60
  -2 -10   1   14.10    5.60
   3  10  -1   -5.70    3.50
   3  10  -1    0.30    2.30
  -3 -10   1   -1.90    2.00
  -3 -10   1    1.50    3.00
  -3 -10   1   -8.00    5.90
  -3 -10   1   -2.40    3.30
  -3 -10   1   -2.40    2.70
   4  10  -1  190.88   19.20
   4  10  -1  188.18   21.00
  -4 -10   1  171.68   18.30
  -4 -10   1  205.98   21.30
  -4 -10   1  182.88   19.70
  -4 -10   1  141.59   22.20
  -5 -10   1   58.09    8.20
  -5 -10   1   65.99   10.70
  -5 -10   1   37.10    9.50
  -5 -10   1   50.49    9.00
  -5 -10   1   62.59    9.40
   6  10  -1    1.80    4.60
  -6 -10   1    2.90    3.10
  -6 -10   1    3.50    2.30
  -6 -10   1    4.70    3.00
  -7 -10   1    2.50    3.60
  -7 -10   1   -1.50    1.70
  -7 -10   1   -2.10    2.50
  -8 -10   1   -4.00    2.90
  -8 -10   1   -2.00    3.10
  -9 -10   1   13.00    4.00
  -9 -10   1   10.60    4.40
 -10 -10   1   22.80    4.80
 -10 -10   1   23.40    5.00
   9 -11   1   -1.80    1.70
   8 -11   1   92.79   10.60
   7 -11   1    4.60    9.30
   7 -11   1    5.20    3.00
   6 -11   1   16.30    8.20
   6 -11   1    7.00    3.00
  -5  11  -1  260.57   26.00
   5 -11   1  251.97   24.40
   5 -11   1  300.27   36.00
   5 -11   1  235.78   37.20
   4 -11   1   30.00    8.70
   4 -11   1   42.60    7.30
  -3  11  -1   95.79   11.50
   3 -11   1   74.29    9.60
   3 -11   1   54.99   12.10
  -2  11  -1  705.53   62.59
   2 -11   1  667.23   61.29
   2 -11   1  732.33   65.29
   2 -11   1  696.73   60.49
  -1  11  -1   -3.70    5.10
  -1  11  -1    3.70    2.70
   1 -11   1    0.00    2.40
   1 -11   1    1.70    8.60
   1 -11   1   -6.00    7.00
   1 -11   1   21.70    9.50
   1 -11   1    0.50    2.60
   0  11  -1  594.04   51.69
   0  11  -1  621.34   54.69
   0 -11   1  520.25   56.49
   0 -11   1  516.95   55.99
   1  11  -1   -4.10    2.90
   1  11  -1    1.00    4.40
  -1 -11   1   -5.20    3.60
  -1 -11   1    0.80    4.10
  -1 -11   1    5.90    2.70
  -1 -11   1   -3.90   11.50
  -1 -11   1    0.70    2.40
   2  11  -1  782.62   73.19
   2  11  -1  824.72   75.89
  -2 -11   1  854.61   75.59
  -2 -11   1  826.42   71.09
  -2 -11   1  873.61   74.59
   3  11  -1   95.59   13.40
   3  11  -1   59.79   10.80
  -3 -11   1   70.99   14.70
  -3 -11   1   80.59   11.00
  -3 -11   1   93.29   12.80
   4  11  -1   61.49   11.10
  -4 -11   1   41.10    8.40
  -4 -11   1   64.29    8.20
  -4 -11   1   83.09   11.60
  -5 -11   1  290.07   29.00
  -5 -11   1  313.37   27.60
  -5 -11   1  239.48   32.50
  -5 -11   1  303.67   30.30
   6  11  -1   10.20    6.10
  -6 -11   1   10.20    3.80
  -6 -11   1    7.90    4.10
  -6 -11   1   10.70    3.10
  -7 -11   1   12.80    4.50
  -7 -11   1   18.90    5.70
  -7 -11   1   14.70    5.50
  -8 -11   1  150.68   16.60
  -8 -11   1  143.99   16.10
  -8 -11   1  150.88   15.00
  -9 -11   1    3.80    2.90
  -9 -11   1    0.60    2.00
  -9 -11   1    4.10    2.70
 -10 -11   1   -0.50    4.00
   9 -12   1   11.50    2.70
   8 -12   1    1.60    1.70
   7 -12   1   16.50    3.40
   6 -12   1  230.18   22.00
   5 -12   1   -1.30    2.20
   5 -12   1    1.60   11.50
   4 -12   1   -1.00    2.00
   3 -12   1    7.30    2.60
  -2  12  -1   -0.90    3.40
   2 -12   1    7.40   11.40
  -1  12  -1   13.10    6.00
  -1  12  -1   12.40    6.50
   1 -12   1   17.30    4.20
   0  12  -1    7.30    4.90
   0  12  -1   -0.40    3.90
   0 -12   1   -7.30    6.80
   0 -12   1   -1.70    1.90
   0 -12   1   -4.60    3.40
   0 -12   1   -1.50    1.90
   1  12  -1   22.90    6.80
   1  12  -1   24.20    6.70
  -1 -12   1   20.70    5.20
  -1 -12   1   18.20    7.70
  -1 -12   1   18.00    3.60
   2  12  -1    9.20    4.40
   2  12  -1    4.90    4.20
  -2 -12   1    8.20    4.50
  -2 -12   1    0.90    5.00
  -2 -12   1   10.90    6.50
   3  12  -1   19.50    8.20
  -3 -12   1   11.00    3.90
  -3 -12   1    0.40    7.00
  -3 -12   1   14.60    5.20
   4  12  -1   -4.60    3.90
  -4 -12   1    4.80    3.60
  -4 -12   1   -0.10    1.50
  -4 -12   1    0.10    2.30
   5  12  -1   -3.90    5.00
  -5 -12   1    1.00    3.00
  -5 -12   1    0.30    4.00
  -5 -12   1    2.00    1.70
   6  12  -1  260.77   34.10
  -6 -12   1  329.87   31.10
  -6 -12   1  334.97   29.20
  -6 -12   1  295.37   31.50
   7  12  -1   28.30    5.90
  -7 -12   1   36.10    5.50
  -7 -12   1   31.70    6.50
  -7 -12   1   28.40    5.80
  -8 -12   1   -0.80    2.00
  -8 -12   1    1.50    2.40
  -8 -12   1   -0.30    1.60
  -9 -12   1   39.00    6.30
  -9 -12   1   54.99    7.10
  -9 -12   1   49.40    6.30
   7 -13   1    4.90    2.20
   6 -13   1   82.59    9.30
   5 -13   1    8.60    2.80
   4 -13   1   13.40    3.80
   3 -13   1    3.10    2.20
   2 -13   1    5.50    2.30
   1 -13   1   41.20    6.80
   1 -13   1   29.70   11.50
   1 -13   1   52.99    7.70
   0  13  -1   24.40    7.30
   0 -13   1   30.90    8.00
   0 -13   1   21.50    5.90
   0 -13   1   40.80    6.90
   1  13  -1   31.20    8.00
  -1 -13   1   44.70    7.00
  -1 -13   1   52.29    9.80
  -1 -13   1   28.90    6.10
  -1 -13   1   42.80    8.00
   2  13  -1   10.50    7.70
  -2 -13   1    4.40    2.10
  -2 -13   1    5.90    2.40
  -2 -13   1    7.70    5.10
  -2 -13   1   14.20    4.60
   3  13  -1    6.80    4.30
  -3 -13   1    7.30    3.50
  -3 -13   1    4.50    4.40
  -3 -13   1    1.50    1.90
   4  13  -1   13.10    5.30
  -4 -13   1    3.30    2.30
  -4 -13   1    8.40    3.00
  -4 -13   1   19.60    4.90
  -4 -13   1   18.50    5.30
   5  13  -1    9.10    4.60
  -5 -13   1    8.70    2.60
  -5 -13   1   12.10    4.90
  -5 -13   1   10.10    3.80
   6  13  -1   91.59   12.20
  -6 -13   1   97.89   13.30
  -6 -13   1  112.79   11.40
  -6 -13   1  119.59   12.60
  -7 -13   1    7.20    2.90
  -7 -13   1    5.30    2.00
  -7 -13   1    5.70    2.90
  -8 -13   1    0.50    2.40
  -8 -13   1    2.60    1.30
  -8 -13   1    1.80    2.00
   5 -14   1   73.49    8.70
   4 -14   1    6.10    2.10
   3 -14   1   46.50    6.40
   2 -14   1   25.30    5.10
   1 -14   1   40.50    5.80
   0 -14   1   -0.40    1.90
  -1 -14   1   58.19    9.20
  -1 -14   1   60.69   10.70
  -1 -14   1   42.70    6.40
  -1 -14   1   57.99    7.50
  -2 -14   1   36.30    6.10
  -2 -14   1   37.50    7.00
  -2 -14   1   37.60    7.70
   3  14  -1   70.69   10.60
  -3 -14   1   62.69    9.40
  -3 -14   1   57.19   10.50
  -3 -14   1   70.29    8.20
   4  14  -1    6.30    4.00
  -4 -14   1    2.80    3.40
  -4 -14   1    8.30    2.30
  -4 -14   1    4.60    3.20
   5  14  -1   79.99   10.40
  -5 -14   1   86.29    9.70
  -5 -14   1   86.89   11.60
  -5 -14   1   73.29   10.20
  -6 -14   1    1.10    2.00
  -6 -14   1    5.10    2.30
   4 -15   1    4.60    1.60
   3 -15   1   -0.20    1.30
   2 -15   1    4.10    1.50
   1 -15   1   45.40    7.50
   1 -15   1   31.40    4.60
   0 -15   1   12.20    3.20
   0 -15   1   10.30    2.00
   0 -15   1   11.40    4.60
  -1 -15   1   50.09    7.80
  -1 -15   1   44.70    8.80
  -1 -15   1   52.09    6.60
  -2 -15   1    2.90    1.50
  -2 -15   1    3.30    3.10
  -2 -15   1    5.00    3.40
  -2 -15   1    3.90    1.70
  -3 -15   1    3.20    3.80
  -3 -15   1    0.40    1.70
  -3 -15   1    1.40    2.50
  -4 -15   1    6.30    2.90
  -4 -15   1    5.70    1.80
  -4 -15   1    8.10    2.90
  -4 -15  -2   63.89    8.80
  -4 -15  -2   68.79    7.10
  -4 -15  -2   82.89   10.40
  -4 -15  -2   84.29    8.10
  -3 -15  -2   25.90    5.50
  -3 -15  -2   27.70    6.00
  -3 -15  -2   28.90    4.70
  -2 -15  -2   -0.50    2.00
  -2 -15  -2    1.30    1.30
  -2 -15  -2   -0.10    2.80
  -2 -15  -2    0.70    3.00
  -1 -15  -2   46.40    5.80
  -1 -15  -2   46.50    7.40
  -1 -15  -2   36.50    7.30
   0 -15  -2    3.90    3.80
   1 -15  -2   37.90    7.60
   1 -15  -2   45.50    6.90
   2 -15  -2    1.10    1.40
   3 -15  -2   25.10    3.90
   4 -15  -2   62.59    6.70
  -6 -14  -2    5.60    3.30
  -6 -14  -2   11.00    3.10
  -6 -14  -2    6.50    3.20
  -5 -14  -2   -1.20    1.60
  -5 -14  -2    1.20    2.50
  -5 -14  -2   -2.50    3.10
   5  14   2   -3.90    2.40
  -4 -14  -2   34.60    5.50
  -4 -14  -2   42.40    7.30
  -4 -14  -2   38.70    7.70
   4  14   2   23.80    5.40
  -3 -14  -2   24.00    6.10
  -3 -14  -2   32.20    5.40
  -3 -14  -2   19.30    4.10
   3  14   2   17.30    4.50
  -2 -14  -2   68.89   10.40
  -2 -14  -2   64.59    7.70
  -2 -14  -2   74.39    9.00
  -2 -14  -2   77.09   12.30
  -1 -14  -2    2.00    1.70
  -1 -14  -2    4.30    2.10
  -1 -14  -2   -1.00    3.60
  -1 -14  -2   -2.10    3.30
   0 -14  -2   -0.10    1.60
   0 -14  -2    4.10    2.10
   0 -14  -2    1.50    4.40
   0  14   2   -8.70    5.30
   1 -14  -2    2.20    1.70
   1 -14  -2    0.20    4.50
   2 -14  -2   53.69    6.90
   3 -14  -2   17.30    3.10
   4 -14  -2   15.80    2.90
   5 -14  -2    0.60    1.50
   6 -14  -2    4.90    1.70
  -8 -13  -2    5.30    2.80
  -8 -13  -2   10.80    2.70
  -8 -13  -2    7.50    2.20
  -7 -13  -2    7.30    2.00
  -7 -13  -2    8.90    3.40
  -7 -13  -2    6.10    2.60
  -6 -13  -2    3.70    2.90
  -6 -13  -2    2.00    1.80
  -6 -13  -2   -2.70    2.60
   6  13   2    3.60    2.80
  -5 -13  -2    3.60    3.60
  -5 -13  -2    2.60    1.50
  -5 -13  -2    5.80    3.90
  -5 -13  -2    5.00    2.30
   5  13   2    1.70    3.20
  -4 -13  -2  207.88   19.40
  -4 -13  -2  191.48   23.70
  -4 -13  -2  163.18   17.00
  -4 -13  -2  200.28   21.50
  -3 -13  -2    5.30    4.00
  -3 -13  -2    0.10    1.80
  -3 -13  -2   -1.20    3.70
  -3 -13  -2   -1.30    1.60
   3  13   2   -0.90    3.60
  -2 -13  -2   17.00    3.90
  -2 -13  -2   14.40    6.50
  -2 -13  -2   11.50    2.80
  -2 -13  -2   19.70    5.10
   2  13   2   12.90    7.50
  -1 -13  -2    0.40    2.10
  -1 -13  -2    7.40    4.90
  -1 -13  -2    4.10    4.30
   1  13   2   -0.90    3.80
   0 -13  -2   -1.90    3.90
   0 -13  -2   -2.10    2.00
   0  13   2    0.70    4.30
   1 -13  -2    5.30    5.40
   1 -13  -2    1.30    2.10
  -1  13   2   13.90    8.70
   2 -13  -2   10.80    2.90
   3 -13  -2   -0.80    1.90
   4 -13  -2  138.59   14.10
   5 -13  -2    0.70    1.90
   6 -13  -2    1.10    1.50
  -9 -12  -2   19.90    3.90
  -9 -12  -2   14.50    4.20
  -9 -12  -2   20.50    3.70
  -8 -12  -2   13.30    3.70
  -8 -12  -2   12.20    2.60
  -8 -12  -2   16.00    4.50
  -7 -12  -2   14.60    4.30
  -7 -12  -2   11.50    4.30
  -7 -12  -2   14.10    3.30
  -6 -12  -2   14.30    2.70
  -6 -12  -2   17.70    4.10
  -6 -12  -2   27.10    6.20
  -6 -12  -2   29.80    6.70
  -5 -12  -2    2.90    4.90
  -5 -12  -2   10.60    4.40
  -5 -12  -2    6.50    2.20
  -5 -12  -2    8.30    2.80
   5  12   2   15.90    6.60
  -4 -12  -2   -0.50    1.60
  -4 -12  -2   -0.40    4.00
  -4 -12  -2    2.00    2.90
   4  12   2    4.30    4.10
  -3 -12  -2   15.50    4.10
  -3 -12  -2   16.00    3.00
  -3 -12  -2    9.50    5.60
  -3 -12  -2    5.70    8.00
  -3 -12  -2   18.90    5.70
   3  12   2   14.60    8.50
  -2 -12  -2    4.20    3.90
  -2 -12  -2    4.60    3.60
  -2 -12  -2    1.50    5.70
  -2 -12  -2   -2.20    5.30
   2  12   2    1.10    4.10
   2  12   2    2.40    3.80
  -1 -12  -2    2.90    2.20
  -1 -12  -2   -4.10    4.60
  -1 -12  -2   -1.80    8.70
  -1 -12  -2    0.70    4.60
   1  12   2   -0.30    4.20
   0 -12  -2  100.29   10.40
   0 -12  -2   74.29   12.90
   0 -12  -2  103.69   15.60
   0  12   2  107.49   15.60
   0  12   2  101.09   14.50
   1 -12  -2    1.20    1.90
  -1  12   2   -5.10    4.20
  -1  12   2    4.60    5.50
   2 -12  -2    1.20    6.40
   2 -12  -2   -9.60    6.60
  -2  12   2   -0.70    3.50
   3 -12  -2    9.50    2.90
   4 -12  -2    0.30    2.00
   5 -12  -2    4.90    2.60
   6 -12  -2   11.50    3.00
   7 -12  -2    6.20    2.30
   7 -12  -2   12.40    2.60
   8 -12  -2   -1.60    2.40
  -9 -11  -2   48.80    7.70
  -9 -11  -2   41.50    7.40
  -9 -11  -2   47.40    6.70
  -8 -11  -2    4.80    3.00
  -8 -11  -2   -1.00    1.60
  -7 -11  -2   30.60    7.80
  -7 -11  -2   21.10    6.20
  -7 -11  -2   25.90    4.50
  -6 -11  -2    3.80    2.50
  -6 -11  -2    9.00    5.50
  -6 -11  -2    3.30    1.90
  -6 -11  -2    6.50    4.40
  -5 -11  -2   22.10    5.80
  -5 -11  -2   11.80    3.40
  -5 -11  -2    5.40    5.30
  -5 -11  -2   11.00    2.50
  -5 -11  -2   11.70    5.50
  -4 -11  -2   85.19   10.20
  -4 -11  -2   72.49   13.10
  -4 -11  -2   71.09   16.40
  -4 -11  -2   74.29    8.80
   4  11   2   85.89   11.50
   4  11   2   76.99   12.20
  -3 -11  -2   45.00    6.80
  -3 -11  -2   48.50   13.10
  -3 -11  -2   55.49    9.40
   3  11   2   51.29   10.00
  -2 -11  -2    0.10    3.80
  -2 -11  -2   -2.90    2.00
  -2 -11  -2   -2.70    3.50
  -2 -11  -2   -1.90    3.40
  -2 -11  -2   -0.50    2.00
   2  11   2   -3.90    2.20
   2  11   2   -4.60    3.20
  -1 -11  -2   29.40    7.10
  -1 -11  -2   14.20    3.80
  -1 -11  -2   18.00    3.30
   1  11   2   18.40    4.30
   1  11   2   18.90    6.00
   0 -11  -2   -9.50    5.70
   0 -11  -2   -1.20    1.90
   0 -11  -2   -3.40    3.40
   0 -11  -2   -1.40    4.70
   0  11   2    0.00    2.50
   0  11   2   -3.80    3.70
   1 -11  -2   18.80    7.30
  -1  11   2   24.50    6.90
   2 -11  -2   -0.10    2.00
   2 -11  -2   -1.10    5.80
   2 -11  -2  -10.30    5.60
  -2  11   2   -4.80    6.10
   3 -11  -2   35.70    6.70
  -3  11   2   28.10    5.50
   4 -11  -2   79.89    9.80
  -4  11   2   69.19   11.90
   5 -11  -2    7.60    3.00
   6 -11  -2   -0.40    2.10
   6 -11  -2   -0.40    2.30
   7 -11  -2   22.80    4.30
  -7  11   2   21.50    4.00
   8 -11  -2   -1.20    1.60
  -8  11   2   -1.20    1.30
   9 -11  -2   37.50    5.10
  10 -11  -2    4.30    1.20
  -9 -10  -2   -2.70    4.40
  -9 -10  -2   -5.00    2.50
  -8 -10  -2   31.80    8.20
  -8 -10  -2   39.60    9.00
  -7 -10  -2   34.80    7.90
  -7 -10  -2   47.90    8.70
  -7 -10  -2   52.09    7.60
  -6 -10  -2   -1.70    4.30
  -6 -10  -2   -1.90    2.10
  -6 -10  -2    1.50    3.10
   6  10   2    0.50    5.00
  -5 -10  -2   29.60    6.60
  -5 -10  -2   15.10    3.10
  -5 -10  -2   28.70    6.90
  -5 -10  -2   10.00    6.20
  -5 -10  -2   21.00    4.60
   5  10   2   28.90    5.30
   5  10   2   25.30    7.80
  -4 -10  -2   -1.80    2.00
  -4 -10  -2    3.80    4.00
  -4 -10  -2   -1.00    4.80
  -4 -10  -2   -3.30    3.50
   4  10   2    1.90    3.60
   4  10   2    0.50    2.60
  -3 -10  -2   14.60    5.20
  -3 -10  -2    6.00    5.60
  -3 -10  -2    8.30    5.60
  -3 -10  -2    8.20    3.20
   3  10   2   12.10    3.50
   3  10   2    6.60    5.00
  -2 -10  -2  409.96   42.90
  -2 -10  -2  371.16   41.30
   2  10   2  400.86   36.90
   2  10   2  409.56   38.70
  -1 -10  -2  105.29   16.90
   1  10   2  105.59   12.40
   1  10   2  105.79   14.50
   0  10   2 1974.00  161.98
   0  10   2 1778.82  159.38
  -1  10   2  125.89   16.20
  -1  10   2  110.79   13.20
  -2  10   2  455.95   41.80
  -2  10   2  407.96   39.20
   3 -10  -2    7.00    3.00
   3 -10  -2   -1.90    7.40
  -3  10   2    7.20    3.00
   4 -10  -2   -4.20    2.80
   4 -10  -2   -1.00    2.60
   4 -10  -2   -6.20    8.90
   4 -10  -2   -4.80    8.60
   5 -10  -2   16.80    3.70
   5 -10  -2   12.90    9.10
  -5  10   2   11.50    4.60
  -5  10   2    9.50    2.80
   6 -10  -2   -4.40   10.00
   6 -10  -2   -2.70    2.40
   7 -10  -2   42.10    5.50
  -7  10   2   36.80    5.20
   8 -10  -2   32.00    5.10
   8 -10  -2   21.30   11.60
  -8  10   2   17.50    3.90
   9 -10  -2   -1.20    1.60
  -9  10   2   -1.00    1.30
  10 -10  -2   21.00    3.30
 -10  10   2   20.30    3.00
  -9  -9  -2    6.20    4.90
  -9  -9  -2   10.80    4.40
  -9  -9  -2    7.80    2.80
  -8  -9  -2  208.18   21.20
  -8  -9  -2  228.68   23.10
  -8  -9  -2  217.88   23.60
  -7  -9  -2    7.60    3.00
  -7  -9  -2   13.70    4.00
  -7  -9  -2    4.40    2.40
  -7  -9  -2   10.90    4.90
  -6  -9  -2   28.40    7.10
  -6  -9  -2   43.50    7.20
  -6  -9  -2   34.70    8.50
   6   9   2   45.20    9.50
   6   9   2   43.60    7.80
  -5  -9  -2   -2.10    2.10
  -5  -9  -2    4.70    4.40
  -5  -9  -2   -0.10    3.70
  -5  -9  -2   -4.00    4.10
   5   9   2    3.50    4.30
   5   9   2    1.70    2.50
  -4  -9  -2  297.77   33.10
   4   9   2  267.37   28.40
   4   9   2  344.17   30.30
  -3  -9  -2   -1.80    3.50
   3   9   2    4.30    2.30
   3   9   2    2.80    3.00
  -2  -9  -2  124.59   18.00
   2   9   2  134.09   15.60
   2   9   2  133.29   14.30
  -1  -9  -2   22.10    6.90
   1   9   2   34.80    6.20
   1   9   2   44.00    8.30
   0   9   2   -0.20    1.80
   1  -9  -2   18.10   11.00
  -1   9   2   48.70    8.60
  -1   9   2   36.30    6.90
   2  -9  -2  136.89   18.10
  -2   9   2  157.78   18.00
  -2   9   2  149.49   15.50
   3  -9  -2   -1.40    7.00
   3  -9  -2   -4.60    5.00
   3  -9  -2    3.60    5.80
  -3   9   2    2.50    2.20
   4  -9  -2  293.77   32.30
   4  -9  -2  309.17   31.50
   4  -9  -2  238.98   33.30
  -4   9   2  315.77   27.70
   5  -9  -2    0.80    2.20
   5  -9  -2    4.60    3.20
   5  -9  -2    0.90    7.20
  -5   9   2    0.20    1.70
   6  -9  -2   46.70   11.90
   6  -9  -2   32.60    5.20
  -6   9   2   27.30    4.50
   7  -9  -2   59.39   17.70
   7  -9  -2   29.90   12.10
   8  -9  -2  187.18   17.00
  -8   9   2  172.98   16.80
   9  -9  -2    5.40   10.90
   9  -9  -2    9.10    3.30
  10  -9  -2   19.30    3.40
 -10   9   2   13.10    2.40
  11  -9  -2    8.20    1.80
 -11   9   2    5.30    1.70
  -9  -8  -2   -4.50    4.10
  -9  -8  -2   -2.70    3.20
  -9  -8  -2    0.20    2.40
  -8  -8  -2   19.10    8.50
  -8  -8  -2   40.60    7.70
  -8  -8  -2   26.00    8.50
  -8  -8  -2   26.70    5.70
  -7  -8  -2   13.00    6.00
  -7  -8  -2    4.00    2.30
  -7  -8  -2    5.10    5.20
  -7  -8  -2    8.30    3.40
  -7  -8  -2    9.80    3.70
  -7  -8  -2   10.20    5.20
  -6  -8  -2    7.10    3.20
  -6  -8  -2    3.30    3.00
  -6  -8  -2    6.90    4.40
  -6  -8  -2   15.30    6.00
  -6  -8  -2    9.40    3.90
   6   8   2    1.90    2.60
  -5  -8  -2   22.40    4.60
  -5  -8  -2   11.60    5.00
   5   8   2   19.20    4.20
  -4  -8  -2  186.28   19.80
  -4  -8  -2  218.88   24.70
   4   8   2  210.38   20.20
  -3  -8  -2    4.10    6.50
  -3  -8  -2    7.00    3.30
   3   8   2    9.10    5.00
   3   8   2    4.70    3.00
  -2  -8  -2  709.83   69.59
  -2  -8  -2  799.12   73.89
   2   8   2  881.81   71.69
   2   8   2  847.32   70.09
  -1  -8  -2   93.79   15.40
   1   8   2  108.09   11.90
   1   8   2  139.39   16.40
   0  -8  -2 1021.40   97.59
   0  -8  -2 1140.39   95.39
   0   8   2 1097.59   96.09
   0   8   2 1142.39   94.39
   1  -8  -2   89.79   14.80
   1  -8  -2  122.69   18.40
   1  -8  -2   93.89   14.60
  -1   8   2  114.69   11.70
  -1   8   2  113.39   13.60
   2  -8  -2  961.60   84.09
   2  -8  -2 1033.80   83.09
   2  -8  -2  852.91   84.89
  -2   8   2  961.80   82.09
  -2   8   2  961.90   83.79
   3  -8  -2    5.50    4.60
   3  -8  -2    8.90    5.20
   3  -8  -2    6.10    4.70
   3  -8  -2    9.40    4.90
  -3   8   2    6.40    2.30
   4  -8  -2  158.68   29.60
  -4   8   2  208.48   19.10
   7  -8  -2    3.70    3.50
   7  -8  -2   32.40   11.40
  -7   8   2    7.70    2.10
  -7   8   2    9.00    5.40
   8  -8  -2   52.49   13.40
  -8   8   2   39.80    6.00
  -9   8   2    1.60    1.50
 -10   8   2   11.50    2.50
  11  -8  -2  118.29   10.70
 -11   8   2  101.99   10.50
  12  -8  -2   18.70    2.70
 -12   8   2   15.80    2.40
  -9  -7  -2   75.99    9.60
  -8  -7  -2  266.97   30.50
  -8  -7  -2  248.28   24.50
  -8  -7  -2  297.77   25.00
  -8  -7  -2  216.98   22.80
  -8  -7  -2  320.37   28.50
   8   7   2  200.88   24.10
  -7  -7  -2   52.39    8.60
  -7  -7  -2   32.70    7.90
  -7  -7  -2   46.40    7.60
   7   7   2   50.79    8.00
  -6  -7  -2   34.50    8.00
  -6  -7  -2   40.00    7.00
   6   7   2   44.00    7.30
  -5  -7  -2   10.90    3.30
   5   7   2   13.70    4.10
  -4  -7  -2    7.40    2.70
  -4  -7  -2    7.40    4.00
   4   7   2    4.90    2.40
  -3  -7  -2  203.38   22.50
  -3  -7  -2  181.18   18.50
   3   7   2  204.18   18.80
  -2  -7  -2  425.86   39.70
  -2  -7  -2  473.55   43.50
   2   7   2  459.85   39.90
  -1  -7  -2 1418.36  133.09
  -1  -7  -2 1750.92  132.89
  -1  -7  -2 1573.94  136.39
   1   7   2 1560.24  133.29
   0  -7  -2   -1.50    2.80
   0   7   2    3.40    1.60
   1  -7  -2 1384.76  140.59
   1  -7  -2 1860.21  140.29
   1  -7  -2 1823.82  140.49
   1  -7  -2 1726.03  140.29
  -1   7   2 1632.64  138.79
  -1   7   2 1432.36  139.99
   2  -7  -2  522.55   49.20
   2  -7  -2  587.44   47.80
   2  -7  -2  531.35   49.00
   2  -7  -2  579.54   48.10
  -2   7   2  475.55   47.90
  -2   7   2  565.94   47.90
  -2   7   2  496.95   46.70
   3  -7  -2  166.98   21.80
   3  -7  -2  230.98   23.00
   3  -7  -2  221.98   22.40
  -3   7   2  206.18   19.20
   4  -7  -2    3.00    4.60
   4  -7  -2    9.50    5.00
   4  -7  -2    3.00    4.20
   4  -7  -2    1.40    4.00
  -4   7   2    5.90    2.00
  -4   7   2    1.30    2.90
   5  -7  -2    5.20    6.20
  -5   7   2   12.30    2.90
  -5   7   2   15.60    4.20
   6  -7  -2   31.60    6.70
   6  -7  -2   33.70    9.20
   6  -7  -2   47.40   10.60
  -6   7   2   31.00    6.70
   7  -7  -2   39.30   10.60
   7  -7  -2   64.49    9.00
   7  -7  -2   59.59   13.10
  -7   7   2   47.40    6.70
  -7   7   2   78.49   13.70
   8  -7  -2  282.47   25.60
   8  -7  -2  303.77   32.40
   8  -7  -2  296.57   35.80
  -8   7   2  234.08   23.60
  -8   7   2  219.18   26.20
   9  -7  -2   94.29   21.00
   9  -7  -2  134.19   28.50
   9  -7  -2  148.49   16.90
  -9   7   2  118.19   12.40
  10  -7  -2   31.40   10.20
  10  -7  -2   11.10    4.60
 -10   7   2   13.10    5.00
 -11   7   2    7.20    3.10
 -11   7   2    8.00    2.10
  12  -7  -2   21.00    3.20
 -12   7   2   16.60    3.00
  -9  -6  -2   -8.50    8.80
  -8  -6  -2  194.78   19.20
  -8  -6  -2  179.68   17.30
   8   6   2  154.38   18.30
  -7  -6  -2    0.80    4.20
  -7  -6  -2    2.00    2.30
  -6  -6  -2  362.76   33.90
  -6  -6  -2  404.86   38.60
  -5  -6  -2   21.60    4.10
  -5  -6  -2   29.80    6.80
  -4  -6  -2  569.84   50.99
  -4  -6  -2  582.04   51.49
  -4  -6  -2  503.15   47.70
  -3  -6  -2  283.37   27.30
  -3  -6  -2  261.47   29.90
  -3  -6  -2  309.17   27.70
  -3  -6  -2  340.87   28.70
   3   6   2  302.77   27.50
   3   6   2  337.27   27.70
  -2  -6  -2   11.30    4.20
  -2  -6  -2    5.00    1.80
  -2  -6  -2    1.90    2.20
  -2  -6  -2   13.40    7.00
   2   6   2    6.50    1.50
   2   6   2    5.70    1.70
  -1  -6  -2 1530.45  126.49
  -1  -6  -2 1388.86  128.79
  -1  -6  -2 1641.64  126.29
  -1  -6  -2 1567.74  126.89
   1   6   2 1378.56  126.59
   0  -6  -2 1484.05  134.59
   0  -6  -2 1410.36  134.69
   0  -6  -2 1662.03  134.59
   0  -6  -2 1712.33  136.99
   0   6   2 1729.23  134.29
   1  -6  -2 1634.54  134.89
   1  -6  -2 1564.44  134.19
   1  -6  -2 1794.52  133.29
  -1   6   2 1501.15  132.79
  -1   6   2 1396.06  132.79
   2  -6  -2    9.30    2.50
   2  -6  -2    4.60    3.70
   2  -6  -2    6.00    3.10
   2  -6  -2    8.00    2.90
  -2   6   2    5.00    2.00
  -2   6   2    6.40    1.90
   3  -6  -2  334.37   30.50
   3  -6  -2  364.46   31.10
   3  -6  -2  317.47   31.10
   3  -6  -2  326.77   30.00
  -3   6   2  302.07   29.40
  -3   6   2  310.27   28.70
   4  -6  -2  575.94   53.39
   4  -6  -2  632.74   52.69
   4  -6  -2  606.74   52.09
  -4   6   2  565.54   51.79
  -4   6   2  556.74   50.49
   5  -6  -2   39.70    7.90
   5  -6  -2   25.50    7.80
   5  -6  -2   40.70    6.00
  -5   6   2   34.80    6.50
  -5   6   2   35.20    7.50
   6  -6  -2  427.96   46.30
   6  -6  -2  368.36   36.50
   6  -6  -2  439.36   40.60
  -6   6   2  419.16   39.10
   7  -6  -2   -2.10    4.80
   7  -6  -2    3.60    2.30
   7  -6  -2    0.20    4.50
  -7   6   2    7.10    3.60
   8  -6  -2  141.49   25.40
  -8   6   2  170.08   16.70
  -8   6   2  120.69   19.20
  -8   6   2  177.18   22.10
   9  -6  -2    3.60    2.70
   9  -6  -2    3.10    6.20
  -9   6   2    4.00    2.20
  10  -6  -2    1.30    2.70
  10  -6  -2   -0.30    6.30
 -10   6   2   -0.30    1.40
  11  -6  -2   46.40    8.10
  11  -6  -2   47.60   16.70
 -11   6   2   40.70    6.90
 -11   6   2   53.19    6.30
 -12   6   2   -2.00    3.50
 -12   6   2   -0.90    1.30
 -13   6   2    0.20    1.00
 -13   6   2   -3.30    2.20
 -12  -5  -2    2.80    4.50
 -11  -5  -2   26.80    4.90
 -11  -5  -2   27.70    6.90
 -11  -5  -2   32.00    6.60
 -10  -5  -2   32.90    7.70
 -10  -5  -2   23.40    4.10
  -9  -5  -2    7.80    3.60
  -9  -5  -2    5.20    4.00
  -9  -5  -2   11.90    6.30
  -9  -5  -2    4.10    4.20
  -8  -5  -2   76.29   10.10
  -8  -5  -2   79.79    9.80
  -7  -5  -2   17.80    4.00
  -7  -5  -2   16.10    3.50
  -7  -5  -2   16.70    5.70
   7   5   2   18.70    3.90
  -6  -5  -2   17.00    3.40
  -6  -5  -2   13.50    3.30
  -6  -5  -2   12.70    4.50
   6   5   2   15.20    3.20
  -5  -5  -2  193.88   21.10
  -5  -5  -2  249.97   24.50
  -5  -5  -2  228.98   23.50
  -5  -5  -2  224.48   20.60
  -4  -5  -2   14.10    4.60
  -4  -5  -2   10.00    3.30
  -4  -5  -2   11.90    2.50
  -4  -5  -2    5.80    2.80
   4   5   2   18.40    3.30
   4   5   2    5.00    3.00
  -3  -5  -2 2734.13  200.88
  -3  -5  -2 2310.77  200.08
  -3  -5  -2 2130.79  200.18
  -3  -5  -2 2035.20  202.48
   3   5   2 2753.22  200.98
  -2  -5  -2 7843.82  624.84
  -2  -5  -2 7080.39  624.14
  -2  -5  -2 6708.13  625.54
  -2  -5  -2 8294.57  627.44
   2   5   2 7541.35  624.14
  -1  -5  -2  256.57   28.00
  -1  -5  -2  302.17   26.20
  -1  -5  -2  336.27   26.70
   1   5   2  309.57   26.50
   0  -5  -2    0.40    1.50
   0  -5  -2    0.60    1.40
   0  -5  -2    1.40    2.30
   0  -5  -2    0.40    1.20
   0   5   2    1.30    1.00
   0   5   2   -0.30    1.00
   1  -5  -2  223.58   23.10
   1  -5  -2  275.47   22.40
   1  -5  -2  221.48   22.50
  -1   5   2  261.37   21.80
   2  -5  -2 5914.01  525.85
   2  -5  -2 6555.54  524.85
  -2   5   2 6101.59  524.35
  -2   5   2 6578.44  525.05
   3  -5  -2 2031.50  167.98
   3  -5  -2 2256.17  165.98
   3  -5  -2 2009.00  167.08
   3  -5  -2 1692.83  166.28
  -3   5   2 1843.12  165.78
  -3   5   2 1979.80  165.08
   4  -5  -2    7.60    2.80
   4  -5  -2    9.70    2.60
   4  -5  -2   13.50    3.90
   4  -5  -2    5.40    3.00
  -4   5   2   17.00    4.10
  -4   5   2   12.60    2.20
  -4   5   2   11.30    3.20
   5  -5  -2  233.68   24.10
   5  -5  -2  212.68   21.50
   5  -5  -2  255.27   23.20
   5  -5  -2  262.17   23.90
  -5   5   2  227.38   22.10
  -5   5   2  216.38   22.50
  -5   5   2  247.08   23.90
   6  -5  -2   15.50    5.60
   6  -5  -2   23.10    4.20
   6  -5  -2   16.10    4.80
  -6   5   2   20.30    4.60
  -6   5   2   20.20    5.60
   7  -5  -2   19.60    6.00
   7  -5  -2   15.70    5.50
  -7   5   2   11.70    4.30
  -7   5   2   23.40    6.50
   8  -5  -2  105.69   11.30
   8  -5  -2  115.89   15.60
   8  -5  -2   96.59   15.80
  -8   5   2   86.19   12.60
  -8   5   2   89.79   13.70
  -8   5   2   84.29    9.90
   9  -5  -2   10.70    3.40
   9  -5  -2   17.10    7.20
  -9   5   2   10.90    4.30
  -9   5   2   10.30    2.50
  -9   5   2    6.70    3.70
  10  -5  -2   19.30    4.60
 -10   5   2   27.80    4.30
  11  -5  -2   30.60    5.90
  11  -5  -2   16.50    8.00
 -11   5   2   30.20    8.20
 -11   5   2   40.70    5.40
  12  -5  -2    4.80    2.50
 -12   5   2   -0.20    3.10
 -12   5   2    0.40    1.50
 -12   5   2    5.70    2.60
 -13   5   2    2.30    2.10
 -13   5   2    2.30    1.40
 -13   5   2   -1.80    2.20
 -13  -4  -2   85.59   10.10
 -12  -4  -2    4.80    3.20
 -12  -4  -2    4.70    1.90
 -12  -4  -2    6.20    3.70
 -11  -4  -2   -5.20    3.50
 -11  -4  -2   -0.20    4.00
 -10  -4  -2   54.09   10.90
 -10  -4  -2   42.50    8.60
  -9  -4  -2    0.90    4.40
  -9  -4  -2   -1.70    2.60
  -9  -4  -2   -8.00    6.10
  -8  -4  -2   58.69    7.60
  -8  -4  -2   46.20    7.90
  -8  -4  -2   64.19   10.40
  -7  -4  -2   50.69    7.50
  -7  -4  -2   41.00    8.40
  -7  -4  -2   65.19    8.90
  -7  -4  -2   58.79    7.50
  -6  -4  -2  280.47   24.80
  -6  -4  -2  254.77   24.50
  -6  -4  -2  310.87   29.70
  -6  -4  -2  268.87   25.40
  -6  -4  -2  245.98   25.50
  -5  -4  -2    3.70    1.70
  -5  -4  -2   -0.50    2.80
  -5  -4  -2    0.80    1.40
   5   4   2   -3.30    1.80
  -4  -4  -2   11.90    2.50
  -4  -4  -2   19.00    3.30
  -4  -4  -2    8.80    2.40
  -4  -4  -2    5.10    5.60
   4   4   2   10.60    2.20
   4   4   2   13.40    2.40
  -3  -4  -2 3541.25  310.87
  -3  -4  -2 3150.48  308.97
  -3  -4  -2 3684.83  308.67
   3   4   2 4229.68  308.97
   3   4   2 3885.01  308.87
  -2  -4  -2   74.39    8.70
  -2  -4  -2   93.79    8.90
   2   4   2  104.39    8.70
  -1  -4  -2  425.06   39.90
   1   4   2  391.16   34.40
   0  -4  -2 7524.85  643.54
   0  -4  -2 6465.55  644.64
   0  -4  -2 8600.24  644.04
   0  -4  -2 7305.87  644.04
   0   4   2 7983.50  643.84
   0   4   2 8478.85  643.64
   1  -4  -2  634.44   48.50
   1  -4  -2  501.95   48.20
   2  -4  -2   73.59    8.70
   2  -4  -2   85.69    8.70
  -2   4   2   91.89    8.10
   3  -4  -2 3141.89  267.87
   3  -4  -2 3395.46  267.87
  -3   4   2 3326.57  272.07
  -3   4   2 3041.10  267.07
  -3   4   2 3099.89  267.97
   4  -4  -2    7.10    2.30
   4  -4  -2   12.30    3.30
   4  -4  -2    9.20    2.70
  -4   4   2   11.70    3.10
  -4   4   2    9.90    1.90
  -4   4   2   14.60    3.60
   5  -4  -2    1.90    1.50
   5  -4  -2   -1.60    2.50
   5  -4  -2   -0.10    2.20
  -5   4   2    1.40    2.30
  -5   4   2    2.40    2.30
   6  -4  -2  275.47   25.80
   6  -4  -2  273.07   25.40
   6  -4  -2  241.58   23.10
   6  -4  -2  253.77   25.80
  -6   4   2  235.78   25.00
  -6   4   2  238.38   24.30
   7  -4  -2   53.79    7.00
   7  -4  -2   53.19    9.90
  -7   4   2   61.29    9.50
   8  -4  -2   61.39   11.90
   8  -4  -2   66.09    8.30
   8  -4  -2   59.09   11.00
  -8   4   2   61.09   10.00
   9  -4  -2   -0.30    1.70
   9  -4  -2   -2.90    4.00
  -9   4   2    2.30    4.40
  -9   4   2    2.80    2.10
  -9   4   2    5.10    3.50
  10  -4  -2   50.39    8.20
  10  -4  -2   56.99   12.20
  10  -4  -2   81.59   19.30
 -10   4   2   70.29   10.70
 -10   4   2   67.49   11.30
 -10   4   2   51.59   10.00
 -10   4   2   73.69    7.50
  11  -4  -2    0.60    4.90
  11  -4  -2   -1.40    2.00
 -11   4   2   -0.50    2.70
 -11   4   2   -1.80    3.80
 -11   4   2   -0.80    1.60
  12  -4  -2   -0.30    2.10
 -12   4   2    3.50    1.70
 -12   4   2    2.10    3.60
 -12   4   2    0.20    2.60
 -13   4   2   77.19    7.80
 -13   4   2   77.59   10.10
 -13  -3  -2   -0.40    1.30
 -13  -3  -2   -0.70    2.50
 -13  -3  -2    4.30    2.40
 -12  -3  -2   40.90    5.50
 -12  -3  -2   46.70    8.50
 -12  -3  -2   47.80    8.90
 -11  -3  -2    4.30    3.40
 -11  -3  -2    9.90    4.60
 -11  -3  -2    5.10    2.30
 -10  -3  -2   23.30    5.20
 -10  -3  -2   34.20    8.60
 -10  -3  -2   25.60    5.80
 -10  -3  -2   31.40    5.30
  -9  -3  -2    6.40    5.80
  -9  -3  -2   -0.80    2.60
  -9  -3  -2   -6.90    4.00
  -9  -3  -2   -7.00    4.10
  -9  -3  -2   -1.80    2.60
  -8  -3  -2   88.79   20.00
  -8  -3  -2  112.69   12.60
   8   3   2  124.19   18.50
  -7  -3  -2  184.98   21.20
  -7  -3  -2  179.58   18.20
  -7  -3  -2  166.18   17.20
  -7  -3  -2  143.99   18.70
  -7  -3  -2  205.48   17.00
   7   3   2  162.78   19.20
  -6  -3  -2   56.29    6.80
  -6  -3  -2   53.89   10.20
  -6  -3  -2   56.79    7.20
  -6  -3  -2   61.09    8.20
  -6  -3  -2   45.00    8.90
  -5  -3  -2  515.55   41.00
  -5  -3  -2  511.95   40.80
  -5  -3  -2  453.95   43.10
   5   3   2  394.66   40.70
  -4  -3  -2  128.59   12.50
  -4  -3  -2  124.99   13.00
   4   3   2  147.59   13.00
  -3  -3  -2   26.10    3.30
  -3  -3  -2   14.00    3.80
   3   3   2   19.10    3.60
  -2  -3  -2  177.38   15.50
  -2  -3  -2  166.98   15.80
  -2  -3  -2  175.48   16.80
  -1  -3  -2    1.10    1.80
  -1  -3  -2    1.40    0.90
   1   3   2    0.50    0.90
   0  -3  -2    2.30    1.00
   0  -3  -2    0.40    1.70
   0  -3  -2    0.10    0.90
   0   3   2    0.70    1.30
   0   3   2    0.90    0.60
   1  -3  -2    0.50    1.80
   1  -3  -2    0.00    1.10
   1  -3  -2    0.10    1.00
   1  -3  -2   -1.10    1.00
  -1   3   2    0.10    0.70
  -1   3   2   -0.10    1.00
   2  -3  -2  170.48   16.40
   2  -3  -2  178.58   16.30
  -2   3   2  195.78   15.90
   3  -3  -2   10.30    2.00
   3  -3  -2    9.20    2.50
   3  -3  -2    9.50    2.40
  -3   3   2   10.70    2.00
  -3   3   2    8.10    2.40
  -3   3   2   12.40    2.60
   4  -3  -2  131.29   12.90
   4  -3  -2  128.89   14.00
  -4   3   2  133.39   11.70
  -4   3   2  127.59   13.40
  -4   3   2  126.09   14.00
   5  -3  -2  286.67   27.20
   5  -3  -2  283.57   26.30
   5  -3  -2  321.77   26.90
   5  -3  -2  252.37   26.80
  -5   3   2  341.77   27.70
  -5   3   2  265.77   27.50
  -5   3   2  291.97   27.00
   6  -3  -2   39.90    5.70
   6  -3  -2   49.20    8.40
   6  -3  -2   57.69    9.20
  -6   3   2   45.80    9.50
  -6   3   2   52.19    7.90
  -6   3   2   52.39    8.30
   7  -3  -2  171.58   18.30
   7  -3  -2  156.78   18.70
  -7   3   2  154.98   17.10
  -7   3   2  157.58   18.10
   8  -3  -2  132.89   16.80
   8  -3  -2  137.79   16.80
   8  -3  -2  135.79   13.80
  -8   3   2  127.69   15.20
  -8   3   2  135.79   16.00
   9  -3  -2    1.50    2.50
   9  -3  -2    6.00    6.70
   9  -3  -2    2.10    6.10
  -9   3   2   -2.30    1.90
  -9   3   2    2.00    4.60
  -9   3   2   -1.50    2.40
  -9   3   2    0.50    5.10
  -9   3   2   -1.60    3.90
  10  -3  -2   43.10    6.60
  10  -3  -2   47.00   10.20
 -10   3   2   49.50    9.50
 -10   3   2   41.60    5.80
 -10   3   2   30.00    6.20
 -10   3   2   37.50    8.20
  11  -3  -2    7.00    2.30
 -11   3   2    3.70    1.80
 -11   3   2    1.60    4.30
 -11   3   2    2.50    4.10
 -11   3   2    2.10    2.60
  12  -3  -2   46.10    8.50
 -12   3   2   54.59    8.60
 -12   3   2   49.90    6.50
  13  -3  -2    3.80    2.00
 -13   3   2    1.40    2.80
 -13   3   2    2.10    3.30
 -13   3   2    1.20    1.40
 -13  -2  -2    1.30    3.50
 -13  -2  -2    2.10    2.60
 -12  -2  -2   19.80    5.50
 -12  -2  -2   22.50    5.80
 -12  -2  -2   17.50    3.20
 -11  -2  -2   74.59    8.70
 -11  -2  -2   84.49   11.50
 -11  -2  -2   75.99   11.40
 -10  -2  -2   39.30    8.30
 -10  -2  -2   26.60    5.80
 -10  -2  -2   17.60    4.30
 -10  -2  -2   23.20    7.60
 -10  -2  -2   36.70    5.40
  10   2   2   28.30    5.20
  -9  -2  -2    5.70    2.90
  -9  -2  -2    4.70    3.30
  -9  -2  -2    2.20    4.20
   9   2   2   -3.50    4.40
   9   2   2    0.40    6.40
  -8  -2  -2  196.88   18.10
  -8  -2  -2  183.88   19.00
  -8  -2  -2  185.78   22.20
  -7  -2  -2    1.70    1.70
  -7  -2  -2    2.00    2.80
  -7  -2  -2    4.20    2.40
  -6  -2  -2  201.58   20.50
  -6  -2  -2  224.08   19.30
  -6  -2  -2  209.48   19.90
  -6  -2  -2  193.38   20.40
   6   2   2  222.58   21.10
  -5  -2  -2 1109.79   95.59
  -5  -2  -2 1287.97   94.19
  -5  -2  -2 1008.10   94.19
   5   2   2 1044.80   94.19
  -4  -2  -2    7.10    1.90
  -4  -2  -2    7.90    2.00
  -4  -2  -2    7.90    1.80
  -4  -2  -2    8.40    2.80
   4   2   2    7.10    1.70
  -3  -2  -2    4.00    1.40
  -3  -2  -2    0.20    0.80
  -3  -2  -2   -1.80    2.00
   3   2   2    1.20    0.90
  -2  -2  -2 2767.72  206.48
   2   2   2 2271.77  205.98
   2   2   2 2376.56  206.08
  -1  -2  -2 1689.73  144.29
   1   2   2 1763.22  144.29
   0  -2  -2   60.79    7.40
   0  -2  -2   80.79    6.50
   0   2   2   66.39    6.40
   1  -2  -2 1178.18  101.39
   1  -2  -2 1296.57  101.59
  -1   2   2 1159.58  101.49
  -1   2   2 1218.18  102.19
   2  -2  -2 2349.67  189.78
   2  -2  -2 2357.76  189.58
  -2   2   2 2097.79  189.68
   3  -2  -2   -1.00    1.40
   3  -2  -2    0.70    1.50
  -3   2   2   -0.30    1.30
  -3   2   2   -1.10    1.50
   4  -2  -2    4.90    2.40
   4  -2  -2    7.20    2.00
  -4   2   2   10.50    1.70
  -4   2   2    9.00    2.40
  -4   2   2    7.20    2.40
  -4   2   2    7.20    2.70
   5  -2  -2  955.00   77.49
   5  -2  -2  925.41   77.09
  -5   2   2  812.12   77.79
  -5   2   2  872.71   77.19
  -5   2   2  932.91   77.49
   6  -2  -2  181.88   19.00
   6  -2  -2  202.28   19.80
  -6   2   2  191.48   19.10
  -6   2   2  192.58   19.80
  -6   2   2  204.38   20.00
   7  -2  -2    5.40    1.70
   7  -2  -2    5.50    3.10
   7  -2  -2    3.50    2.80
  -7   2   2    3.10    2.50
  -7   2   2    5.60    3.50
  -7   2   2   -0.20    3.30
   8  -2  -2  197.48   21.30
   8  -2  -2  186.98   18.20
  -8   2   2  192.58   21.60
  -8   2   2  182.38   19.80
  -8   2   2  204.08   21.20
   9  -2  -2    9.80    4.60
   9  -2  -2    6.20    2.40
   9  -2  -2    1.10    4.00
  -9   2   2    7.00    2.50
  -9   2   2    3.30    2.40
  -9   2   2   11.10    4.50
  -9   2   2    6.00    4.20
  -9   2   2   10.30    5.10
  10  -2  -2   34.80    5.60
  10  -2  -2   23.70    7.00
  10  -2  -2   24.00    6.40
 -10   2   2   25.70    5.40
 -10   2   2   40.10    5.20
 -10   2   2   40.30    8.20
 -10   2   2   33.60    7.50
  11  -2  -2   77.89    9.50
 -11   2   2   76.49    8.60
 -11   2   2   71.99   11.40
 -11   2   2   70.39   11.20
 -11   2   2   89.39   12.80
  12  -2  -2   11.80    7.00
  12  -2  -2   17.70    4.00
 -12   2   2   17.30    5.80
 -12   2   2   28.80    4.50
  13  -2  -2   -0.30    1.50
 -13   2   2    1.90    2.50
 -13   2   2    2.20    1.80
 -13   2   2    0.30    2.40
 -14  -1  -2   -1.80    0.80
 -14  -1  -2   -1.90    2.00
 -13  -1  -2   49.20    6.10
 -13  -1  -2   51.19    7.80
 -13  -1  -2   48.20    8.30
 -12  -1  -2  169.78   20.40
 -12  -1  -2  122.89   15.10
 -12  -1  -2  146.29   17.90
 -11  -1  -2   56.79   10.50
 -11  -1  -2   50.29   10.00
 -11  -1  -2   52.49    7.00
 -11  -1  -2   63.89   10.20
 -10  -1  -2   29.80    4.70
 -10  -1  -2   17.90    5.70
 -10  -1  -2   19.00    6.60
 -10  -1  -2   34.70    7.90
 -10  -1  -2   20.00    4.70
  10   1   2   29.00    9.40
  10   1   2   37.90   10.60
  -9  -1  -2   17.50    5.10
  -9  -1  -2   12.70    3.70
  -9  -1  -2    5.50    3.30
   9   1   2    8.10    6.80
   9   1   2   21.40    5.90
  -8  -1  -2   13.50    3.00
  -8  -1  -2   15.70    3.90
   8   1   2   15.30    4.90
  -7  -1  -2   60.59    8.60
  -7  -1  -2   65.79   10.40
  -7  -1  -2   54.39    7.90
  -7  -1  -2   52.99    6.60
   7   1   2   47.00   10.10
  -6  -1  -2   10.50    3.30
  -6  -1  -2   15.80    3.20
   6   1   2    8.80    3.10
  -5  -1  -2  640.54   55.39
  -5  -1  -2  612.54   54.79
  -5  -1  -2  717.83   55.79
  -5  -1  -2  635.94   56.09
   5   1   2  588.64   55.49
   5   1   2  666.13   55.39
  -4  -1  -2 1999.10  166.78
  -4  -1  -2 2229.68  167.58
   4   1   2 1964.30  166.68
   4   1   2 1762.02  166.78
  -3  -1  -2  900.41   69.69
  -3  -1  -2  757.82   69.09
   3   1   2  863.01   69.09
   3   1   2  759.72   69.49
  -2  -1  -2 5172.98  431.66
   2   1   2 5191.68  431.76
  -1  -1  -2   33.00    3.60
  -1  -1  -2   41.20    3.90
   1   1   2   35.30    3.70
   1  -1  -2   14.60    2.80
   1  -1  -2   18.90    2.60
  -1   1   2   12.00    2.40
   2  -1  -2 5113.99  429.86
   2  -1  -2 5200.98  430.06
   3  -1  -2  902.11   71.79
  -3   1   2  795.32   71.89
   4  -1  -2 1910.31  154.08
  -4   1   2 1822.32  154.38
  -4   1   2 1770.02  154.18
   5  -1  -2  572.54   49.50
  -5   1   2  518.75   50.29
  -5   1   2  567.24   49.60
  -5   1   2  621.14   49.99
   6  -1  -2    9.90    2.40
  -6   1   2   14.80    3.30
  -6   1   2   16.00    4.00
   7  -1  -2   47.70   10.20
   7  -1  -2   53.59    7.10
  -7   1   2   48.80    8.20
  -7   1   2   61.09   10.10
  -7   1   2   55.59    8.10
   8  -1  -2   16.00    4.00
  -8   1   2   10.50    4.40
  -8   1   2   13.00    4.40
  -8   1   2   10.30    3.30
   9  -1  -2   10.50    2.70
   9  -1  -2   16.10    4.20
  -9   1   2   15.50    5.60
  -9   1   2    7.00    3.00
  -9   1   2    3.60    4.70
  10  -1  -2   35.40    8.90
  10  -1  -2   21.70    6.80
  10  -1  -2   24.30    4.80
 -10   1   2   25.90    5.70
 -10   1   2   30.20    6.90
 -10   1   2   22.90    4.00
 -10   1   2   14.20    4.30
 -10   1   2   23.40    6.70
  11  -1  -2   27.30    9.10
 -11   1   2   43.80    8.90
 -11   1   2   43.80    8.90
 -11   1   2   25.20    6.10
 -11   1   2   34.00    6.30
  12  -1  -2  155.98   22.50
  12  -1  -2  120.49   13.00
 -12   1   2  129.19   19.10
 -12   1   2   98.49   14.30
 -12   1   2  145.09   16.60
  13  -1  -2   42.40    6.20
 -13   1   2   37.10    7.20
 -13   1   2   55.59    6.20
 -13   1   2   56.49    8.00
 -14   1   2    2.20    1.90
 -14   1   2    1.80    2.00
 -14   1   2   -0.80    1.30
 -14   0  -2   20.30    4.30
 -14   0  -2   19.80    3.50
 -14   0  -2   19.90    2.70
 -13   0  -2   53.19    8.40
 -13   0  -2   59.89    9.00
 -13   0  -2   61.49    6.60
 -12   0  -2  112.59   12.20
 -12   0  -2  117.69   14.60
 -12   0  -2  113.19   14.00
  12   0   2   96.09   11.60
 -11   0  -2   11.30    5.10
 -11   0  -2    6.90    2.50
 -11   0  -2    7.40    3.40
 -11   0  -2    8.60    4.20
 -10   0  -2   13.50    6.60
 -10   0  -2   11.40    5.10
 -10   0  -2   24.50    7.00
 -10   0  -2   20.50    4.00
  10   0   2   15.60    3.50
  10   0   2   15.00    7.80
  -9   0  -2   17.10    3.80
  -9   0  -2   17.00    6.00
  -9   0  -2   17.40    4.20
   9   0   2   22.70    4.60
   9   0   2   18.90    7.00
  -8   0  -2   85.29   11.50
  -8   0  -2   97.89   12.50
  -8   0  -2   90.59   10.20
   8   0   2  117.39   15.00
   8   0   2   97.19   21.80
  -7   0  -2   49.80    6.30
  -7   0  -2   53.89    7.80
   7   0   2   35.30   10.90
   7   0   2   67.29    9.80
   7   0   2   54.29    6.60
  -6   0  -2  519.95   45.40
  -6   0  -2  515.75   46.00
  -6   0  -2  499.75   44.20
   6   0   2  537.35   45.40
   6   0   2  514.55   45.70
   6   0   2  492.15   46.70
  -5   0  -2    1.70    1.10
  -5   0  -2    0.70    2.50
  -5   0  -2    1.50    1.90
  -5   0  -2   -0.70    1.80
   5   0   2    0.00    1.80
   5   0   2   -1.40    1.40
  -4   0  -2 1003.30   76.69
  -4   0  -2  909.81   76.09
   4   0   2  857.81   76.39
   4   0   2  836.92   76.59
  -3   0  -2  429.76   37.20
   3   0   2  398.86   37.50
   3   0   2  484.15   37.50
  -2   0  -2 1851.71  152.68
   2   0   2 1905.61  152.68
   2   0   2 1725.83  152.98
  -1   0  -2   18.50    2.20
   1   0   2   17.20    2.30
   0   0  -2 2036.50  170.98
   0   0   2 2062.19  170.98
   1   0  -2   25.60    3.40
  -1   0   2   28.60    3.40
   2   0  -2 2330.87  189.98
  -2   0   2 2211.18  189.78
   3   0  -2  424.56   39.80
   3   0  -2  506.05   39.40
  -3   0   2  473.55   39.50
  -3   0   2  429.76   39.50
   4   0  -2  976.60   79.39
  -4   0   2  897.41   81.29
  -4   0   2  941.81   79.49
  -4   0   2  926.81   79.69
   5   0  -2   -0.30    1.40
  -5   0   2    2.50    1.60
  -5   0   2    1.10    2.00
  -5   0   2    3.60    2.10
   6   0  -2  392.06   38.40
  -6   0   2  394.26   38.10
  -6   0   2  466.85   39.70
  -6   0   2  473.05   39.00
  -7   0   2   43.40    7.20
  -7   0   2   44.00    8.90
  -7   0   2   42.90    7.70
   8   0  -2   76.89   13.50
  -8   0   2   87.49   11.80
  -8   0   2   98.09   13.50
  -8   0   2   89.19   10.90
   9   0  -2   23.50    4.30
  -9   0   2   24.20    6.20
  10   0  -2   15.00    3.30
  10   0  -2    9.10    5.20
 -10   0   2   18.40    5.90
 -10   0   2   15.20    3.80
 -10   0   2    8.00    5.00
 -10   0   2   16.60    4.90
 -10   0   2   13.60    2.80
  11   0  -2    2.50    5.50
 -11   0   2    1.50    3.20
 -11   0   2    6.50    2.00
 -11   0   2    2.30    4.00
 -11   0   2   -1.00    4.70
 -11   0   2   -5.30    3.10
  12   0  -2   91.49   10.80
  12   0  -2  125.29   21.80
 -12   0   2  113.89   15.40
 -12   0   2   98.69   10.20
 -12   0   2  102.99   13.10
 -12   0   2   96.19   18.00
  13   0  -2   61.59    7.40
 -13   0   2   59.59    6.50
 -13   0   2   70.09    8.90
 -13   0   2   60.29    8.50
 -14   0   2   20.60    4.30
 -14   0   2   21.80    4.20
 -14   1  -2   12.40    2.40
 -14   1  -2   13.60    3.20
 -14   1  -2    8.90    2.70
 -13   1  -2    2.20    1.70
 -13   1  -2    3.70    3.20
 -13   1  -2    4.60    2.90
  13  -1   2    1.80    1.50
 -12   1  -2    2.80    3.70
 -12   1  -2    2.90    2.80
 -12   1  -2    5.30    4.50
  12  -1   2    3.40    2.20
  12  -1   2   16.50   12.00
 -11   1  -2    3.00    3.50
 -11   1  -2   -2.80    1.60
 -11   1  -2   -4.10    3.30
 -11   1  -2   -1.20    3.10
 -10   1  -2  123.59   13.70
 -10   1  -2  133.09   17.00
 -10   1  -2  159.28   14.50
 -10   1  -2  148.09   17.10
  10  -1   2  132.79   14.40
  -9   1  -2   10.00    3.50
  -9   1  -2   11.90    4.50
  -9   1  -2   17.70    5.90
   9  -1   2   22.50    7.40
   9  -1   2   13.40    3.30
  -8   1  -2    3.00    1.90
  -8   1  -2    3.80    2.40
  -8   1  -2    3.70    3.10
   8  -1   2    3.40    1.90
   8  -1   2   -1.10    4.80
   8  -1   2    4.80    3.50
  -7   1  -2  106.69   10.20
  -7   1  -2  106.59   11.80
  -7   1  -2   98.99   12.30
   7  -1   2   76.29   12.60
   7  -1   2   91.79   13.50
   7  -1   2   94.49   13.00
  -6   1  -2   86.79    8.50
  -6   1  -2   95.49   10.60
  -6   1  -2   90.29   10.10
   6  -1   2   73.99   10.90
   6  -1   2   70.19   14.10
   6  -1   2   70.79   10.20
  -5   1  -2   62.99    8.00
  -5   1  -2   58.49    6.20
  -5   1  -2   63.49    7.70
   5  -1   2   53.99    7.70
   5  -1   2   64.69    9.50
   5  -1   2   55.79    8.20
  -4   1  -2  784.02   67.29
  -4   1  -2  755.52   67.49
   4  -1   2  787.32   67.39
   4  -1   2  838.82   66.79
   4  -1   2  741.23   67.69
  -3   1  -2  642.94   63.09
   3  -1   2  781.12   63.79
   3  -1   2  826.52   63.69
  -2   1  -2  701.83   63.09
   2  -1   2  797.62   63.29
  -1   1  -2 2485.15  184.18
   1  -1   2 2197.38  184.18
   1  -1   2 1933.31  184.38
   0   1  -2   -0.10    0.60
   0  -1   2   -0.30    0.80
   1   1  -2 2781.12  228.88
  -1  -1   2 2635.34  228.98
  -1  -1   2 2433.36  229.38
  -1  -1   2 3114.89  228.98
   2   1  -2  891.81   74.79
  -2  -1   2  797.32   74.59
  -2  -1   2  911.01   75.59
  -2  -1   2  936.91   74.69
   3   1  -2  757.22   68.59
  -3  -1   2  871.31   68.19
  -3  -1   2  830.92   68.19
  -3  -1   2  746.13   68.99
   4   1  -2  776.52   69.59
   4   1  -2  843.62   68.89
  -4  -1   2  752.72   72.79
  -4  -1   2  787.72   69.99
  -4  -1   2  855.41   68.99
  -4  -1   2  826.92   69.19
   5   1  -2   50.79    6.80
   5   1  -2   43.00    7.30
  -5  -1   2   49.90    7.20
  -5  -1   2   53.59    8.10
  -5  -1   2   54.89    8.00
  -5  -1   2   54.89    8.60
   6   1  -2   82.69    9.80
  -6  -1   2   86.99   11.00
  -6  -1   2   80.89   10.40
   7   1  -2   75.29   14.50
  -7  -1   2  104.89   12.80
  -7  -1   2   97.59   12.30
  -7  -1   2   91.39   10.70
  -8  -1   2    3.60    2.50
  -8  -1   2    4.10    3.40
  -8  -1   2    1.70    3.30
   9   1  -2   16.60    3.70
   9   1  -2   15.00    4.60
  -9  -1   2   20.80    6.40
  -9  -1   2    7.80    4.70
  10   1  -2  136.59   13.40
 -10  -1   2  143.49   17.70
 -10  -1   2  117.29   14.90
 -10  -1   2  139.69   18.60
 -10  -1   2  124.89   16.30
 -10  -1   2  153.08   17.30
 -10  -1   2  124.99   13.20
  11   1  -2   -3.40    5.00
 -11  -1   2   -2.20    3.20
 -11  -1   2    2.70    4.30
  12   1  -2   -1.60    6.20
  12   1  -2    5.50    2.00
 -12  -1   2    4.70    4.00
 -12  -1   2    3.90    1.70
 -12  -1   2    3.80    5.20
 -13  -1   2    9.00    3.30
 -13  -1   2    6.60    2.50
 -13  -1   2    2.60    2.00
 -14  -1   2   10.20    2.80
 -14  -1   2   10.70    2.60
 -13   2  -2    1.00    1.40
 -13   2  -2    3.60    3.10
 -13   2  -2    1.70    2.90
  13  -2   2   -1.70    1.60
 -12   2  -2   79.89   13.00
  12  -2   2   86.59   10.10
 -11   2  -2    2.00    2.50
 -11   2  -2   -1.40    3.10
 -11   2  -2    1.30    1.90
 -11   2  -2    0.40    2.60
  11  -2   2    0.80    2.00
 -10   2  -2  183.98   21.40
 -10   2  -2  193.78   21.60
 -10   2  -2  161.88   20.10
 -10   2  -2  198.98   18.70
  10  -2   2  234.68   26.30
  10  -2   2  202.58   19.30
  -9   2  -2  109.09   12.40
  -9   2  -2  121.19   14.60
  -9   2  -2  117.99   15.90
   9  -2   2  130.99   13.40
   9  -2   2  162.28   19.30
  -8   2  -2   15.90    5.30
  -8   2  -2   15.20    3.10
  -8   2  -2   11.90    3.90
   8  -2   2   25.20    6.20
   8  -2   2   20.00    5.30
   8  -2   2   13.30    3.10
  -7   2  -2  108.59   13.20
  -7   2  -2  103.89   12.30
  -7   2  -2  107.59   10.90
   7  -2   2   86.99   14.10
   7  -2   2  114.89   11.10
   7  -2   2  107.19   14.50
   7  -2   2  117.99   14.60
  -6   2  -2  352.56   33.80
  -6   2  -2  380.46   32.70
  -6   2  -2  324.07   34.30
   6  -2   2  392.76   34.20
   6  -2   2  357.56   35.40
   6  -2   2  402.86   33.60
   6  -2   2  392.76   34.70
  -5   2  -2   76.69    9.00
  -5   2  -2   71.19    9.20
   5  -2   2   65.79    9.40
   5  -2   2   79.49    9.10
   5  -2   2   82.19   10.20
  -4   2  -2  822.32   61.69
  -4   2  -2  694.93   60.69
  -4   2  -2  778.02   62.39
   4  -2   2  694.73   61.39
   4  -2   2  696.13   61.59
   4  -2   2  612.34   62.19
  -3   2  -2  153.48   13.40
   3  -2   2  144.59   14.10
  -2   2  -2  193.48   16.70
   2  -2   2  199.88   17.30
   2  -2   2  175.48   17.30
  -1   2  -2  753.22   64.29
   1  -2   2  682.63   64.39
   1  -2   2  846.72   64.49
   0   2  -2  390.16   30.90
   0  -2   2  335.97   31.40
   1   2  -2  997.00   98.39
   1   2  -2 1260.47   97.99
  -1  -2   2 1268.97   99.59
  -1  -2   2 1156.78   98.49
   2   2  -2  244.38   19.40
  -2  -2   2  201.58   20.30
  -2  -2   2  243.38   20.40
  -2  -2   2  211.98   21.20
  -3  -2   2  142.89   14.90
  -3  -2   2  183.08   13.90
  -3  -2   2  136.29   15.90
  -3  -2   2  157.28   14.90
  -4  -2   2  809.42   62.49
  -4  -2   2  686.63   64.69
  -4  -2   2  708.03   64.39
  -4  -2   2  732.03   63.69
  -4  -2   2  762.62   63.49
   5   2  -2   77.79   10.20
   5   2  -2   63.49    8.30
  -5  -2   2   69.99    9.00
  -5  -2   2   75.49    7.20
  -5  -2   2   63.59    7.80
  -5  -2   2   73.19    9.40
  -5  -2   2   77.59    9.30
   6   2  -2  364.66   31.20
   6   2  -2  304.77   32.00
  -6  -2   2  361.36   29.90
  -6  -2   2  326.47   32.20
  -6  -2   2  373.16   33.30
  -6  -2   2  355.86   31.60
  -6  -2   2  299.77   30.80
   7   2  -2   78.09   12.50
   7   2  -2   96.39   13.50
  -7  -2   2  110.69   13.20
  -7  -2   2  102.29   12.50
  -7  -2   2   97.29   11.00
  -8  -2   2   10.10    4.00
  -8  -2   2   13.70    4.40
  -8  -2   2   13.50    3.70
   9   2  -2  104.19   16.90
  -9  -2   2  108.39   12.90
  -9  -2   2  103.99   16.30
  -9  -2   2  123.19   15.60
  -9  -2   2  137.89   17.00
  10   2  -2  199.88   27.80
  10   2  -2  196.98   17.40
 -10  -2   2  179.78   22.40
 -10  -2   2  172.48   17.40
 -10  -2   2  201.58   20.80
 -10  -2   2  176.88   19.90
 -10  -2   2  176.58   19.10
 -10  -2   2  176.58   21.40
 -11  -2   2   -1.20    2.80
 -11  -2   2    2.60    3.30
 -11  -2   2   -0.90    3.90
 -12  -2   2   77.49   11.30
 -12  -2   2   93.09   11.20
 -12  -2   2   69.79   13.00
 -12  -2   2   79.79    9.50
 -13  -2   2    0.00    2.70
 -13  -2   2    0.20    2.30
 -13   3  -2    5.50    2.20
 -13   3  -2    2.50    3.20
 -13   3  -2    6.80    5.30
  13  -3   2   -0.10    1.50
 -12   3  -2  100.29   14.10
 -12   3  -2  131.49   14.70
 -12   3  -2  113.69   11.60
  12  -3   2  110.99   13.70
 -11   3  -2  174.18   15.90
 -11   3  -2  152.58   18.70
 -11   3  -2  154.28   18.00
  11  -3   2  161.88   16.50
  11  -3   2  175.28   23.30
  11  -3   2  129.39   19.60
 -10   3  -2  370.56   40.70
 -10   3  -2  391.26   37.90
 -10   3  -2  424.76   40.40
 -10   3  -2  409.46   40.20
  10  -3   2  485.85   44.90
  10  -3   2  494.75   46.20
  10  -3   2  450.75   39.20
  -9   3  -2    2.00    3.00
  -9   3  -2    8.80    2.80
  -9   3  -2    3.60    4.60
  -9   3  -2    1.50    4.70
   9  -3   2    8.70    5.50
   9  -3   2    8.50    8.00
  -8   3  -2    3.10    1.90
  -8   3  -2   -1.10    2.40
   8  -3   2    0.40    1.40
   8  -3   2   -2.50    3.50
  -7   3  -2   12.90    4.80
  -7   3  -2   28.00    4.60
  -7   3  -2   23.80    4.80
   7  -3   2   22.10    5.10
   7  -3   2   12.90    5.60
   7  -3   2   22.20    6.80
  -6   3  -2   60.49    8.10
  -6   3  -2   62.39    6.90
  -6   3  -2   52.19    9.40
   6  -3   2   61.39    7.00
   6  -3   2   62.49    9.70
   6  -3   2   50.19    9.30
   6  -3   2   55.59   10.40
  -5   3  -2    4.80    1.50
  -5   3  -2    4.00    3.50
  -5   3  -2    7.40    2.70
   5  -3   2    5.70    4.70
   5  -3   2    4.10    1.60
   5  -3   2    6.40    4.30
   5  -3   2    4.10    1.90
  -4   3  -2   68.39    7.80
  -4   3  -2   53.39    6.60
   4  -3   2   69.49    9.10
   4  -3   2   74.59    8.20
   4  -3   2   62.29    8.40
  -3   3  -2  169.38   15.30
   3  -3   2  157.38   16.40
   3  -3   2  182.08   16.40
  -2   3  -2  260.47   20.70
   2  -3   2  206.18   21.40
   2  -3   2  235.38   21.40
  -1   3  -2   18.00    2.70
   0   3  -2    0.10    0.80
   0  -3   2    2.10    1.60
   0  -3   2   -1.30    1.90
   0  -3   2    3.90    1.60
   1   3  -2   30.50    3.60
  -1  -3   2   31.70    6.80
  -1  -3   2   31.80    5.30
  -1  -3   2   30.90    5.30
   2   3  -2  338.27   26.20
  -2  -3   2  280.47   27.00
  -2  -3   2  288.37   28.30
   3   3  -2  192.08   16.80
  -3  -3   2  174.68   18.00
  -3  -3   2  209.48   17.20
  -3  -3   2  195.78   17.10
  -3  -3   2  183.78   17.90
  -3  -3   2  159.18   18.20
  -3  -3   2  226.58   20.20
   4   3  -2   48.50    5.90
  -4  -3   2   62.39    7.90
  -4  -3   2   57.99    9.90
  -4  -3   2   64.39    8.00
  -4  -3   2   65.29    6.50
   5   3  -2    5.00    1.90
   5   3  -2    5.20    1.50
  -5  -3   2    4.00    1.80
  -5  -3   2    4.60    3.00
  -5  -3   2    5.80    2.90
  -5  -3   2    0.00    2.20
  -5  -3   2    5.10    2.50
   6   3  -2   70.19   10.40
   6   3  -2   52.99    8.90
  -6  -3   2   61.29   10.20
  -6  -3   2   54.39    6.90
  -6  -3   2   61.49    9.70
  -6  -3   2   59.79    9.20
  -6  -3   2   48.70    6.90
  -6  -3   2   54.59    8.70
   7   3  -2   13.50    5.50
   7   3  -2   16.10    4.40
  -7  -3   2   24.20    4.80
  -7  -3   2   14.40    5.00
  -7  -3   2   21.00    5.50
  -7  -3   2   17.10    3.60
   8   3  -2    1.50    4.60
  -8  -3   2   -2.00    3.90
  -8  -3   2   -1.70    2.70
  -8  -3   2   -1.10    2.10
  -9  -3   2   -0.10    3.60
  -9  -3   2    4.30    7.20
  -9  -3   2   -3.70    4.80
  -9  -3   2    3.00    2.50
 -10  -3   2  469.45   41.30
 -10  -3   2  353.96   37.70
 -10  -3   2  474.75   40.10
 -10  -3   2  404.36   40.20
 -10  -3   2  393.86   40.60
 -11  -3   2  166.48   17.60
 -11  -3   2  137.09   18.00
 -11  -3   2  158.68   17.30
 -12  -3   2   92.29   11.50
 -12  -3   2   93.59   11.70
 -13  -3   2    5.20    2.70
 -13  -3   2    2.60    4.00
 -13   4  -2   18.00    4.80
 -13   4  -2   11.10    2.10
 -13   4  -2   12.50    3.40
 -12   4  -2   -1.40    1.70
 -12   4  -2    9.70    4.90
  12  -4   2    0.10    1.90
 -11   4  -2   11.00    2.70
 -11   4  -2    4.40    4.10
 -11   4  -2    5.70    4.80
  11  -4   2    2.90    4.60
  11  -4   2   20.70   10.20
  11  -4   2    9.20    3.50
 -10   4  -2    2.20    3.50
 -10   4  -2    1.40    1.60
 -10   4  -2   -3.40    3.90
 -10   4  -2   -2.80    3.30
 -10   4  -2    3.10    5.40
  10  -4   2    0.40    1.80
  10  -4   2   -0.60    5.50
  -9   4  -2   55.99    9.90
  -9   4  -2   51.59    7.30
  -9   4  -2   44.10    9.80
   9  -4   2   58.09    8.20
   9  -4   2   68.99   12.90
  -8   4  -2   35.00    6.80
  -8   4  -2   37.70    6.50
   8  -4   2   47.70    6.60
   8  -4   2   53.19   10.30
   8  -4   2   28.70    6.50
  -7   4  -2  410.06   39.40
  -7   4  -2  451.85   41.80
   7  -4   2  449.56   40.00
   7  -4   2  462.05   44.60
   7  -4   2  479.75   44.00
  -6   4  -2   89.19   11.20
  -6   4  -2   88.99   10.00
   6  -4   2   98.09   13.80
   6  -4   2  110.99   14.20
   6  -4   2   92.49   10.20
   6  -4   2  114.49   18.20
  -5   4  -2  191.98   19.60
  -5   4  -2  218.28   20.60
   5  -4   2  220.68   21.60
   5  -4   2  197.28   22.00
   5  -4   2  201.88   19.00
   5  -4   2  198.48   20.50
  -4   4  -2   72.19    8.40
  -4   4  -2   96.69    9.60
   4  -4   2   87.69   11.70
   4  -4   2   83.69   11.20
  -3   4  -2    9.90    2.30
  -3   4  -2    6.50    1.80
   3  -4   2   10.80    3.40
   3  -4   2    4.20    2.00
  -2   4  -2  468.25   38.40
   2  -4   2  442.96   39.20
   2  -4   2  424.16   39.40
  -1   4  -2 1636.04  136.39
   1  -4   2 1453.75  137.29
   1  -4   2 1764.22  136.59
   0  -4   2  700.43   64.09
   0  -4   2  753.12   62.49
   1   4  -2 1481.25  136.29
  -1  -4   2 1789.72  137.39
  -1  -4   2 1452.15  137.59
  -1  -4   2 1777.02  136.99
   2   4  -2  469.05   43.40
  -2  -4   2  504.05   45.10
  -2  -4   2  562.34   44.30
  -2  -4   2  500.95   44.40
   3   4  -2    4.70    2.60
  -3  -4   2    6.20    2.20
  -3  -4   2    7.40    2.70
  -3  -4   2    7.20    2.10
  -3  -4   2    5.80    2.00
  -4  -4   2   88.89   12.00
  -4  -4   2   85.09   10.00
  -4  -4   2   83.59    8.80
  -4  -4   2   84.49   10.20
  -4  -4   2   78.49   10.30
  -4  -4   2   89.19    8.80
   5   4  -2  157.78   16.00
  -5  -4   2  162.18   16.20
  -5  -4   2  176.18   17.80
  -5  -4   2  187.78   20.10
  -5  -4   2  200.68   16.50
  -5  -4   2  175.68   18.50
   6   4  -2   69.79    8.40
   6   4  -2   74.99   11.80
   6   4  -2   87.19   11.00
  -6  -4   2   80.69   11.20
  -6  -4   2   80.49    8.90
  -6  -4   2   85.39    9.10
  -6  -4   2   64.39   11.80
  -6  -4   2   78.29   12.50
  -6  -4   2   89.69   11.10
   7   4  -2  395.96   40.00
  -7  -4   2  418.66   44.30
  -7  -4   2  358.66   36.30
  -7  -4   2  447.76   38.90
  -7  -4   2  446.56   41.60
   8   4  -2   22.30    7.20
  -8  -4   2   29.50    6.70
  -8  -4   2   23.40    7.20
  -8  -4   2   19.40    5.50
  -9  -4   2   65.09   15.70
  -9  -4   2   48.00    9.60
  -9  -4   2   32.40    7.90
  -9  -4   2   46.40    8.80
 -10  -4   2    5.20    4.30
 -11  -4   2    3.20    5.30
 -11  -4   2    7.20    4.10
 -11  -4   2    6.90    4.00
 -12  -4   2   -2.40    2.40
 -12  -4   2    2.70    5.00
 -13  -4   2   14.00    3.40
 -13   5  -2   -1.20    2.30
 -13   5  -2    3.70    2.70
 -13   5  -2    5.00    1.90
 -12   5  -2   10.50    5.10
 -12   5  -2   17.60    3.10
 -12   5  -2    5.90    5.10
  12  -5   2   15.40    3.70
 -11   5  -2    5.30    3.80
 -11   5  -2   -2.80    1.50
 -11   5  -2   -1.70    4.10
  11  -5   2   -0.80    1.80
 -10   5  -2  489.15   45.50
 -10   5  -2  541.65   46.30
  10  -5   2  458.35   47.60
  10  -5   2  589.64   48.60
  10  -5   2  617.64   61.09
  -9   5  -2  346.67   30.60
  -9   5  -2  321.47   29.90
   9  -5   2  385.26   32.10
   9  -5   2  290.97   31.40
   9  -5   2  369.46   38.80
  -8   5  -2   -2.40    2.10
  -8   5  -2   -2.10    2.10
  -8   5  -2    0.20    2.50
   8  -5   2    1.10    1.80
   8  -5   2   -0.80    4.40
  -7   5  -2  112.09   14.60
   7  -5   2  139.79   13.50
   7  -5   2  130.89   18.00
   7  -5   2  115.19   18.60
  -6   5  -2   -0.40    1.40
  -6   5  -2   -4.20    2.30
   6  -5   2    5.60    4.80
   6  -5   2   -0.50    4.30
   6  -5   2   -1.40    1.40
  -5   5  -2   -2.20    2.10
  -5   5  -2   -0.90    1.10
   5  -5   2    1.90    3.70
   5  -5   2   -4.90    3.30
  -4   5  -2   -2.90    2.00
   4  -5   2   -3.50    1.90
   4  -5   2    2.90    3.80
   4  -5   2    2.70    3.30
  -3   5  -2 1167.28   85.99
  -3   5  -2 1037.30   85.49
   3  -5   2  956.20   86.99
   3  -5   2  854.51   87.89
  -2   5  -2   42.00    5.10
   2  -5   2   41.80    8.40
   2  -5   2   31.50    7.00
   2  -5   2   45.30    7.60
  -1   5  -2   48.20    5.70
   1  -5   2   40.40    6.70
   1  -5   2   43.60    7.60
   0   5  -2    1.60    1.10
   0  -5   2    0.80    2.70
   0  -5   2   -0.30    1.60
   0  -5   2   -0.10    1.60
   1   5  -2   40.70    5.40
  -1  -5   2   53.39    7.10
  -1  -5   2   47.00    6.80
  -1  -5   2   44.70    7.20
  -1  -5   2   47.00    8.90
   2   5  -2   34.50    4.80
  -2  -5   2   35.30    7.80
  -2  -5   2   44.70    7.10
  -2  -5   2   28.40    5.90
  -2  -5   2   43.70    6.40
  -3  -5   2 1164.98   94.39
  -3  -5   2 1096.99   94.49
  -3  -5   2 1062.89   95.29
  -3  -5   2 1099.29   96.79
   4   5  -2   -0.30    1.20
  -4  -5   2   -0.20    2.60
  -4  -5   2    3.20    2.80
  -4  -5   2    1.10    2.10
  -4  -5   2    2.10    2.70
  -5  -5   2    2.50    2.30
  -5  -5   2   -1.00    2.70
  -5  -5   2   -2.40    2.40
  -6  -5   2    0.30    2.50
  -6  -5   2    3.40    3.30
  -6  -5   2   -4.20    2.80
  -6  -5   2   -5.40    3.10
   7   5  -2  129.69   18.60
  -7  -5   2  111.89   15.90
  -7  -5   2  126.39   15.40
  -7  -5   2  129.79   18.70
  -8  -5   2   -3.40    4.10
  -8  -5   2   -2.00    3.40
  -9  -5   2  360.96   36.40
  -9  -5   2  335.97   36.10
  -9  -5   2  418.66   36.20
 -10  -5   2  495.45   54.29
 -10  -5   2  636.44   51.79
 -11  -5   2   -7.30    5.80
 -11  -5   2   -5.00    3.50
 -12  -5   2   12.00    4.00
 -12   6  -2   13.10    3.70
 -11   6  -2   31.00    5.90
 -11   6  -2   32.50    4.90
 -11   6  -2   25.20    7.00
  11  -6   2   33.60    6.30
  11  -6   2   23.10   10.60
 -10   6  -2   -1.90    1.60
 -10   6  -2    0.00    1.90
 -10   6  -2    0.80    5.40
  10  -6   2    0.70    2.10
  10  -6   2   -9.00    8.30
  10  -6   2   -4.50    3.30
  -9   6  -2  101.79   15.30
  -9   6  -2  125.49   11.90
  -9   6  -2  110.29   11.50
   9  -6   2  125.59   13.20
   9  -6   2  111.09   13.90
   9  -6   2   83.99   18.10
  -8   6  -2  350.66   40.00
  -8   6  -2  404.66   34.60
  -8   6  -2  301.87   34.50
  -8   6  -2  391.36   42.90
   8  -6   2  393.26   41.20
   8  -6   2  435.86   35.10
   8  -6   2  317.57   39.90
  -7   6  -2  302.37   29.20
  -7   6  -2  309.97   28.10
   7  -6   2  306.47   28.40
   7  -6   2  290.77   34.60
  -6   6  -2    0.60    2.90
  -6   6  -2    4.60    2.10
   6  -6   2   -2.40    4.70
   6  -6   2    3.60    2.10
   6  -6   2   -3.20    5.00
  -5   6  -2   96.09   10.00
  -5   6  -2   85.79   10.80
   5  -6   2   87.59    9.90
   5  -6   2   95.69   17.60
   5  -6   2   82.39   14.50
  -4   6  -2   21.10    3.80
   4  -6   2   24.80    7.40
   4  -6   2   15.70    5.50
   4  -6   2   14.50    4.40
   3  -6   2   19.50    5.90
   3  -6   2   13.30    5.90
   3  -6   2   11.80    3.40
   3  -6   2   12.40    4.30
   2  -6   2  168.98   19.30
   2  -6   2  208.18   21.60
   2  -6   2  214.28   21.40
   2  -6   2  187.08   20.70
  -1   6  -2  750.12   65.39
   1  -6   2  722.63   67.29
   1  -6   2  763.72   66.29
   1  -6   2  812.02   66.59
   0   6  -2   27.10    4.50
   0  -6   2   29.20    5.70
   0  -6   2   20.10    5.60
   0  -6   2   33.90    6.30
   1   6  -2  653.63   61.39
  -1  -6   2  723.63   63.19
  -1  -6   2  685.53   64.29
  -1  -6   2  763.32   62.09
  -1  -6   2  751.32   62.39
   2   6  -2  162.38   16.10
  -2  -6   2  167.48   17.30
  -2  -6   2  190.88   17.50
  -2  -6   2  162.58   17.60
   3   6  -2   17.70    3.10
  -3  -6   2   15.30    4.50
  -3  -6   2   20.20    5.10
  -3  -6   2   13.70    4.40
  -3  -6   2   11.60    3.00
   4   6  -2   29.50    4.80
  -4  -6   2   23.00    6.10
  -4  -6   2   21.60    4.10
  -4  -6   2   25.40    5.50
   5   6  -2   91.59    9.80
  -5  -6   2   82.49   11.40
  -5  -6   2   79.49   13.60
  -5  -6   2   92.89   12.40
  -6  -6   2   -1.50    3.60
  -6  -6   2    6.50    5.70
  -6  -6   2   -0.50    4.20
   7   6  -2  313.47   34.50
  -7  -6   2  302.67   32.00
  -7  -6   2  253.67   28.20
  -7  -6   2  269.97   28.30
  -8  -6   2  470.45   43.90
   9   6  -2   36.60   11.00
  -9  -6   2   35.40    8.20
 -12   7  -2   12.40    2.20
 -11   7  -2   50.19    6.00
 -10   7  -2  111.59   11.60
  10  -7   2  109.69   13.30
  10  -7   2  139.69   21.90
  -9   7  -2    6.80    2.10
  -9   7  -2    6.10    2.50
   9  -7   2    7.00   13.90
   9  -7   2   19.00   13.60
  -8   7  -2  271.87   25.90
  -8   7  -2  249.28   24.30
   8  -7   2  288.27   26.40
   8  -7   2  256.17   33.80
   8  -7   2  292.27   26.00
  -7   7  -2  449.76   42.90
  -7   7  -2  473.55   42.70
  -7   7  -2  559.04   44.20
   7  -7   2  522.15   44.40
   7  -7   2  499.45   44.30
   7  -7   2  409.16   60.99
  -6   7  -2  310.77   29.50
   6  -7   2  390.16   37.20
   6  -7   2  299.37   35.80
   6  -7   2  303.87   29.50
   5  -7   2   11.70    6.40
   5  -7   2    2.90    6.40
  -4   7  -2    7.80    2.50
   4  -7   2    5.30    4.50
   4  -7   2   11.00    6.20
  -3   7  -2   38.10    5.60
   3  -7   2   29.30    6.10
   3  -7   2   45.60    9.00
   3  -7   2   22.80    5.50
  -2   7  -2  197.78   22.30
  -2   7  -2  196.78   19.60
   2  -7   2  182.68   22.00
   2  -7   2  219.28   22.00
   2  -7   2  226.98   21.70
  -1   7  -2   83.19    9.60
  -1   7  -2   76.19   12.40
   1  -7   2   85.29   11.30
   1  -7   2   89.49   12.20
   1  -7   2   85.29   13.10
   1  -7   2   78.09   11.70
   0   7  -2   -3.20    3.30
   0   7  -2    2.10    1.60
   0  -7   2    2.30    2.90
   0  -7   2   -4.30    2.70
   0  -7   2   -0.50    3.00
   1   7  -2   69.19    9.00
   1   7  -2   69.09   11.50
  -1  -7   2   85.49   10.50
  -1  -7   2   77.19   12.30
  -1  -7   2   80.49   10.60
  -1  -7   2   81.79   11.70
   2   7  -2  170.98   19.30
   2   7  -2  169.78   17.70
  -2  -7   2  170.38   21.20
  -2  -7   2  203.28   19.40
  -2  -7   2  203.18   18.90
  -2  -7   2  190.78   19.50
   3   7  -2   32.30    5.50
  -3  -7   2   30.20    7.20
  -3  -7   2   41.80    7.50
   4   7  -2    2.90    3.30
   4   7  -2    8.50    2.60
  -4  -7   2    8.70    3.80
  -4  -7   2    7.10    3.50
  -4  -7   2    9.40    4.10
   5   7  -2    0.20    2.00
  -5  -7   2   -3.40    3.40
  -5  -7   2   -2.10    3.20
  -5  -7   2   -1.70    3.20
  -6  -7   2  269.57   29.70
  -6  -7   2  300.87   29.80
  -6  -7   2  325.47   33.30
   7   7  -2  505.85   52.09
  -7  -7   2  488.65   49.90
  -7  -7   2  599.44   50.19
  -7  -7   2  548.55   53.49
  -7  -7   2  574.84   50.19
  -8  -7   2  287.27   34.90
  -8  -7   2  326.17   30.70
  -8  -7   2  324.97   31.10
  -9  -7   2    3.30    7.70
  -9  -7   2    6.70    4.90
  -9  -7   2    6.20    4.60
 -10  -7   2  111.59   14.50
 -12   8  -2    4.10    1.20
  12  -8   2    7.20    1.50
 -11   8  -2   -1.40    1.30
 -10   8  -2   65.09    7.40
  10  -8   2   63.09    9.20
  -9   8  -2    1.40    2.00
   9  -8   2   17.80    9.80
   8  -8   2  940.41   88.89
   7  -8   2   12.80    8.60
   7  -8   2    6.00    3.50
  -6   8  -2  101.39   11.00
  -6   8  -2   81.89    9.90
   6  -8   2   97.39   11.90
  -5   8  -2  173.48   18.80
   5  -8   2  228.88   26.30
  -4   8  -2  233.68   22.90
   4  -8   2  236.48   27.80
   4  -8   2  244.58   27.70
  -3   8  -2   79.09   12.10
   3  -8   2   99.29   16.30
   3  -8   2   85.89   14.80
  -2   8  -2  363.46   32.80
  -2   8  -2  373.96   35.40
   2  -8   2  374.56   34.90
   2  -8   2  323.77   35.80
   2  -8   2  338.27   34.90
  -1   8  -2   27.90    5.00
  -1   8  -2   45.20    8.90
   1  -8   2   23.50    5.70
   1  -8   2   26.20    7.10
   0   8  -2  296.77   29.70
   0   8  -2  292.07   27.40
   0  -8   2  324.27   29.20
   0  -8   2  296.87   29.50
   0  -8   2  271.67   28.60
   0  -8   2  273.77   30.60
   1   8  -2   33.80    7.80
  -1  -8   2   27.80    7.10
  -1  -8   2   19.20    5.00
  -1  -8   2   28.10    6.30
   2   8  -2  319.67   31.70
   2   8  -2  295.37   29.60
  -2  -8   2  342.87   32.70
  -2  -8   2  321.87   33.80
  -2  -8   2  314.37   31.50
  -2  -8   2  344.37   31.20
   3   8  -2   68.39   10.30
   3   8  -2   63.59    8.70
  -3  -8   2   56.39   11.60
  -3  -8   2   62.59    9.90
  -3  -8   2   63.69   14.60
   4   8  -2  214.28   21.10
  -4  -8   2  209.48   24.90
  -4  -8   2  217.48   24.30
  -4  -8   2  188.88   26.40
   5   8  -2  187.78   18.30
  -5  -8   2  179.68   22.20
  -5  -8   2  166.68   19.60
   6   8  -2   81.79   13.70
  -6  -8   2   81.49   15.70
  -6  -8   2   94.39   12.10
  -6  -8   2   81.99   16.70
  -6  -8   2  117.59   13.90
  -6  -8   2   96.39   11.20
  -6  -8   2   81.39   12.80
   7   8  -2   -6.40    4.90
  -7  -8   2    0.70    3.00
  -7  -8   2    0.40    2.90
  -7  -8   2   -0.20    4.90
  -7  -8   2   -4.70    4.40
  -8  -8   2  579.14   54.29
  -9  -8   2   -5.40    3.20
  -9  -8   2    1.60    3.80
 -10  -8   2   75.09   10.80
 -11   9  -2   25.10    3.40
 -10   9  -2   52.39    6.50
  10  -9   2   48.10    7.20
  -9   9  -2   96.09   10.40
   9  -9   2  108.59   21.50
   9  -9   2  115.69   13.20
   8  -9   2    7.00    7.30
  -7   9  -2    2.20    5.50
   7  -9   2   11.30    7.50
   7  -9   2    5.50    4.00
  -6   9  -2   68.89    9.30
   6  -9   2   98.49   17.40
   6  -9   2   53.59    9.80
   6  -9   2   85.89   19.60
  -5   9  -2   11.00    3.20
  -4   9  -2    7.40    2.90
   4  -9   2   -4.60    5.00
   4  -9   2    3.70    6.30
  -3   9  -2    2.60    2.40
   3  -9   2   -6.60    3.60
  -2   9  -2  332.37   31.20
  -2   9  -2  316.07   33.30
   2  -9   2  322.17   33.80
   2  -9   2  351.36   34.00
  -1   9  -2   -2.10    3.50
  -1   9  -2    0.10    2.10
   1  -9   2    2.00    4.10
   1  -9   2    3.50    4.60
   0   9  -2    0.30    3.10
   0   9  -2    0.10    2.20
   0  -9   2   -3.30    4.60
   0  -9   2   -3.30    4.80
   1   9  -2   -2.30    1.80
   1   9  -2   -2.90    2.70
  -1  -9   2   -2.90    4.90
  -1  -9   2   -3.50    5.50
  -1  -9   2    1.90    3.50
   2   9  -2  266.67   26.50
  -2  -9   2  265.67   30.60
  -2  -9   2  303.07   29.10
   3   9  -2    1.40    2.30
   3   9  -2    3.00    3.40
  -3  -9   2   -1.80    3.40
  -3  -9   2   -2.20    3.90
  -3  -9   2    0.20    4.60
   4   9  -2    2.90    4.70
   4   9  -2    5.10    2.60
  -4  -9   2    0.90    3.80
  -4  -9   2    6.10    4.60
   5   9  -2   19.20    9.50
  -5  -9   2   15.60    6.50
  -5  -9   2   15.60    6.30
  -5  -9   2   12.00    4.20
  -5  -9   2    6.30    6.70
   6   9  -2   76.59   11.00
   6   9  -2   90.79   13.60
  -6  -9   2   70.49   15.10
  -6  -9   2   73.19   11.90
  -6  -9   2   79.29   11.10
  -6  -9   2   57.69   12.70
  -6  -9   2   83.99   10.00
  -7  -9   2    3.60    3.10
  -7  -9   2    7.30    2.90
  -7  -9   2    4.50    3.30
  -8  -9   2   -4.10    2.70
  -8  -9   2    3.50    3.40
  -8  -9   2   -4.00    2.10
  -9  -9   2  118.79   17.10
  -9  -9   2  144.09   14.80
  -9  -9   2  109.89   14.40
 -10  -9   2   39.10    7.30
  10 -10   2    3.60    3.40
   9 -10   2   -0.90    2.00
   8 -10   2    3.40   10.20
   7 -10   2  103.19   17.20
   7 -10   2   81.99   10.90
  -6  10  -2   -6.10    3.10
   6 -10   2    1.80    6.20
  -5  10  -2  375.46   35.00
   5 -10   2  357.66   33.80
   5 -10   2  358.96   40.40
   5 -10   2  399.36   39.80
  -4  10  -2   -1.80    2.70
   4 -10   2    0.00    2.30
   4 -10   2   -5.60    5.80
   4 -10   2   -5.40    5.60
  -3  10  -2   14.60    5.00
   3 -10   2    7.80    5.90
   3 -10   2    6.30    3.30
  -2  10  -2   11.50    3.70
  -2  10  -2   14.50    7.40
   2 -10   2   11.20    3.30
   2 -10   2   12.20    8.20
   2 -10   2    5.70    5.50
   2 -10   2   20.20    6.90
  -1  10  -2  126.39   17.70
  -1  10  -2  137.39   14.60
   1 -10   2   86.49   18.40
   1 -10   2  125.79   18.70
   1 -10   2  128.49   17.50
   0  10  -2   58.79   11.50
   0  10  -2   43.50    7.70
   0 -10   2   41.00    8.80
   0 -10   2   25.60   10.80
   1  10  -2  119.69   14.10
   1  10  -2  148.89   17.50
  -1 -10   2  113.99   18.10
  -1 -10   2  111.99   16.60
  -1 -10   2  121.39   18.50
   2  10  -2   17.10    4.20
   2  10  -2   25.30    6.60
  -2 -10   2   12.30    5.30
  -2 -10   2   16.20    4.00
  -2 -10   2   30.40    6.10
  -2 -10   2    8.10    6.00
  -2 -10   2   13.80    6.10
   3  10  -2    9.60    3.10
   3  10  -2   12.20    7.10
  -3 -10   2    8.70    5.00
  -3 -10   2    0.40    5.20
  -3 -10   2    1.70    4.40
  -3 -10   2    5.70    3.50
  -3 -10   2    7.80    3.70
   4  10  -2    8.10    4.30
   4  10  -2    4.60    3.10
  -4 -10   2    2.70    3.50
  -4 -10   2    2.10    3.50
  -4 -10   2    3.70    2.40
   5  10  -2  376.16   38.40
  -5 -10   2  419.66   35.70
  -5 -10   2  331.87   40.50
  -5 -10   2  407.06   37.30
  -6 -10   2   -3.30    6.60
  -6 -10   2    1.10    2.30
  -7 -10   2   90.09   12.50
  -7 -10   2   97.49   11.20
  -7 -10   2   97.59   12.20
  -8 -10   2   -2.10    1.80
  -8 -10   2   -1.60    3.30
  -8 -10   2   -1.50    2.60
  -9 -10   2   -0.80    2.60
  -9 -10   2   -1.60    2.40
  -9 -10   2   -0.60    2.60
 -10 -10   2   -0.30    3.30
 -10 -10   2   -3.20    3.40
   9 -11   2    0.80    1.90
   8 -11   2   13.70    3.20
   7 -11   2   85.19   17.30
   6 -11   2  105.59   18.50
   6 -11   2   92.59   11.30
  -5  11  -2  325.97   38.70
   5 -11   2  370.86   33.50
   5 -11   2  404.66   39.80
  -4  11  -2   12.70    5.30
   4 -11   2   22.30    8.50
   4 -11   2    8.00    2.80
  -3  11  -2    3.40    3.30
   3 -11   2   14.60    6.90
   3 -11   2   -6.70    7.20
  -2  11  -2    0.90    2.90
   2 -11   2   -4.10    6.50
   2 -11   2   -0.40    2.80
   2 -11   2    0.10    2.40
  -1  11  -2    3.80    5.40
  -1  11  -2    1.60    2.70
   1 -11   2   -1.00    2.20
   1 -11   2   -9.90    5.30
   1 -11   2    5.70    6.10
   1 -11   2    1.70    2.40
   0  11  -2   -0.20    2.50
   0  11  -2   -3.20    4.30
   0 -11   2    1.10    2.30
   0 -11   2   -2.60    1.90
   0 -11   2   -7.00    4.50
   0 -11   2   -1.30    3.80
   0 -11   2   -6.90    5.60
   1  11  -2    8.90    4.80
   1  11  -2   -2.40    2.40
  -1 -11   2    2.40    4.10
  -1 -11   2    0.10    2.30
  -1 -11   2    4.30    2.20
  -1 -11   2   -3.50    6.10
   2  11  -2    1.80    4.00
  -2 -11   2    1.30    3.70
  -2 -11   2    5.00    3.60
  -2 -11   2    2.60    2.70
  -2 -11   2   -0.10    2.50
  -2 -11   2   -3.40    5.80
   3  11  -2    6.10    4.10
   3  11  -2   17.10    6.00
  -3 -11   2    8.30    4.30
  -3 -11   2   -6.00   12.80
  -3 -11   2    3.00    4.40
  -3 -11   2    5.40    2.30
   4  11  -2   32.50    8.40
  -4 -11   2   22.00    4.70
  -4 -11   2   28.10    7.00
   5  11  -2  320.77   41.50
  -5 -11   2  379.26   32.10
  -5 -11   2  305.97   38.80
   6  11  -2  105.49   18.70
  -6 -11   2  122.99   15.10
  -6 -11   2  106.39   14.00
  -6 -11   2  119.09   12.90
  -7 -11   2   75.19   14.60
  -7 -11   2  122.49   13.90
  -8 -11   2   22.70    4.60
  -8 -11   2   29.80    5.40
  -8 -11   2   15.30    4.70
  -9 -11   2    4.70    2.90
  -9 -11   2    6.40    3.30
 -10 -11   2    2.00    2.40
   8 -12   2   31.50    5.20
   7 -12   2  136.89   13.90
   6 -12   2   87.59   10.20
   5 -12   2  266.27   24.90
   4 -12   2   42.00    6.90
   4 -12   2    9.40    8.60
   3 -12   2   22.50    4.00
  -2  12  -2   -3.40    3.20
   2 -12   2   -7.00   10.40
   2 -12   2   -0.60    2.00
  -1  12  -2   -5.20    3.50
   0  12  -2  418.16   39.50
   0  12  -2  363.46   36.30
   0 -12   2  299.27   36.10
   1  12  -2   -4.80    4.30
   1  12  -2   -4.90    3.70
   2  12  -2    2.10    4.60
  -2 -12   2    0.40    5.40
  -2 -12   2    0.60    3.30
  -2 -12   2   -0.40    1.70
  -2 -12   2    5.10    3.90
  -2 -12   2    2.40    2.00
   3  12  -2   30.30    7.10
  -3 -12   2   26.70    6.70
  -3 -12   2   32.70    6.90
  -3 -12   2   31.70    5.60
   4  12  -2   56.39   10.70
  -4 -12   2   43.60    7.20
  -4 -12   2   42.70    8.00
  -4 -12   2   56.79    9.40
   5  12  -2  341.77   34.10
  -5 -12   2  337.57   32.70
  -5 -12   2  327.57   33.70
  -5 -12   2  340.77   31.20
  -6 -12   2  111.99   13.90
  -6 -12   2  102.89   12.90
  -6 -12   2  104.49   11.80
   7  12  -2  172.08   18.30
  -7 -12   2  163.28   17.90
  -7 -12   2  190.48   17.00
  -7 -12   2  157.68   18.50
  -8 -12   2   41.70    7.10
  -8 -12   2   40.80    6.50
  -8 -12   2   39.50    7.90
  -9 -12   2   -1.80    1.90
  -9 -12   2   -1.20    1.90
   7 -13   2   30.60    5.00
   6 -13   2    3.70    2.10
   5 -13   2    7.90    2.60
   4 -13   2    1.40    2.20
   3 -13   2   -2.30    2.00
   2 -13   2   29.90    7.10
   2 -13   2   36.40    6.40
   1 -13   2   24.30    4.70
   1 -13   2   28.40    5.80
   0  13  -2   -1.50    5.20
   0 -13   2   -2.50    3.40
   0 -13   2   -6.70    4.10
   0 -13   2    0.80    1.90
   0 -13   2   -2.40    2.00
  -1 -13   2   30.70    7.10
  -1 -13   2   16.20    3.90
  -1 -13   2   34.50    6.60
   2  13  -2   34.90    8.60
  -2 -13   2   44.10    7.00
  -2 -13   2   46.00    9.00
  -2 -13   2   49.40    8.60
   3  13  -2    1.30    4.40
  -3 -13   2    4.90    3.80
  -3 -13   2   -0.50    1.60
  -3 -13   2    0.40    4.50
  -3 -13   2    0.20    1.90
   4  13  -2   -2.80    4.80
  -4 -13   2    4.00    2.20
  -4 -13   2    3.70    3.60
  -4 -13   2    3.80    3.10
   5  13  -2   12.10    5.10
  -5 -13   2   11.80    4.30
  -5 -13   2   18.40    4.60
  -5 -13   2   14.20    3.40
   6  13  -2    8.20    3.50
  -6 -13   2    5.10    2.80
  -6 -13   2    5.50    3.50
  -6 -13   2    5.40    2.00
  -7 -13   2   53.69    6.80
  -7 -13   2   44.20    6.70
  -7 -13   2   43.60    7.50
   6 -14   2    7.20    2.10
   5 -14   2   63.89    7.30
   4 -14   2   -1.50    1.60
   3 -14   2    4.80    1.90
   2 -14   2    3.30    2.00
   1 -14   2   -1.80    2.00
   1 -14   2   -2.20    1.60
   0 -14   2   44.30    6.00
   1  14  -2   -7.60    4.20
  -1 -14   2   -0.80    2.90
  -1 -14   2   -0.90    1.40
  -1 -14   2   -5.70    2.90
   2  14  -2    3.70    4.20
  -2 -14   2    1.90    1.60
  -2 -14   2    4.20    3.30
  -2 -14   2    6.10    2.30
  -2 -14   2   16.00    5.10
   3  14  -2    7.90    4.50
  -3 -14   2    7.50    3.00
  -3 -14   2   11.10    4.50
  -4 -14   2   -0.10    1.30
  -4 -14   2   -0.30    2.40
  -4 -14   2   -1.00    3.20
  -5 -14   2   79.19    9.00
  -5 -14   2   85.09   10.20
  -5 -14   2   97.19   11.70
  -6 -14   2    8.70    2.00
  -6 -14   2   11.50    3.60
  -6 -14   2   10.50    3.10
   4 -15   2    4.90    1.50
   2 -15   2    0.70    1.30
   1 -15   2   14.10    3.20
   1 -15   2    6.00    1.70
   0 -15   2   -2.10    1.50
   0 -15   2   -0.20    1.50
  -1 -15   2    9.10    2.20
  -1 -15   2   11.50    4.20
  -1 -15   2   11.50    3.10
  -1 -15   2   12.40    4.70
  -2 -15   2    1.40    1.80
  -2 -15   2    2.20    1.70
  -2 -15   2    2.00    2.90
  -2 -15   2    2.30    2.50
  -3 -15   2   84.59   10.70
  -3 -15   2   97.59   11.40
  -3 -15   2  101.39   12.10
  -4 -15   2    3.60    1.50
  -4 -15   2    2.10    2.40
  -4 -15   2    6.60    3.50
  -4 -15  -3   -0.70    1.20
  -4 -15  -3    2.00    2.20
  -4 -15  -3    0.40    2.20
  -4 -15  -3   -0.90    1.10
  -3 -15  -3   16.80    4.00
  -3 -15  -3    7.00    1.70
  -3 -15  -3   10.50    2.30
  -3 -15  -3   10.60    4.30
  -2 -15  -3    2.70    2.00
  -2 -15  -3    0.70    1.20
  -2 -15  -3    2.40    3.10
  -2 -15  -3    4.90    2.80
  -1 -15  -3    4.80    3.50
  -1 -15  -3    1.10    1.30
  -1 -15  -3   -3.40    2.80
  -1 -15  -3   -0.10    1.60
   0 -15  -3    0.40    4.10
   0 -15  -3    0.50    1.70
   1 -15  -3   -3.90    2.80
   1 -15  -3    2.30    1.50
   2 -15  -3    3.30    1.30
   3 -15  -3    8.30    2.70
   4 -15  -3    0.10    1.20
  -6 -14  -3   -0.50    1.00
  -6 -14  -3    0.70    1.70
  -6 -14  -3   -0.10    2.10
  -6 -14  -3    0.00    0.90
  -5 -14  -3   -1.90    2.30
  -5 -14  -3    1.90    2.40
  -5 -14  -3   -1.70    1.20
  -4 -14  -3   88.19   11.40
  -4 -14  -3   83.09    9.90
  -4 -14  -3  103.89   13.40
   4  14   3   90.59   11.70
  -3 -14  -3   23.80    5.60
  -3 -14  -3   19.70    5.90
  -3 -14  -3   25.10    4.60
   3  14   3   17.00    4.40
  -2 -14  -3   49.00    7.90
  -2 -14  -3   43.30    8.70
  -2 -14  -3   44.30    6.30
  -2 -14  -3   36.00    5.60
  -1 -14  -3   -0.50    3.60
  -1 -14  -3    0.20    1.80
  -1 -14  -3    1.90    1.60
   1  14   3   -5.40    3.70
   0 -14  -3   -0.70    1.50
   0 -14  -3   -1.50    3.30
   0  14   3    3.30    7.00
   1 -14  -3   -0.90    1.50
   1 -14  -3    0.60    3.60
   2 -14  -3   27.60    5.00
   3 -14  -3   12.50    2.50
   4 -14  -3   60.69    7.50
   5 -14  -3    0.50    1.40
  -7 -13  -3    1.90    1.50
  -7 -13  -3    4.20    2.40
  -7 -13  -3    2.20    3.30
  -6 -13  -3   -1.50    3.00
  -6 -13  -3    3.90    1.90
  -6 -13  -3    7.40    2.90
   6  13   3    5.70    2.70
  -5 -13  -3   87.99   13.60
  -5 -13  -3   94.59   10.80
  -5 -13  -3   99.29   12.70
  -5 -13  -3   89.79    9.40
   5  13   3   96.59   11.60
  -4 -13  -3   81.49   12.00
  -4 -13  -3   94.29   13.80
  -4 -13  -3   89.89   10.20
  -4 -13  -3   75.29    8.90
   4  13   3   91.59   13.60
  -3 -13  -3  146.69   18.50
  -3 -13  -3  162.68   19.40
  -3 -13  -3  128.99   15.10
  -3 -13  -3  136.99   18.20
   3  13   3  153.18   17.40
  -2 -13  -3   -5.30    3.10
  -2 -13  -3   -2.50    1.80
  -2 -13  -3   -2.00    4.10
  -2 -13  -3   -0.30    1.70
   2  13   3    0.30    3.20
  -1 -13  -3   10.00    3.20
  -1 -13  -3    7.10    4.80
  -1 -13  -3    9.70    2.70
  -1 -13  -3   18.20    6.90
   0 -13  -3  107.89   15.30
   0 -13  -3   94.29   10.30
   0 -13  -3  102.29   11.50
   0 -13  -3   71.89   12.60
   1 -13  -3   17.90    6.20
   1 -13  -3    9.00    2.80
   2 -13  -3   -2.70    1.60
   3 -13  -3  151.48   16.40
   4 -13  -3   59.29    7.40
   5 -13  -3   56.69    6.90
   7 -13  -3    2.50    1.90
  -9 -12  -3   -2.70    1.70
  -8 -12  -3    0.90    1.50
  -8 -12  -3   -1.90    1.90
  -8 -12  -3   -3.20    3.40
  -7 -12  -3   43.10    7.80
  -7 -12  -3   47.90    7.70
  -7 -12  -3   45.80    6.50
  -6 -12  -3    0.70    2.70
  -6 -12  -3   -1.20    1.40
  -6 -12  -3   -0.60    3.80
  -6 -12  -3    0.10    1.80
  -5 -12  -3   -0.90    3.40
  -5 -12  -3   -1.40    1.80
  -5 -12  -3   -0.70    1.60
  -5 -12  -3   -2.40    2.90
   5  12   3    1.10    3.50
  -4 -12  -3  106.59   11.80
  -4 -12  -3  131.09   15.60
  -4 -12  -3  101.49   13.20
  -4 -12  -3  135.89   17.00
   4  12   3  136.29   15.50
  -3 -12  -3   40.80    6.30
  -3 -12  -3   38.20    8.50
  -3 -12  -3   49.20    8.90
  -3 -12  -3   40.40    7.00
   3  12   3   54.89   10.00
  -2 -12  -3   83.99   10.40
  -2 -12  -3   80.39   17.90
  -2 -12  -3   94.99   10.10
  -2 -12  -3   80.49   12.40
  -2 -12  -3   80.69   13.70
   2  12   3   64.19   12.10
   2  12   3   74.09   12.40
  -1 -12  -3   96.79   15.20
  -1 -12  -3  105.79   21.00
   1  12   3   69.19   12.80
   1  12   3   93.89   13.50
   0 -12  -3  -10.70    6.70
   0 -12  -3   -0.40    5.80
   0  12   3    1.90    3.90
   0  12   3   -2.80    5.30
   1 -12  -3   38.90   10.40
   2 -12  -3   74.19    9.10
  -2  12   3   68.09   12.00
   3 -12  -3   17.30    3.40
   4 -12  -3   69.49    9.00
   5 -12  -3   -2.50    2.30
   6 -12  -3   -1.70    2.00
   7 -12  -3   37.00    5.50
   8 -12  -3    0.90    1.70
  -9 -11  -3    0.10    2.90
  -9 -11  -3   -6.80    3.60
  -9 -11  -3    1.00    2.40
  -8 -11  -3   54.49    9.80
  -8 -11  -3   52.29    7.10
  -8 -11  -3   62.29    8.70
  -7 -11  -3   39.70    9.10
  -7 -11  -3   58.39   10.50
  -7 -11  -3   38.10    8.00
  -7 -11  -3   43.20    5.80
  -6 -11  -3  133.69   15.10
  -6 -11  -3  191.98   20.60
  -6 -11  -3  171.98   19.30
  -6 -11  -3  184.88   17.40
  -5 -11  -3   11.40    2.50
  -5 -11  -3   16.40    3.90
  -5 -11  -3   17.90    6.10
  -5 -11  -3   -6.70    8.60
  -5 -11  -3   12.80    4.70
   5  11   3    7.10    5.30
  -4 -11  -3  132.59   13.80
  -4 -11  -3  141.99   18.50
  -4 -11  -3  144.19   15.40
   4  11   3  142.49   20.00
   4  11   3  143.59   17.50
  -3 -11  -3  136.99   15.80
  -3 -11  -3  143.79   17.80
  -3 -11  -3  168.38   19.80
  -3 -11  -3  127.09   20.70
  -3 -11  -3  147.29   14.60
   3  11   3  168.98   18.60
  -2 -11  -3  728.83   60.59
  -2 -11  -3  577.14   66.79
  -2 -11  -3  721.23   64.89
  -2 -11  -3  723.43   62.49
  -2 -11  -3  690.13   65.79
   2  11   3  770.32   64.99
  -1 -11  -3  524.75   56.59
  -1 -11  -3  596.44   60.69
  -1 -11  -3  709.33   53.69
  -1 -11  -3  613.84   58.99
   1  11   3  681.43   57.99
   1  11   3  572.54   55.29
   0 -11  -3  988.60   88.59
   0 -11  -3  871.21   84.09
   0 -11  -3  861.21   86.09
   0 -11  -3  998.40   82.89
   0  11   3 1103.19   87.39
   0  11   3 1010.00   84.99
   1 -11  -3  567.84   54.89
   1 -11  -3  559.74   52.59
   1 -11  -3  501.65   55.99
   1 -11  -3  636.64   51.39
  -1  11   3  669.03   53.49
   2 -11  -3  754.42   62.29
   2 -11  -3  610.14   67.59
  -2  11   3  708.63   63.79
  -2  11   3  790.92   66.59
   3 -11  -3  138.99   13.60
   3 -11  -3  114.99   19.20
  -3  11   3  124.39   15.40
   4 -11  -3  152.28   16.50
  -4  11   3  127.59   22.90
   5 -11  -3   10.10    3.00
   5 -11  -3    8.60    2.60
   6 -11  -3  131.29   12.60
   6 -11  -3  131.99   14.00
   7 -11  -3   14.00    3.40
   8 -11  -3   44.20    5.30
   9 -11  -3   -0.50    1.40
  -9 -10  -3   11.00    5.00
  -9 -10  -3   13.80    4.00
  -9 -10  -3    9.50    2.70
  -8 -10  -3    1.30    3.60
  -8 -10  -3   -2.30    1.60
  -8 -10  -3   -0.90    4.00
  -7 -10  -3  154.88   15.60
  -7 -10  -3  147.99   17.50
  -7 -10  -3  139.29   13.60
  -7 -10  -3  129.09   17.90
  -6 -10  -3   25.30   10.60
  -6 -10  -3   30.60    9.10
   6  10   3   42.00    8.20
  -5 -10  -3   -2.80    1.60
  -5 -10  -3   -4.10    4.10
  -5 -10  -3   -0.20    3.20
  -4 -10  -3    0.40    1.80
  -4 -10  -3    3.00    2.40
  -4 -10  -3   -2.30    4.10
   4  10   3    0.40    4.10
   4  10   3   -1.10    2.30
  -3 -10  -3   46.90    8.70
  -3 -10  -3   49.70   10.50
  -3 -10  -3   36.90    8.60
  -3 -10  -3   55.09   13.00
   3  10   3   53.89   11.40
  -2 -10  -3  532.05   51.29
  -2 -10  -3  593.74   49.90
  -2 -10  -3  603.64   55.19
  -2 -10  -3  572.84   53.59
  -2 -10  -3  589.14   56.79
   2  10   3  610.34   53.69
   2  10   3  534.95   51.29
  -1 -10  -3   78.19   14.00
   1  10   3   79.99   11.70
   1  10   3   56.69    8.90
   0 -10  -3   -5.10    3.60
   0  10   3    3.70    2.70
   0  10   3   -1.10    4.00
   1 -10  -3   61.79   14.40
  -1  10   3   70.39   12.20
  -1  10   3   69.59    9.30
   2 -10  -3  597.14   52.79
  -2  10   3  585.04   54.09
  -2  10   3  647.14   56.49
   3 -10  -3   45.40    7.50
   3 -10  -3   27.50   10.00
  -3  10   3   40.90    7.80
   4 -10  -3   -0.30    2.30
   4 -10  -3    2.10    2.60
  -4  10   3   -2.00    1.70
   5 -10  -3   -2.00    2.40
   5 -10  -3   -1.80    1.80
   6 -10  -3   42.40   19.30
   6 -10  -3   28.00    5.30
   7 -10  -3  121.79   11.70
   7 -10  -3  142.39   23.40
  -7  10   3  109.39   11.50
   8 -10  -3    3.40    2.50
  -8  10   3    2.10    1.80
   9 -10  -3   10.80    2.20
  -9  10   3   10.10    2.10
  10 -10  -3    0.90    1.30
 -10  10   3    1.60    1.10
 -10  -9  -3    5.80    3.00
  -9  -9  -3   15.90    3.60
  -9  -9  -3   21.10    5.40
  -8  -9  -3   -1.10    1.70
  -8  -9  -3   -3.20    4.80
  -8  -9  -3    6.70    2.80
  -8  -9  -3    5.60    4.20
  -7  -9  -3    5.10    4.60
  -7  -9  -3   -5.90    5.00
  -6  -9  -3    3.50    2.90
  -6  -9  -3   13.70    5.00
  -6  -9  -3    3.90    3.20
  -6  -9  -3    5.90    5.10
  -6  -9  -3   -3.50    4.70
   6   9   3    3.50    2.70
   6   9   3    6.20    4.30
  -5  -9  -3    1.00    2.90
  -5  -9  -3   -4.70    6.30
  -5  -9  -3   -0.70    5.70
  -5  -9  -3   -1.70    6.00
  -4  -9  -3   45.30    7.90
   4   9   3   53.09    9.50
   4   9   3   44.70    7.40
  -3  -9  -3  335.07   34.80
  -3  -9  -3  272.77   29.40
   3   9   3  331.87   30.10
   3   9   3  344.07   31.80
  -2  -9  -3  121.59   18.30
   2   9   3  133.19   15.10
   2   9   3  122.39   13.60
  -1  -9  -3   -3.60    3.90
   1   9   3    5.80    2.50
   1   9   3    0.90    3.30
   0  -9  -3   15.60    5.90
   0   9   3   18.20    3.70
   0   9   3   25.30    5.80
   1  -9  -3    3.20    4.70
  -1   9   3    3.30    2.50
  -1   9   3   10.70    4.20
   2  -9  -3  111.29   19.10
  -2   9   3  138.89   14.30
  -2   9   3  150.98   19.90
   3  -9  -3  298.17   35.70
   3  -9  -3  396.56   44.20
  -3   9   3  356.76   31.90
   4  -9  -3   37.80   10.50
  -4   9   3   49.10    7.90
   5  -9  -3   -3.20    3.30
   5  -9  -3    8.90    8.20
   6  -9  -3   18.30   11.10
   6  -9  -3   44.50   14.80
   7  -9  -3   -4.00    2.00
   8  -9  -3    3.30    2.10
   8  -9  -3   16.90   12.10
  -8   9   3    4.20    1.80
   9  -9  -3   -3.00   18.90
   9  -9  -3   12.40    3.20
  -9   9   3    8.00    2.20
  10  -9  -3    2.00    1.60
 -10   9   3    2.70    1.30
  11  -9  -3  140.89   12.80
 -11   9   3  128.79   12.50
 -10  -8  -3   -4.80    2.60
  -9  -8  -3   -1.90    2.30
  -9  -8  -3   -7.50    4.20
  -9  -8  -3    0.00    1.90
  -8  -8  -3  168.28   18.80
  -7  -8  -3  138.39   16.60
  -7  -8  -3  172.08   17.30
  -7  -8  -3  194.48   19.90
  -7  -8  -3  198.78   20.90
  -7  -8  -3  145.99   15.00
  -7  -8  -3  136.19   20.80
   7   8   3  155.68   17.20
  -6  -8  -3   -0.20    4.10
  -6  -8  -3   -6.40    5.00
  -6  -8  -3    3.60    2.40
  -6  -8  -3   10.20    4.70
  -6  -8  -3   -4.10    2.40
   6   8   3   -0.80    3.30
  -5  -8  -3  113.19   13.20
  -5  -8  -3  118.09   17.60
   5   8   3  122.89   13.50
  -4  -8  -3   -0.90    3.50
  -4  -8  -3    1.60    2.10
   4   8   3   -0.30    1.80
  -3  -8  -3   -0.40    4.00
   3   8   3    1.10    3.80
   3   8   3    0.20    1.80
  -2  -8  -3   11.50    5.30
  -2  -8  -3   14.80    3.40
   2   8   3   12.90    3.30
   2   8   3   14.90    4.60
  -1  -8  -3  741.53   68.59
   1   8   3  753.12   64.79
   0  -8  -3   -0.40    3.40
   0   8   3   -0.80    2.40
   0   8   3   -1.10    1.50
   1  -8  -3  622.44   66.49
  -1   8   3  796.72   65.89
  -1   8   3  794.22   64.19
   2  -8  -3    5.10    5.60
   2  -8  -3   13.20    6.90
   2  -8  -3   11.30    5.10
  -2   8   3   19.30    5.00
  -2   8   3   13.40    3.10
   3  -8  -3    0.50    4.20
   3  -8  -3    1.50    5.50
   3  -8  -3    2.90    5.30
   3  -8  -3    0.90    9.10
  -3   8   3    0.90    1.90
   4  -8  -3    5.20    8.70
   4  -8  -3    8.90    7.10
  -5   8   3  103.69   13.40
   7  -8  -3  191.08   24.60
  -7   8   3  134.09   14.20
  -7   8   3  148.09   18.70
  -8   8   3  149.59   19.60
   9  -8  -3   14.10   11.30
  -9   8   3    0.40    1.50
  -9   8   3    0.20    3.60
  10  -8  -3    0.00    1.70
 -10   8   3   -1.30    1.40
  11  -8  -3    0.50    1.30
 -11   8   3   -1.70    1.00
  12  -8  -3   -2.00    1.00
 -12   8   3    0.00    0.80
  -9  -7  -3   -2.00    2.40
  -8  -7  -3  337.57   30.00
  -8  -7  -3  394.46   34.70
  -8  -7  -3  298.37   31.50
  -8  -7  -3  379.76   32.20
   8   7   3  292.37   34.80
  -7  -7  -3    4.70    5.70
  -7  -7  -3   -2.20    2.30
  -7  -7  -3   -3.20    4.00
  -7  -7  -3    2.10    2.10
  -7  -7  -3    1.20    6.20
   7   7   3   -2.50    2.20
  -6  -7  -3   49.99    7.60
   6   7   3   61.49    8.30
  -5  -7  -3   66.79    8.70
  -5  -7  -3   66.49   12.50
   5   7   3   70.69    8.90
  -4  -7  -3    4.70    3.50
  -4  -7  -3    3.90    2.00
   4   7   3    1.80    4.00
   4   7   3    2.70    1.80
  -3  -7  -3  238.98   25.60
  -3  -7  -3  220.98   21.60
   3   7   3  236.48   21.90
  -2  -7  -3  726.33   69.89
  -2  -7  -3  866.21   73.79
   2   7   3  863.71   70.29
   2   7   3  814.32   71.29
  -1  -7  -3  313.27   30.30
  -1  -7  -3  284.37   26.90
   1   7   3  298.97   26.90
   1   7   3  299.77   28.60
   0  -7  -3  478.35   49.30
   0  -7  -3  620.64   48.30
   0   7   3  570.84   46.60
   0   7   3  492.05   48.20
   0   7   3  529.75   46.90
   1  -7  -3  391.96   32.30
   1  -7  -3  370.06   32.80
   1  -7  -3  375.36   34.60
  -1   7   3  345.97   31.70
  -1   7   3  332.97   33.00
  -1   7   3  318.47   33.00
   2  -7  -3  788.92   79.49
   2  -7  -3  989.30   78.69
  -2   7   3  927.41   79.19
  -2   7   3  927.41   77.79
   3  -7  -3  252.37   30.50
   3  -7  -3  263.97   26.00
  -3   7   3  241.58   23.00
   4  -7  -3    2.20    3.30
   4  -7  -3   -1.60    4.30
   4  -7  -3    4.60    4.80
   4  -7  -3    7.40    4.60
  -4   7   3    1.50    2.60
  -4   7   3    2.90    1.90
   5  -7  -3   66.49   15.30
  -5   7   3   73.59    9.10
  -5   7   3   77.69   10.60
   6  -7  -3   49.70    9.80
   6  -7  -3   37.80    9.60
   6  -7  -3   25.90    9.30
  -6   7   3   52.29    9.70
   7  -7  -3   -2.90    3.40
  -7   7   3   -1.40    1.80
   8  -7  -3  372.56   41.20
   8  -7  -3  339.97   33.00
   8  -7  -3  396.96   39.30
  -8   7   3  319.97   31.00
   9  -7  -3    0.50    7.40
   9  -7  -3  -23.00   14.80
   9  -7  -3   -3.70    4.00
  -9   7   3    4.90    1.70
  10  -7  -3    9.20    9.90
 -11   7   3   14.50    3.60
 -11   7   3   21.00    3.50
  12  -7  -3    2.30    1.40
 -12   7   3    0.90    1.10
 -12   7   3    5.00    2.10
 -10  -6  -3  361.96   31.50
 -10  -6  -3  319.37   29.60
  -9  -6  -3  212.58   19.70
  -9  -6  -3  209.18   19.40
  -9  -6  -3  180.08   20.90
  -9  -6  -3  236.88   23.50
  -8  -6  -3  366.56   34.30
  -8  -6  -3  381.66   33.70
  -7  -6  -3    4.80    2.40
  -7  -6  -3    2.30    4.50
  -6  -6  -3    4.80    2.50
  -6  -6  -3    8.30    4.50
  -5  -6  -3    6.50    2.30
  -5  -6  -3    5.60    3.80
   5   6   3    1.30    2.40
  -4  -6  -3  259.17   28.90
  -4  -6  -3  311.57   26.40
  -3  -6  -3  493.75   50.49
  -3  -6  -3  565.04   47.90
   3   6   3  590.44   48.30
  -2  -6  -3    5.00    1.70
  -2  -6  -3    2.10    3.40
   2   6   3    3.90    1.60
  -1  -6  -3  932.01   83.09
   1   6   3 1129.09   82.69
   1   6   3  869.01   82.89
   0  -6  -3   -1.70    1.20
   0  -6  -3    1.40    2.70
   0   6   3   -0.90    1.30
   1  -6  -3 1071.09   85.09
  -1   6   3  991.80   84.79
  -1   6   3  934.41   84.69
   2  -6  -3    3.50    2.30
   2  -6  -3    0.60    2.50
   2  -6  -3    0.70    3.70
   2  -6  -3    2.70    2.70
  -2   6   3    2.30    1.40
  -2   6   3    2.90    2.00
   3  -6  -3  496.05   42.40
   3  -6  -3  473.05   43.30
   3  -6  -3  492.45   42.00
   3  -6  -3  475.55   43.40
  -3   6   3  446.76   41.80
  -3   6   3  456.65   40.90
   4  -6  -3  277.47   26.60
   4  -6  -3  266.77   26.00
   4  -6  -3  250.97   25.90
  -4   6   3  265.07   25.10
  -4   6   3  263.47   23.70
   5  -6  -3    4.10    3.80
   5  -6  -3    7.90    2.70
   5  -6  -3    6.30    4.30
  -5   6   3    5.20    2.20
  -5   6   3   -0.30    2.70
   6  -6  -3    4.30    2.30
   6  -6  -3    1.80    5.40
   6  -6  -3    3.50    4.30
  -6   6   3    6.00    3.50
   7  -6  -3    2.80    5.20
   7  -6  -3    4.70    2.60
  -7   6   3   -0.90    3.10
   8  -6  -3  437.76   42.20
   8  -6  -3  465.85   43.40
   8  -6  -3  428.46   38.20
  -8   6   3  367.56   36.60
  -8   6   3  400.06   39.50
   9  -6  -3  228.48   25.80
   9  -6  -3  212.08   20.60
   9  -6  -3  184.98   29.10
  -9   6   3  185.78   19.10
  10  -6  -3  454.85   42.10
  10  -6  -3  368.56   35.90
 -10   6   3  390.66   34.50
 -10   6   3  364.16   36.30
  11  -6  -3   18.80    4.40
 -11   6   3   18.50    4.20
 -11   6   3   26.40    4.30
 -12   6   3   34.50    6.70
 -12   6   3   27.10    4.20
 -12  -5  -3  178.98   17.90
 -12  -5  -3  171.68   17.00
 -11  -5  -3   20.50    5.10
 -11  -5  -3   18.40    3.30
 -11  -5  -3   32.50    6.60
 -10  -5  -3    6.00    3.10
 -10  -5  -3    1.80    4.90
 -10  -5  -3    8.60    6.00
  -9  -5  -3  137.59   15.70
  -9  -5  -3  146.99   14.60
  -9  -5  -3  156.48   15.90
  -9  -5  -3  154.78   14.60
  -9  -5  -3  139.49   18.90
  -8  -5  -3  597.44   52.59
  -7  -5  -3  196.38   19.40
  -7  -5  -3  210.78   23.60
  -7  -5  -3  194.88   19.50
  -6  -5  -3   34.20    5.60
  -6  -5  -3   23.50    6.50
  -6  -5  -3   38.40    6.00
   6   5   3   45.00    6.50
  -5  -5  -3   23.30    4.80
  -5  -5  -3   20.10    5.80
  -5  -5  -3   26.50    4.90
   5   5   3   27.30    4.80
  -4  -5  -3  384.06   36.90
   4   5   3  455.55   36.70
  -3  -5  -3 3858.91  294.57
  -3  -5  -3 3636.54  296.87
   3   5   3 3066.69  293.87
  -2  -5  -3 1765.12  149.79
  -2  -5  -3 1789.32  151.78
   2   5   3 1792.62  149.49
  -1  -5  -3 4253.77  382.96
   1   5   3 4893.21  381.76
   0  -5  -3 1672.33  139.29
   0   5   3 1480.25  139.09
   0   5   3 1817.62  139.09
   1  -5  -3 3870.11  376.26
  -1   5   3 4808.12  376.56
  -1   5   3 4852.71  376.56
   2  -5  -3 1613.04  127.79
   2  -5  -3 1383.56  128.29
   2  -5  -3 1436.86  128.69
  -2   5   3 1512.15  127.99
  -2   5   3 1638.44  127.59
   3  -5  -3 2615.64  214.68
   3  -5  -3 2802.32  213.48
   3  -5  -3 2270.77  214.38
   3  -5  -3 2806.82  214.08
  -3   5   3 2410.96  214.08
  -3   5   3 2583.74  212.78
  -3   5   3 2303.77  213.48
   4  -5  -3  298.87   26.00
   4  -5  -3  303.77   25.80
   4  -5  -3  289.27   26.80
   4  -5  -3  235.18   26.00
  -4   5   3  269.17   26.20
  -4   5   3  283.67   24.30
  -4   5   3  242.78   26.30
   5  -5  -3   15.90    4.50
   5  -5  -3   13.60    3.10
   5  -5  -3   16.90    3.90
  -5   5   3   15.80    2.80
  -5   5   3   14.90    3.80
  -5   5   3   11.40    4.10
   6  -5  -3   27.00    5.10
   6  -5  -3   32.90    6.90
  -6   5   3   23.60    5.20
  -6   5   3   33.10    6.60
   7  -5  -3  210.68   23.00
   7  -5  -3  202.68   19.40
   7  -5  -3  207.58   22.70
  -7   5   3  188.78   21.40
  -7   5   3  176.48   20.90
   8  -5  -3  652.43   54.29
   8  -5  -3  648.14   56.59
   8  -5  -3  689.13   58.69
  -8   5   3  552.24   52.69
  -8   5   3  608.24   56.89
  -8   5   3  530.45   54.89
  -8   5   3  607.24   55.69
   9  -5  -3  191.38   22.00
   9  -5  -3  163.98   16.80
   9  -5  -3  165.38   22.30
  -9   5   3  122.89   17.80
  -9   5   3  165.58   15.40
  -9   5   3  164.38   17.90
  -9   5   3  138.39   19.00
  10  -5  -3    0.90    2.80
  10  -5  -3    5.40    5.80
  10  -5  -3   -2.70    7.80
 -10   5   3    6.50    3.00
 -10   5   3    4.40    2.10
  11  -5  -3   28.20   11.00
  11  -5  -3   20.20    4.40
 -11   5   3   19.90    6.60
 -11   5   3   24.10    4.30
 -11   5   3   13.30    5.10
  12  -5  -3  165.98   17.40
 -12   5   3  162.38   15.60
 -12   5   3  177.98   17.30
  13  -5  -3   63.19    6.00
 -13   5   3   48.90    7.40
 -13   5   3   49.99    5.70
 -13  -4  -3   -3.00    2.50
 -12  -4  -3   -0.50    2.90
 -12  -4  -3    0.40    1.70
 -12  -4  -3    5.10    3.30
 -11  -4  -3   -1.40    4.10
 -11  -4  -3    1.80    1.90
 -11  -4  -3   -2.30    3.50
 -10  -4  -3   98.79   12.20
 -10  -4  -3   82.09   15.40
 -10  -4  -3  117.89   15.60
  -9  -4  -3  987.80   86.69
  -9  -4  -3 1020.80   85.79
  -8  -4  -3   11.40    3.60
  -8  -4  -3   17.10    3.80
   8   4   3   15.40    4.10
  -7  -4  -3  261.47   26.50
  -7  -4  -3  274.47   26.50
  -7  -4  -3  299.27   31.00
   7   4   3  314.57   26.80
  -6  -4  -3    1.40    1.80
  -6  -4  -3    0.90    1.90
   6   4   3   -1.30    2.00
  -5  -4  -3   97.09   10.30
   5   4   3  121.09   13.40
   5   4   3   93.69   10.60
  -4  -4  -3    0.00    1.30
  -4  -4  -3    0.80    1.40
  -4  -4  -3   -2.70    2.80
   4   4   3    0.20    1.40
  -3  -4  -3   40.90    7.60
  -3  -4  -3   46.70    5.40
   3   4   3   41.60    5.20
  -2  -4  -3   60.79    8.50
  -2  -4  -3   52.89    6.50
   2   4   3   74.09    6.80
  -1  -4  -3 3701.03  285.07
  -1  -4  -3 3326.07  286.27
   1   4   3 3209.28  284.77
   0  -4  -3    0.20    1.10
   0  -4  -3   -1.20    1.90
   0   4   3   -0.40    1.00
   1  -4  -3 3484.75  268.07
   1  -4  -3 3371.56  269.47
   1  -4  -3 2736.23  267.67
  -1   4   3 3229.78  267.87
  -1   4   3 3221.88  267.97
   2  -4  -3   39.80    6.70
   2  -4  -3   36.00    5.80
   2  -4  -3   44.10    5.60
  -2   4   3   50.29    4.80
  -2   4   3   44.20    5.60
   3  -4  -3   28.40    5.10
   3  -4  -3   16.50    3.20
  -3   4   3   30.70    5.10
  -3   4   3   24.80    3.20
  -3   4   3   24.50    6.00
   4  -4  -3    0.20    1.60
   4  -4  -3    0.90    1.90
   4  -4  -3   -1.10    1.90
  -4   4   3   -0.80    1.20
  -4   4   3    0.00    1.90
  -4   4   3    5.30    2.40
   5  -4  -3   70.79   11.00
   5  -4  -3   88.19   11.00
   5  -4  -3   95.79   11.60
   5  -4  -3   92.39   10.70
  -5   4   3   74.79   10.20
  -5   4   3   94.59   10.80
   6  -4  -3    0.60    2.80
   6  -4  -3    0.30    3.00
   6  -4  -3    3.60    1.80
   6  -4  -3   -1.20    3.20
  -6   4   3    2.40    2.40
  -6   4   3   -0.60    2.20
   7  -4  -3  274.97   28.60
   7  -4  -3  294.67   28.10
   7  -4  -3  289.07   25.80
  -7   4   3  268.87   27.80
  -7   4   3  252.07   26.80
   8  -4  -3   17.40    6.60
   8  -4  -3   18.20    5.10
   8  -4  -3   26.90    5.40
  -8   4   3   17.60    4.80
  -8   4   3   19.50    5.90
   9  -4  -3 1075.99   92.59
   9  -4  -3 1151.98   95.19
   9  -4  -3 1051.49   90.49
  -9   4   3  958.40   90.89
  -9   4   3 1064.19   89.39
  -9   4   3  980.60   91.69
  -9   4   3 1055.29   93.39
  10  -4  -3   96.69   11.30
  10  -4  -3   98.09   15.80
 -10   4   3   80.19   15.50
 -10   4   3  104.79   16.00
 -10   4   3   86.09   13.30
 -10   4   3   81.09   15.20
 -10   4   3  100.89   12.50
  11  -4  -3   -3.00    5.50
  11  -4  -3    1.70    2.40
 -11   4   3    3.50    1.80
 -11   4   3   -2.00    2.60
 -11   4   3   -1.10    3.30
  12  -4  -3   -0.60    2.00
 -12   4   3   -1.10    2.10
 -12   4   3    2.10    1.50
 -12   4   3    0.10    3.00
 -13   4   3    1.00    2.90
 -13   4   3    0.20    2.20
 -13   4   3    0.90    1.10
 -13  -3  -3    4.10    1.50
 -13  -3  -3    7.10    2.90
 -13  -3  -3    4.60    3.20
 -12  -3  -3   39.90    7.60
 -12  -3  -3   42.20    8.40
 -12  -3  -3   26.70    4.60
 -11  -3  -3    2.20    2.70
 -11  -3  -3    0.70    3.40
 -11  -3  -3   -1.70    3.90
 -11  -3  -3   -3.30    1.80
 -10  -3  -3    6.40    4.60
 -10  -3  -3   14.90    5.00
 -10  -3  -3   19.90    6.50
 -10  -3  -3   10.00    3.70
  -9  -3  -3   -4.20    3.30
  -9  -3  -3    0.10    5.40
  -9  -3  -3   -0.80    2.50
  -9  -3  -3   -0.90    2.80
  -9  -3  -3    0.70    4.50
  -8  -3  -3  415.86   36.90
  -8  -3  -3  370.96   37.20
  -8  -3  -3  463.35   41.30
  -7  -3  -3  163.98   16.80
  -7  -3  -3  171.48   16.30
  -7  -3  -3  162.98   17.50
  -6  -3  -3   30.60    6.90
  -6  -3  -3   47.40    5.90
  -6  -3  -3   48.00    6.60
  -6  -3  -3   52.09   10.70
  -5  -3  -3  396.16   38.90
  -5  -3  -3  438.46   37.20
  -5  -3  -3  485.55   39.60
   5   3   3  365.96   36.40
  -4  -3  -3  420.26   38.10
   4   3   3  466.05   38.10
  -3  -3  -3  268.67   26.30
  -3  -3  -3  352.76   29.70
   3   3   3  294.17   26.30
  -2  -3  -3  790.72   66.79
   2   3   3  765.02   65.79
  -1  -3  -3  850.31   70.99
  -1  -3  -3  808.12   72.09
   1   3   3  868.81   71.09
   0  -3  -3 5287.37  477.75
   0  -3  -3 5998.50  476.85
   0   3   3 5876.01  476.75
   1  -3  -3  624.94   54.89
   1  -3  -3  688.83   55.19
   1  -3  -3  593.64   55.09
   1  -3  -3  707.23   56.59
   2  -3  -3  527.85   46.20
   2  -3  -3  545.25   46.10
   2  -3  -3  492.35   47.20
  -2   3   3  622.04   46.50
  -2   3   3  491.05   46.20
  -2   3   3  569.74   45.80
   3  -3  -3  227.58   19.40
   3  -3  -3  170.88   21.90
  -3   3   3  207.48   18.70
  -3   3   3  221.78   19.50
  -3   3   3  194.28   19.80
  -3   3   3  258.47   23.30
   4  -3  -3  345.87   35.40
   4  -3  -3  456.95   34.90
  -4   3   3  409.36   35.90
  -4   3   3  364.66   34.80
   5  -3  -3  298.87   28.30
   5  -3  -3  297.17   27.70
  -5   3   3  334.37   33.00
  -5   3   3  327.87   28.80
   6  -3  -3   36.00    7.70
   6  -3  -3   27.40    5.40
   6  -3  -3   39.50    5.20
  -6   3   3   43.90    6.90
  -6   3   3   31.20    5.60
  -6   3   3   41.60    7.80
   7  -3  -3  174.88   19.50
   7  -3  -3  180.18   18.10
  -7   3   3  164.68   19.30
  -7   3   3  154.98   19.80
  -7   3   3  163.58   18.50
   8  -3  -3  399.46   38.50
   8  -3  -3  375.36   34.80
   8  -3  -3  401.56   37.30
  -8   3   3  382.06   37.30
  -8   3   3  372.16   36.20
   9  -3  -3    1.10    6.80
   9  -3  -3    0.60    1.90
   9  -3  -3   -3.40    4.00
  -9   3   3   -5.90    4.70
  -9   3   3    2.30    2.20
  -9   3   3   -1.80    2.50
  -9   3   3   -4.50    3.80
  10  -3  -3   21.60    6.30
  10  -3  -3   26.50    7.40
  10  -3  -3   27.50    5.30
 -10   3   3   16.40    6.30
 -10   3   3   24.00    6.70
 -10   3   3   27.10    4.70
  11  -3  -3   -1.70    1.70
  11  -3  -3   -7.60    4.20
 -11   3   3    1.50    1.60
 -11   3   3    1.60    2.30
 -11   3   3   -3.90    3.40
  12  -3  -3   34.30    6.00
 -12   3   3   20.70    5.90
 -12   3   3   21.90    4.80
 -12   3   3   33.60    4.70
  13  -3  -3    1.10    2.00
 -13   3   3    1.70    2.70
 -13   3   3    1.50    2.30
 -13   3   3    2.30    1.20
 -13  -2  -3   28.00    5.60
 -13  -2  -3   15.40    2.60
 -13  -2  -3   17.70    4.70
 -12  -2  -3   24.60    4.30
 -12  -2  -3   20.60    5.80
 -12  -2  -3   18.20    4.40
 -11  -2  -3    0.80    1.80
 -11  -2  -3    5.70    3.90
 -11  -2  -3   -1.70    3.00
 -11  -2  -3    3.10    2.70
 -10  -2  -3   10.10    4.90
 -10  -2  -3    6.80    3.20
  -9  -2  -3   -1.80    2.10
  -9  -2  -3    2.60    4.30
  -9  -2  -3    0.70    4.80
  -9  -2  -3    3.30    2.30
  -9  -2  -3   -0.90    2.40
  -9  -2  -3   -2.10    5.00
  -8  -2  -3    0.00    2.40
  -8  -2  -3    0.50    3.90
  -8  -2  -3   -2.00    2.10
   8   2   3    2.30    4.10
  -7  -2  -3   72.09    8.20
  -7  -2  -3   72.29    9.60
  -7  -2  -3   60.59    9.00
   7   2   3   95.89   14.20
   7   2   3   69.49   11.00
  -6  -2  -3   10.10    2.10
  -6  -2  -3    5.90    2.90
  -6  -2  -3    4.80    2.40
  -6  -2  -3   -3.60    4.20
  -5  -2  -3   23.00    4.20
  -5  -2  -3   22.20    4.80
  -5  -2  -3   31.40    4.90
   5   2   3   27.80    5.50
  -4  -2  -3  953.40   80.39
  -4  -2  -3  946.61   80.59
   4   2   3  866.11   80.49
   4   2   3 1042.20   80.49
  -3  -2  -3    8.80    2.60
   3   2   3   14.10    2.40
  -2  -2  -3    1.10    1.00
  -2  -2  -3    5.20    1.80
  -2  -2  -3    2.00    1.20
   2   2   3    2.50    1.10
  -1  -2  -3 1701.83  146.29
  -1  -2  -3 1692.73  145.39
   1   2   3 1824.22  145.59
   0  -2  -3   -0.40    1.20
   0  -2  -3    0.70    1.80
   0   2   3    0.80    0.90
   1  -2  -3 1404.26  117.99
   1  -2  -3 1233.28  117.79
  -1   2   3 1593.54  118.19
   2  -2  -3   -2.20    1.60
   2  -2  -3    1.30    1.80
   2  -2  -3    1.00    1.10
  -2   2   3    1.60    1.20
  -2   2   3    0.20    1.40
   3  -2  -3    2.80    2.10
   3  -2  -3    7.10    1.80
  -3   2   3    6.80    1.90
  -3   2   3    3.90    1.80
   4  -2  -3  991.80   79.09
  -4   2   3  883.81   79.99
  -4   2   3  910.81   79.29
   5  -2  -3   14.00    3.00
  -5   2   3   15.70    3.50
  -5   2   3   18.20    4.20
  -5   2   3   20.90    3.80
   6  -2  -3    3.00    2.10
   6  -2  -3    9.40    2.30
   6  -2  -3   10.80    3.10
  -6   2   3    7.20    2.80
  -6   2   3    5.20    3.00
  -6   2   3    2.10    3.00
   7  -2  -3   61.29   10.60
   7  -2  -3   66.49    7.10
   7  -2  -3   67.79    9.80
  -7   2   3   55.79   10.40
  -7   2   3   50.99    9.00
  -7   2   3   49.30    8.30
   8  -2  -3    1.20    1.40
   8  -2  -3    2.40    3.00
  -8   2   3   -1.70    3.50
  -8   2   3    0.80    2.30
  -8   2   3   -1.00    3.30
   9  -2  -3    1.80    1.80
   9  -2  -3    1.90    3.90
  -9   2   3    2.40    3.30
  -9   2   3    1.30    2.10
  -9   2   3   -1.10    2.20
  -9   2   3    1.40    4.80
  -9   2   3    5.70    4.10
  10  -2  -3   12.60    5.70
  10  -2  -3   13.50    5.20
 -10   2   3   12.70    4.20
 -10   2   3    7.70    3.50
 -10   2   3    8.00    4.70
 -10   2   3   11.10    2.50
 -10   2   3    8.90    4.60
  11  -2  -3    4.40    2.30
 -11   2   3    2.70    1.70
 -11   2   3    4.80    3.70
 -11   2   3    3.00    2.90
 -11   2   3    5.80    3.90
  12  -2  -3   16.40    6.90
  12  -2  -3   18.00    4.10
 -12   2   3   16.30    4.70
 -12   2   3   19.60    5.50
  13  -2  -3    8.90    3.40
 -13   2   3   19.80    4.10
 -13   2   3   15.70    2.90
 -13   2   3   14.70    4.90
 -13  -1  -3   15.70    4.40
 -13  -1  -3   10.80    3.50
 -13  -1  -3    8.30    2.20
 -12  -1  -3  316.57   29.10
 -12  -1  -3  301.37   32.30
 -12  -1  -3  365.76   34.20
 -11  -1  -3  175.58   16.10
 -11  -1  -3  172.28   18.90
 -11  -1  -3  158.18   18.40
 -11  -1  -3  134.39   15.40
  11   1   3  182.48   16.80
 -10  -1  -3  139.69   14.00
 -10  -1  -3  147.29   17.00
 -10  -1  -3  118.19   15.20
 -10  -1  -3  128.39   13.60
  10   1   3  171.38   20.90
  10   1   3  135.59   22.50
  10   1   3  133.99   14.00
  -9  -1  -3    6.80    3.10
  -9  -1  -3    9.10    5.50
  -9  -1  -3    7.50    2.80
  -9  -1  -3    9.60    4.50
  -9  -1  -3    5.90    4.90
  -9  -1  -3    5.70    2.50
   9   1   3    9.30    7.40
   9   1   3    0.30    5.00
   9   1   3    6.30    2.30
  -8  -1  -3  172.28   17.70
  -8  -1  -3  179.98   18.80
   8   1   3  208.68   22.90
  -7  -1  -3  128.09   13.60
  -7  -1  -3  124.29   12.60
  -7  -1  -3  126.99   14.20
   7   1   3  115.19   15.10
   7   1   3  131.89   15.50
  -6  -1  -3   15.40    3.80
  -6  -1  -3    8.70    2.80
   6   1   3   10.90    3.90
   6   1   3    6.20    2.90
  -5  -1  -3   83.69    8.60
  -5  -1  -3   68.89    8.40
   5   1   3   75.39    8.50
   5   1   3   62.89    8.70
  -4  -1  -3   47.40    4.90
   4   1   3   32.40    5.50
   4   1   3   43.00    5.20
  -3  -1  -3  299.77   26.10
  -3  -1  -3  309.87   26.40
   3   1   3  301.47   26.10
  -2  -1  -3   19.10    2.60
  -1  -1  -3 5889.41  440.46
  -1  -1  -3 4966.50  440.16
  -1  -1  -3 5202.38  440.66
   1   1   3 5072.99  440.26
   0  -1  -3  641.74   53.79
   0   1   3  608.34   52.79
   1  -1  -3 4103.19  328.97
   1  -1  -3 4184.28  329.67
  -1   1   3 4151.78  328.87
  -1   1   3 3342.27  328.77
   2  -1  -3   26.80    4.50
   2  -1  -3   24.30    3.80
  -2   1   3   14.50    2.60
  -2   1   3   20.10    3.90
   3  -1  -3  246.78   23.70
  -3   1   3  275.17   23.50
   4  -1  -3   35.40    6.60
   4  -1  -3   35.30    5.40
  -4   1   3   35.10    5.30
  -4   1   3   34.80    5.30
  -4   1   3   38.90    6.20
   5  -1  -3   70.89    9.10
   5  -1  -3   53.09    8.20
  -5   1   3   54.69    7.60
  -5   1   3   63.99    7.80
  -5   1   3   62.29    8.80
   6  -1  -3    8.60    2.10
   6  -1  -3    6.20    2.50
  -6   1   3    9.50    2.90
  -6   1   3   12.70    3.60
  -6   1   3   10.40    2.90
   7  -1  -3   98.09   13.30
   7  -1  -3  122.79   11.50
  -7   1   3  114.09   13.00
  -7   1   3  116.99   14.20
  -7   1   3  121.09   14.10
   8  -1  -3  164.88   19.50
   8  -1  -3  172.18   16.20
  -8   1   3  162.58   17.70
  -8   1   3  170.18   19.50
  -8   1   3  165.78   18.80
   9  -1  -3   14.80    4.70
   9  -1  -3    6.70    2.30
  -9   1   3    8.00    5.10
  -9   1   3    4.10    4.40
  -9   1   3    2.20    4.10
  -9   1   3    3.90    3.70
  -9   1   3    2.60    2.60
  10  -1  -3  114.59   12.60
  10  -1  -3  146.29   17.80
  10  -1  -3   94.39   17.20
 -10   1   3  123.59   12.10
 -10   1   3  138.39   16.40
 -10   1   3  108.99   14.60
 -10   1   3  101.19   14.60
 -10   1   3  116.99   14.70
  11  -1  -3  154.88   16.40
 -11   1   3  141.79   17.90
 -11   1   3  187.08   20.00
 -11   1   3  161.98   15.40
 -11   1   3  176.48   18.00
  12  -1  -3  265.77   26.10
  12  -1  -3  319.67   32.20
 -12   1   3  267.77   29.10
 -12   1   3  320.87   31.00
 -12   1   3  247.78   28.60
 -12   1   3  287.67   25.10
  13  -1  -3    6.90    2.30
 -13   1   3    9.60    1.80
 -13   1   3    5.30    2.90
 -13   1   3    8.80    2.80
 -13   0  -3   -0.90    2.30
 -13   0  -3    0.60    2.60
 -13   0  -3    2.60    1.60
  13   0   3    7.30    2.40
 -12   0  -3   16.20    6.30
 -12   0  -3   11.30    3.50
  12   0   3    8.30    3.10
 -11   0  -3  162.98   17.70
 -11   0  -3  156.78   15.00
 -11   0  -3  168.58   18.10
 -11   0  -3  121.99   14.10
 -10   0  -3   41.20    8.40
 -10   0  -3   50.89   10.10
 -10   0  -3   50.29    7.20
  10   0   3   50.29   10.20
  -9   0  -3    8.70    3.40
  -9   0  -3   14.00    6.10
  -9   0  -3   13.70    5.80
  -9   0  -3    9.30    3.50
  -9   0  -3   17.60    5.10
  -9   0  -3    9.70    3.00
   9   0   3   16.00    5.60
   9   0   3   15.20    3.40
   9   0   3   11.90    6.80
  -8   0  -3   62.79    8.90
  -8   0  -3   64.89   10.00
  -8   0  -3   58.39    8.00
   8   0   3   58.29   11.60
  -7   0  -3  233.78   20.70
  -7   0  -3  227.08   22.00
   7   0   3  189.08   22.20
   7   0   3  246.68   23.60
  -6   0  -3    3.30    2.10
  -6   0  -3    3.50    2.20
  -6   0  -3    2.40    2.40
   6   0   3    2.40    2.40
  -5   0  -3    3.10    2.30
  -5   0  -3    1.30    1.10
  -5   0  -3    2.40    2.00
   5   0   3   -2.10    1.90
   5   0   3    4.80    2.70
   5   0   3   -1.80    1.40
  -4   0  -3    5.20    1.90
  -4   0  -3   12.50    3.30
  -4   0  -3    5.70    1.40
   4   0   3    5.30    1.50
   4   0   3    5.00    1.80
   3   0   3   56.39    6.60
   3   0   3   63.49    6.40
  -2   0  -3  250.77   21.50
   2   0   3  272.27   21.80
   2   0   3  227.08   21.80
  -1   0  -3  593.44   50.39
   1   0   3  587.74   49.99
   1   0   3  594.94   50.99
   0   0  -3    0.30    0.80
   0   0  -3   -1.30    0.80
   0   0   3    0.20    0.50
   0   0   3   -0.10    0.70
   1   0  -3  545.45   48.10
   1   0  -3  628.84   48.70
  -1   0   3  588.84   47.70
  -1   0   3  504.65   47.90
   2   0  -3  224.68   22.90
  -2   0   3  274.57   22.50
  -2   0   3  263.97   22.60
   3   0  -3   66.59    7.40
   3   0  -3   58.29    7.60
  -3   0   3   54.29    7.00
   4   0  -3    4.50    1.60
   4   0  -3   -2.00    3.70
  -4   0   3    5.70    2.00
  -4   0   3    5.70    2.00
  -4   0   3    6.50    2.20
   5   0  -3    0.10    1.50
  -5   0   3    3.40    1.90
  -5   0   3   -0.20    2.00
  -5   0   3    0.30    1.80
   6   0  -3    1.30    1.70
   6   0  -3   -3.10    2.20
  -6   0   3    3.40    2.50
  -6   0   3    4.50    2.50
  -6   0   3    2.00    1.90
   7   0  -3  157.28   19.50
  -7   0   3  205.68   20.30
  -7   0   3  194.88   19.20
  -7   0   3  216.28   20.90
   8   0  -3   49.70   10.80
  -8   0   3   59.09   10.80
  -8   0   3   64.49    9.80
  -8   0   3   54.69    8.60
   9   0  -3    5.60    4.10
  -9   0   3   14.40    4.80
  -9   0   3    4.40    4.90
  -9   0   3    5.70    3.00
  -9   0   3   13.60    5.20
  -9   0   3    7.30    4.80
  10   0  -3   41.10    6.00
  10   0  -3   32.70   10.10
 -10   0   3   47.30    9.70
 -10   0   3   32.80    6.80
 -10   0   3   44.40    6.00
 -10   0   3   27.30    5.90
 -10   0   3   53.79    9.50
  11   0  -3  154.08   20.40
 -11   0   3  153.18   18.90
 -11   0   3  163.98   18.10
 -11   0   3  160.88   17.30
  12   0  -3    1.20    5.90
  12   0  -3    7.00    2.40
 -12   0   3    6.10    3.70
 -12   0   3    7.10    2.00
 -12   0   3    7.30    5.10
  13   0  -3    0.70    1.50
 -13   0   3    1.10    2.50
 -13   0   3    3.80    2.50
 -13   0   3    1.00    1.40
 -13   1  -3   -0.10    2.60
 -13   1  -3    0.80    2.60
 -13   1  -3    0.30    1.30
  13  -1   3    1.60    1.50
 -12   1  -3  131.79   17.90
 -12   1  -3  113.29   18.70
 -12   1  -3  153.88   14.40
  12  -1   3  122.69   13.80
 -11   1  -3   -2.40    2.90
 -11   1  -3    3.60    3.80
 -11   1  -3   -1.70    1.90
  11  -1   3   -0.40    1.60
 -10   1  -3   57.99   10.10
 -10   1  -3   88.39    9.20
 -10   1  -3   50.59    8.10
 -10   1  -3   74.19   11.40
  10  -1   3   78.49    9.10
  -9   1  -3  397.76   34.80
  -9   1  -3  373.06   37.30
  -9   1  -3  386.76   34.50
  -9   1  -3  369.66   36.10
  -9   1  -3  348.27   36.90
   9  -1   3  432.16   35.20
  -8   1  -3    3.20    2.70
  -8   1  -3    1.20    3.70
  -8   1  -3    0.50    2.10
   8  -1   3    9.00    4.60
   8  -1   3    4.00    1.80
   8  -1   3    7.40    4.80
  -7   1  -3   13.60    2.80
  -7   1  -3   16.10    4.90
  -7   1  -3   12.00    3.60
   7  -1   3   14.60    4.80
   7  -1   3   16.00    4.20
  -6   1  -3 1271.47  109.79
  -6   1  -3 1257.27  108.99
  -6   1  -3 1162.28  107.89
   6  -1   3 1338.57  110.09
   6  -1   3 1357.46  108.09
  -5   1  -3  349.37   34.10
  -5   1  -3  433.66   36.00
  -5   1  -3  406.56   35.20
   5  -1   3  394.76   35.50
   5  -1   3  408.56   35.20
   5  -1   3  377.86   36.30
  -4   1  -3  513.35   44.70
   4  -1   3  538.75   45.30
   4  -1   3  514.55   46.30
   4  -1   3  524.55   45.50
   3  -1   3  461.95   41.80
   3  -1   3  507.75   41.80
  -2   1  -3 3742.83  294.47
   2  -1   3 3277.07  294.57
   2  -1   3 3561.54  294.57
  -1   1  -3 1466.35  122.59
   1  -1   3 1396.46  122.69
   1  -1   3 1513.85  122.49
   1   1  -3 1672.33  132.39
   1   1  -3 1446.16  131.89
  -1  -1   3 1623.34  131.89
  -1  -1   3 1390.26  131.89
  -1  -1   3 1732.63  132.79
   2   1  -3 3853.81  342.97
  -2  -1   3 4311.97  343.57
  -2  -1   3 3754.82  342.47
  -2  -1   3 4485.15  342.47
   3   1  -3  598.84   46.30
  -3  -1   3  463.95   46.10
  -3  -1   3  455.35   45.70
  -3  -1   3  560.34   45.80
  -3  -1   3  543.05   45.20
   4   1  -3  587.14   50.19
   4   1  -3  589.14   51.29
  -4  -1   3  526.25   51.49
  -4  -1   3  607.84   50.49
  -4  -1   3  604.44   50.69
  -4  -1   3  616.54   50.09
  -4  -1   3  546.55   51.29
  -5  -1   3  407.76   34.50
  -5  -1   3  392.56   35.30
  -5  -1   3  348.57   33.60
   6   1  -3 1183.58   94.89
   6   1  -3 1036.70   93.39
  -6  -1   3 1029.50   93.09
  -6  -1   3 1194.88   94.09
  -6  -1   3 1015.70   94.69
   7   1  -3    9.60    3.50
   7   1  -3   20.80    3.20
   7   1  -3    5.30    3.80
  -7  -1   3   14.10    3.80
  -7  -1   3   14.00    3.40
  -7  -1   3   21.60    5.20
   8   1  -3   -4.90    3.90
  -8  -1   3    2.70    3.20
  -8  -1   3    0.70    2.80
  -8  -1   3    1.10    2.00
   9   1  -3  389.96   34.20
   9   1  -3  398.36   37.90
  -9  -1   3  386.16   37.50
  -9  -1   3  366.76   35.70
  -9  -1   3  374.66   37.20
  -9  -1   3  402.86   38.30
  10   1  -3   99.09   15.90
  10   1  -3   70.59    8.50
 -10  -1   3   70.29   10.50
 -10  -1   3   87.19   12.50
 -10  -1   3   67.29   11.40
 -10  -1   3   67.59   15.30
 -10  -1   3   68.29   11.10
 -10  -1   3   73.49    8.40
  11   1  -3    0.20    1.70
 -11  -1   3   -1.60    3.70
 -11  -1   3    2.40    2.60
 -11  -1   3    2.10    3.10
  12   1  -3   98.79   16.40
 -12  -1   3  117.79   15.10
 -12  -1   3  103.39   10.40
 -12  -1   3  126.89   16.30
 -12  -1   3   92.59   12.70
 -13  -1   3    0.40    2.10
 -13   2  -3   17.70    5.70
 -13   2  -3   13.60    3.00
 -13   2  -3   23.00    5.70
  13  -2   3   15.70    4.10
 -12   2  -3   -1.50    2.70
 -12   2  -3    1.60    2.90
 -12   2  -3   -0.70    1.70
  12  -2   3   -0.30    1.80
 -11   2  -3  130.59   12.90
 -11   2  -3  137.99   15.40
 -11   2  -3  112.99   15.40
  11  -2   3  115.79   13.60
 -10   2  -3   46.10    6.20
 -10   2  -3   32.80    6.70
 -10   2  -3   42.10    7.70
 -10   2  -3   35.00    6.00
 -10   2  -3   41.20    8.80
  10  -2   3   46.80    6.90
  -9   2  -3   12.80    7.10
  -9   2  -3    8.40    3.10
  -9   2  -3   12.00    5.40
  -9   2  -3   11.00    3.20
  -9   2  -3   11.60    2.90
  -9   2  -3   12.50    4.20
   9  -2   3   25.70    8.00
   9  -2   3   16.30    3.90
  -8   2  -3    2.40    2.90
  -8   2  -3    4.70    3.30
   8  -2   3    5.80    4.30
   8  -2   3    5.20    1.80
   8  -2   3    2.60    4.30
  -7   2  -3  191.08   18.70
  -7   2  -3  193.48   20.20
   7  -2   3  219.38   19.00
   7  -2   3  200.58   22.60
   7  -2   3  181.28   22.10
   7  -2   3  210.28   22.00
  -6   2  -3   61.69    7.90
  -6   2  -3   50.69    6.50
   6  -2   3   66.79   10.20
   6  -2   3   69.79    9.80
   6  -2   3   57.59    6.90
   6  -2   3   55.59    9.50
  -5   2  -3   69.59    7.60
  -5   2  -3   71.59    8.60
   5  -2   3   64.09    9.50
   5  -2   3   80.89   10.10
  -4   2  -3   48.80    6.10
  -4   2  -3   36.20    4.80
   4  -2   3   51.99    6.50
   4  -2   3   44.70    6.70
   4  -2   3   43.60    7.00
  -3   2  -3 1657.93  121.79
   3  -2   3 1458.35  122.29
   3  -2   3 1227.18  122.99
   2  -2   3  282.77   23.60
   2  -2   3  243.68   23.70
  -1   2  -3 2444.96  192.78
   1  -2   3 2435.06  193.48
   1  -2   3 2038.00  192.98
   0  -2   3    1.00    1.50
   0  -2   3    1.60    2.20
   0  -2   3    1.30    1.50
  -1  -2   3 1881.41  174.48
  -1  -2   3 2251.97  175.58
  -1  -2   3 2107.89  174.38
  -2  -2   3  422.66   37.80
  -2  -2   3  442.26   38.50
  -2  -2   3  431.56   38.90
  -3  -2   3 1495.45  125.69
  -3  -2   3 1432.06  126.89
  -3  -2   3 1424.36  126.49
  -3  -2   3 1598.94  125.69
  -4  -2   3   33.90    7.20
  -4  -2   3   40.60    6.40
  -4  -2   3   37.00    6.20
  -4  -2   3   52.69    6.50
   5   2  -3   50.39    9.10
   5   2  -3   67.89    8.10
  -5  -2   3   66.79    8.70
  -5  -2   3   69.19    9.00
  -5  -2   3   59.79    9.10
  -5  -2   3   59.99    9.80
  -5  -2   3   72.39    9.60
   6   2  -3   39.90    8.00
   6   2  -3   66.59   10.20
  -6  -2   3   48.40    8.60
  -6  -2   3   54.09    9.30
  -6  -2   3   70.79    9.80
  -6  -2   3   54.69    8.40
  -6  -2   3   53.59    7.60
   7   2  -3  206.18   20.30
   7   2  -3  153.08   18.20
  -7  -2   3  149.19   18.30
  -7  -2   3  163.88   16.80
  -7  -2   3  182.88   18.80
  -8  -2   3    1.60    2.80
  -8  -2   3    1.10    2.40
  -8  -2   3   -5.30    3.90
   9   2  -3   11.80    2.60
  -9  -2   3    7.90    4.90
  -9  -2   3    6.60    3.30
  -9  -2   3   17.00    6.10
  -9  -2   3   14.50    5.80
  -9  -2   3    4.30    5.00
 -10  -2   3   36.60    8.10
 -10  -2   3   27.70    5.40
 -10  -2   3   26.30    6.80
 -10  -2   3   24.50    5.10
  11   2  -3  107.69   12.70
 -11  -2   3  107.39   15.00
 -11  -2   3  117.09   14.10
 -11  -2   3  122.09   13.90
 -12  -2   3    0.50    2.80
 -13  -2   3   16.00    4.10
 -13  -2   3   16.20    3.20
 -13   3  -3    1.60    1.40
 -13   3  -3    2.40    2.60
 -13   3  -3   -1.80    2.40
 -12   3  -3    3.20    3.20
 -12   3  -3    6.60    2.10
 -12   3  -3    4.10    2.50
 -12   3  -3    5.70    3.90
  12  -3   3    4.20    2.30
 -11   3  -3   -2.00    2.10
 -11   3  -3    5.90    4.90
 -11   3  -3   -0.60    3.40
  11  -3   3    5.10    2.50
  11  -3   3   -2.90    9.20
 -10   3  -3    0.30    4.10
 -10   3  -3    6.80    2.60
 -10   3  -3    7.50    5.30
 -10   3  -3   10.50    2.50
  10  -3   3    5.10    2.70
  10  -3   3   16.80    7.80
  10  -3   3  -10.80   12.50
  -9   3  -3    1.80    7.30
  -9   3  -3    5.70    3.20
  -9   3  -3   -1.00    2.60
  -9   3  -3   -0.40    3.70
   9  -3   3    5.60    2.40
   9  -3   3   -2.50    6.10
  -8   3  -3    1.20    1.80
  -8   3  -3   -1.80    2.30
   8  -3   3    0.00    1.50
   8  -3   3   -0.20    4.00
   8  -3   3    0.50    4.80
  -7   3  -3  238.28   24.60
  -7   3  -3  252.57   23.50
   7  -3   3  276.47   27.20
  -6   3  -3  220.08   22.50
  -6   3  -3  220.18   21.40
   6  -3   3  229.38   25.50
   6  -3   3  251.57   21.90
   6  -3   3  247.78   24.30
   6  -3   3  242.98   23.70
  -5   3  -3   12.20    3.00
  -5   3  -3   11.20    2.30
   5  -3   3   17.60    3.40
   5  -3   3    6.20    2.60
   5  -3   3   12.30    4.00
   5  -3   3   12.80    4.40
  -4   3  -3  218.58   20.60
   4  -3   3  249.97   22.10
   4  -3   3  233.58   22.50
   4  -3   3  218.98   23.10
  -3   3  -3  125.09   10.60
   3  -3   3  104.29   11.50
   3  -3   3  112.89   12.40
   3  -3   3   89.29   11.90
   2  -3   3  393.26   32.20
   2  -3   3  373.36   35.50
   2  -3   3  316.87   32.90
  -1   3  -3  178.58   16.80
   1  -3   3  172.18   17.70
   1  -3   3  224.88   18.90
   0   3  -3 1476.95  116.09
   0  -3   3 1336.77  118.49
   0  -3   3 1332.47  116.79
   1   3  -3  271.77   23.10
  -1  -3   3  307.97   25.70
  -1  -3   3  228.48   24.00
  -1  -3   3  262.07   24.10
   2   3  -3  530.35   40.80
  -2  -3   3  518.45   41.80
  -2  -3   3  444.86   42.50
  -2  -3   3  410.16   43.40
   3   3  -3  142.69   12.50
  -3  -3   3  118.89   15.20
  -3  -3   3  150.18   13.90
  -3  -3   3  136.69   14.10
  -3  -3   3  132.49   14.60
  -4  -3   3  217.78   23.60
  -4  -3   3  254.47   20.90
  -4  -3   3  254.07   22.10
  -4  -3   3  194.48   22.30
  -4  -3   3  240.88   22.50
   5   3  -3   11.80    4.30
  -5  -3   3   11.50    6.30
  -5  -3   3   13.40    2.70
  -5  -3   3    8.20    3.10
  -5  -3   3   12.60    3.70
   6   3  -3  220.58   23.20
   6   3  -3  205.88   21.30
  -6  -3   3  214.98   23.40
  -6  -3   3  213.68   22.40
  -6  -3   3  214.88   22.10
  -6  -3   3  236.28   22.10
   7   3  -3  254.97   25.80
  -7  -3   3  197.48   21.40
  -7  -3   3  251.67   25.90
  -7  -3   3  244.68   24.10
  -7  -3   3  209.68   27.30
  -8  -3   3    0.70    3.00
  -8  -3   3   -0.20    4.20
  -8  -3   3   -2.50    2.10
   9   3  -3    1.30    1.50
  -9  -3   3   -1.30    4.50
  -9  -3   3   -0.20    3.40
  -9  -3   3    4.70    4.50
  -9  -3   3   -3.80    6.60
 -10  -3   3    0.30    3.60
 -10  -3   3   12.60    4.80
 -10  -3   3    2.10    4.00
 -11  -3   3    3.50    4.40
 -11  -3   3    4.60    3.40
 -11  -3   3    3.70    3.70
 -12  -3   3    6.00    2.70
 -12  -3   3    6.20    3.20
 -13  -3   3   -1.90    2.00
 -13   4  -3    0.50    1.30
 -13   4  -3    3.10    3.00
 -12   4  -3    0.20    3.00
 -12   4  -3   -2.90    3.10
 -12   4  -3   -0.50    1.60
  12  -4   3   -0.10    1.70
 -11   4  -3  402.16   35.90
 -11   4  -3  361.96   33.30
  11  -4   3  359.96   37.30
 -10   4  -3   43.20    7.90
  10  -4   3   10.70   15.30
  -9   4  -3   84.29   14.00
  -9   4  -3   67.79    8.70
  -9   4  -3   91.99   12.30
  -9   4  -3   77.19   14.10
  -9   4  -3   92.69   13.70
  -9   4  -3   81.29    9.40
   9  -4   3   74.99   15.30
   9  -4   3   97.69   10.70
  -8   4  -3    9.60    4.20
  -8   4  -3   12.40    3.00
   8  -4   3   16.50    3.40
   8  -4   3    0.80    5.10
   8  -4   3    8.90    6.50
  -7   4  -3   41.40    6.00
  -7   4  -3   31.30    8.00
   7  -4   3   23.80    6.90
   7  -4   3   52.99   10.60
   7  -4   3   34.90    5.60
  -6   4  -3    3.90    1.70
  -6   4  -3    4.20    2.60
   6  -4   3    4.20    1.90
   6  -4   3    6.70    4.50
   6  -4   3   -0.10    3.40
   6  -4   3   -3.00    3.60
  -5   4  -3  160.48   15.90
   5  -4   3  171.38   19.40
   5  -4   3  151.28   18.10
   5  -4   3  169.88   19.40
   5  -4   3  188.78   16.40
  -4   4  -3   10.70    2.40
   4  -4   3   11.40    5.30
   4  -4   3   12.60    5.20
  -3   4  -3  122.89   11.20
   3  -4   3  102.99   12.40
  -2   4  -3 1009.60   90.89
   2  -4   3 1020.70   92.99
   2  -4   3 1095.69   92.09
   2  -4   3 1179.08   91.99
  -1   4  -3  553.64   50.99
   1  -4   3  548.35   52.69
   1  -4   3  610.94   52.09
   1  -4   3  680.93   52.19
   0   4  -3    0.60    1.00
   0  -4   3   -0.10    1.80
   0  -4   3    0.40    1.40
   0  -4   3   -0.40    1.70
   1   4  -3  552.74   50.89
  -1  -4   3  508.65   54.29
  -1  -4   3  631.54   51.29
  -1  -4   3  648.04   51.19
   2   4  -3 1057.39   94.49
  -2  -4   3 1169.18   95.49
  -2  -4   3 1140.49   97.19
  -2  -4   3 1184.08   95.29
  -2  -4   3 1046.80   96.19
   3   4  -3  100.69   12.40
  -3  -4   3  128.99   13.20
  -3  -4   3  131.99   12.90
  -3  -4   3  112.09   13.20
  -3  -4   3  129.99   15.30
   4   4  -3    8.80    1.90
  -4  -4   3    8.20    3.50
  -4  -4   3    6.80    2.40
  -4  -4   3   11.20    3.70
  -4  -4   3    7.80    2.80
  -5  -4   3  137.89   16.20
  -5  -4   3  156.38   16.30
  -5  -4   3  161.48   18.10
  -5  -4   3  131.89   14.10
  -5  -4   3  168.08   16.40
   6   4  -3    1.10    4.00
   6   4  -3   -1.20    2.60
  -6  -4   3    2.80    3.50
  -6  -4   3    3.60    2.20
  -6  -4   3    2.40    3.10
  -6  -4   3    2.30    2.90
   7   4  -3   25.50    7.20
  -7  -4   3   24.70    6.20
  -7  -4   3   20.10    4.70
  -7  -4   3   22.90    8.10
  -7  -4   3   22.20    4.00
   8   4  -3    0.80    5.80
  -8  -4   3   17.00    5.70
  -8  -4   3    4.90    3.20
  -8  -4   3    0.30    4.00
  -9  -4   3   73.39   10.80
  -9  -4   3   40.30    7.50
 -11  -4   3  327.27   35.10
 -11  -4   3  393.36   34.20
 -12  -4   3   -0.90    3.60
 -12  -4   3   -3.80    2.30
 -13  -4   3    1.00    2.50
 -13   5  -3    3.20    1.20
 -13   5  -3    2.10    3.30
 -12   5  -3    1.70    1.50
 -12   5  -3    1.00    3.80
 -12   5  -3    9.10    3.30
  12  -5   3    2.40    2.20
 -11   5  -3    7.50    2.80
 -11   5  -3   10.40    2.90
 -11   5  -3    8.60    5.70
  11  -5   3    7.30    2.80
  11  -5   3    3.20    4.10
 -10   5  -3   99.19    9.90
 -10   5  -3   75.19    9.30
  10  -5   3   70.29   16.80
  10  -5   3  108.19   12.00
  -9   5  -3  248.38   28.10
  -9   5  -3  283.67   25.30
  -9   5  -3  259.77   24.60
   9  -5   3  259.87   33.00
   9  -5   3  315.37   26.80
  -8   5  -3  138.09   15.90
  -8   5  -3  121.39   13.00
  -8   5  -3  153.58   14.40
  -8   5  -3  106.69   13.40
   8  -5   3  158.88   15.00
   8  -5   3  152.28   26.20
  -7   5  -3    4.30    2.20
  -7   5  -3    3.40    3.10
   7  -5   3   -0.50    6.10
   7  -5   3    5.30    2.60
  -6   5  -3  101.99   12.30
  -6   5  -3  106.89   11.10
   6  -5   3   84.59   15.00
   6  -5   3  112.39   11.40
  -5   5  -3  326.37   27.90
  -5   5  -3  337.67   28.50
   5  -5   3  264.07   31.60
   5  -5   3  308.17   27.90
   5  -5   3  287.67   31.70
  -4   5  -3   11.20    2.60
  -4   5  -3   10.30    2.40
   4  -5   3   12.30    4.10
   4  -5   3    8.90    5.00
  -3   5  -3  503.05   45.30
   3  -5   3  537.75   46.60
  -2   5  -3    5.80    1.80
   2  -5   3    2.20    3.10
   2  -5   3    7.60    2.90
   2  -5   3    7.60    4.00
   2  -5   3    1.50    2.30
  -1   5  -3 3121.49  264.27
   1  -5   3 3161.38  265.07
   1  -5   3 3524.45  265.27
   1  -5   3 2816.02  265.97
   0  -5   3  943.51   79.09
   0  -5   3  896.91   82.49
   1   5  -3 2841.32  263.57
  -1  -5   3 3348.66  264.37
  -1  -5   3 3464.35  265.17
  -1  -5   3 2944.21  265.27
   2   5  -3    7.30    1.90
  -2  -5   3    6.30    2.20
  -2  -5   3    5.10    2.50
  -2  -5   3    6.90    3.80
  -2  -5   3   10.00    3.30
  -3  -5   3  502.85   47.40
  -3  -5   3  554.04   46.80
  -3  -5   3  518.05   46.60
   4   5  -3    5.40    1.80
  -4  -5   3   10.20    4.10
  -4  -5   3    8.40    2.80
  -4  -5   3    6.30    3.00
  -4  -5   3   11.50    4.30
   5   5  -3  256.47   26.10
  -5  -5   3  300.97   28.00
  -5  -5   3  277.17   28.60
  -5  -5   3  332.37   31.30
  -5  -5   3  313.57   28.30
   6   5  -3   97.19   14.50
  -6  -5   3   99.29   13.60
  -6  -5   3  101.79   13.50
  -6  -5   3  102.29   15.50
   7   5  -3    1.80    4.30
  -7  -5   3    0.00    3.50
  -7  -5   3    0.10    2.50
  -7  -5   3    4.10    4.60
  -8  -5   3  144.59   19.40
  -8  -5   3   95.79   16.40
  -8  -5   3  121.99   15.50
  -9  -5   3  237.58   28.50
  -9  -5   3  320.67   28.30
  -9  -5   3  264.57   29.40
  -9  -5   3  305.67   28.40
 -10  -5   3   98.39   12.40
 -10  -5   3   86.89   13.20
 -11  -5   3   13.80    6.20
 -11  -5   3   11.00    4.10
 -12  -5   3   -1.00    2.90
 -12   6  -3    1.70    1.50
  12  -6   3    5.30    2.80
 -11   6  -3   48.00   10.10
 -11   6  -3   65.89    7.00
 -11   6  -3   54.29    6.90
 -11   6  -3   80.99   10.90
  11  -6   3   57.59    8.40
 -10   6  -3    5.80    4.20
 -10   6  -3    3.10    1.70
 -10   6  -3    4.50    2.10
  10  -6   3   -2.50    2.20
  10  -6   3   -3.10    3.20
  -9   6  -3  146.09   14.50
  -9   6  -3  135.29   14.40
   9  -6   3  115.59   22.30
   9  -6   3  147.19   15.70
   9  -6   3  175.98   17.70
   9  -6   3  206.18   42.20
  -8   6  -3   -3.50    3.40
   8  -6   3  -10.50    6.60
   8  -6   3   -1.60    4.50
  -7   6  -3  109.29   11.70
   7  -6   3  102.29   11.80
   7  -6   3   87.09   17.30
  -6   6  -3   11.30    4.80
  -6   6  -3   19.70    3.70
   6  -6   3   13.80    7.40
   6  -6   3    7.90    7.20
   6  -6   3   18.40    3.90
  -5   6  -3  184.48   17.40
  -5   6  -3  147.69   17.40
   5  -6   3  194.88   24.10
   5  -6   3  175.68   17.30
   5  -6   3  237.68   31.40
  -4   6  -3  377.56   35.40
   4  -6   3  444.46   39.30
   4  -6   3  369.86   39.10
  -3   6  -3   79.99    9.40
   3  -6   3   85.49   12.80
   3  -6   3  100.69   13.40
   3  -6   3   81.69   12.40
  -2   6  -3   67.79    7.90
   2  -6   3   67.09   10.30
   2  -6   3   49.70   11.20
   2  -6   3   75.29   10.30
   2  -6   3   66.09   10.90
   1  -6   3   85.79   11.00
   0   6  -3    0.80    1.30
   0   6  -3   -3.80    2.90
   0  -6   3   -2.10    2.20
   0  -6   3   -4.40    3.10
   0  -6   3    0.80    2.40
   0  -6   3   -0.40    2.00
   1   6  -3   77.09    8.60
   1   6  -3   74.49   10.80
  -1  -6   3   92.29   11.20
  -1  -6   3   75.89   12.00
  -1  -6   3   65.39    9.70
  -1  -6   3   74.79   10.10
   2   6  -3   64.19    7.80
  -2  -6   3   66.59    9.80
  -2  -6   3   74.69    9.60
  -2  -6   3   70.99   11.50
  -3  -6   3   78.99   12.40
  -3  -6   3   65.79   10.00
  -3  -6   3   80.89   10.50
  -3  -6   3   78.09   11.00
   4   6  -3  367.96   32.00
  -4  -6   3  340.67   33.20
  -4  -6   3  350.16   33.20
  -4  -6   3  374.76   36.40
   5   6  -3  181.68   17.20
   5   6  -3  192.48   18.60
  -5  -6   3  174.18   19.10
  -5  -6   3  191.88   22.20
  -5  -6   3  182.28   19.30
  -5  -6   3  144.19   19.20
   6   6  -3   14.30    5.50
  -6  -6   3   10.30    4.40
  -6  -6   3   20.80    6.30
  -6  -6   3   10.70    5.00
   7   6  -3   71.19   17.30
  -7  -6   3   95.69   14.20
  -7  -6   3  104.79   16.20
  -7  -6   3  102.99   13.60
  -8  -6   3    2.80    5.40
  -8  -6   3    6.90    4.40
  -8  -6   3    3.00    3.80
  -9  -6   3  138.39   17.90
  -9  -6   3  166.38   17.30
 -10  -6   3    1.70    4.90
 -10  -6   3   -1.60    4.10
 -11   7  -3  168.48   16.30
  11  -7   3  187.28   17.40
 -10   7  -3    8.70    2.90
  10  -7   3    5.30   10.60
  10  -7   3    4.70    5.20
  -9   7  -3   58.89    6.90
  -9   7  -3   53.19    6.80
   9  -7   3   53.29    9.40
   9  -7   3   59.49    8.90
  -8   7  -3  567.24   53.79
  -8   7  -3  560.64   54.99
   8  -7   3  731.03   64.49
   8  -7   3  630.84   55.39
   8  -7   3  734.53   62.99
   8  -7   3  609.44   55.69
  -7   7  -3  108.19   13.00
  -7   7  -3  139.29   16.40
   7  -7   3  148.79   23.00
   7  -7   3  142.79   14.90
   6  -7   3    4.90    7.60
   6  -7   3   11.60    5.90
  -5   7  -3   35.80    6.40
   5  -7   3   45.50   11.40
  -4   7  -3   60.09    8.10
   4  -7   3   70.09   13.70
  -3   7  -3    6.60    2.20
   3  -7   3   -0.60    3.70
   3  -7   3   11.20    4.80
   3  -7   3    1.10    3.80
  -2   7  -3  152.38   19.60
  -2   7  -3  180.08   17.00
   2  -7   3  183.18   19.70
   2  -7   3  136.59   19.60
   2  -7   3  196.88   19.60
   2  -7   3  167.88   19.70
  -1   7  -3   58.39    7.60
  -1   7  -3   64.89   11.30
   1  -7   3   52.59    9.10
   1  -7   3   61.99   11.20
   1  -7   3   68.79   11.00
   1  -7   3   48.70   10.40
   0   7  -3  697.13   64.99
   0   7  -3  786.62   67.79
   0  -7   3  751.82   68.59
   0  -7   3  692.73   67.09
   0  -7   3  809.42   66.59
   0  -7   3  779.72   66.19
   1   7  -3   55.99    7.60
   1   7  -3   57.49    9.80
  -1  -7   3   65.39   10.80
  -1  -7   3   57.19   10.70
  -1  -7   3   59.89    8.90
  -1  -7   3   67.69   10.30
   2   7  -3  159.18   16.20
   2   7  -3  154.08   17.90
  -2  -7   3  169.78   17.70
  -2  -7   3  148.59   19.30
  -2  -7   3  181.58   18.00
  -2  -7   3  161.18   18.10
   3   7  -3    0.00    3.40
   3   7  -3    3.90    2.00
  -3  -7   3    0.60    3.50
  -3  -7   3   -4.80    3.00
  -3  -7   3    6.10    3.70
  -3  -7   3    1.30    2.90
   4   7  -3   59.29    7.80
  -4  -7   3   48.40   10.30
  -4  -7   3   49.80    9.10
  -4  -7   3   50.09   11.80
  -5  -7   3   24.80    6.20
  -5  -7   3   35.50    7.20
  -5  -7   3   25.20    6.70
  -6  -7   3   -1.60    3.40
  -6  -7   3    1.90    3.60
  -7  -7   3  104.39   22.00
  -7  -7   3  126.49   20.50
  -7  -7   3  114.59   24.10
  -7  -7   3  149.88   16.60
  -7  -7   3  167.48   23.00
  -7  -7   3  158.88   15.70
  -8  -7   3  650.83   55.49
  -8  -7   3  681.33   56.09
  -8  -7   3  533.45   55.79
  -8  -7   3  565.04   57.99
  -8  -7   3  639.24   60.49
  -9  -7   3   21.00    6.30
 -10  -7   3    5.60    3.90
 -10  -7   3   -0.70    6.60
 -11   8  -3    2.60    1.30
  11  -8   3    2.50    2.30
 -10   8  -3   11.00    2.40
  10  -8   3    9.40    3.20
  -9   8  -3   99.59   10.50
   9  -8   3  102.59   12.60
   9  -8   3  107.09   18.60
  -8   8  -3  155.88   16.50
  -8   8  -3  151.38   14.50
  -8   8  -3  119.69   15.60
   8  -8   3  230.78   40.70
   8  -8   3  140.99   16.80
  -7   8  -3    1.70    2.60
   7  -8   3    8.00    8.00
   7  -8   3   19.80    8.30
  -6   8  -3    4.10    3.90
   6  -8   3    8.30    7.30
   6  -8   3   13.00    7.90
  -5   8  -3   44.50    7.30
   5  -8   3   38.40    9.90
  -4   8  -3   80.89   10.60
   4  -8   3   89.19   16.50
   4  -8   3   84.39   14.10
  -3   8  -3  582.64   55.19
   3  -8   3  602.34   58.69
   3  -8   3  695.03   58.89
  -2   8  -3    8.10    5.80
  -2   8  -3   11.30    3.30
   2  -8   3    7.80    4.40
  -1   8  -3    1.50    2.00
  -1   8  -3    1.40    3.30
   1  -8   3    0.10    2.60
   1  -8   3    5.60    3.90
   1  -8   3   -2.00    4.40
   0   8  -3    0.20    1.90
   0   8  -3   -2.20    3.30
   0  -8   3   -1.00    3.60
   0  -8   3   -0.50    3.10
   1   8  -3    5.60    3.30
   1   8  -3    6.50    2.60
  -1  -8   3    0.10    3.70
  -1  -8   3   -1.50    3.50
  -1  -8   3   -0.40    3.80
  -1  -8   3    2.30    3.80
   2   8  -3   11.70    4.50
   2   8  -3    7.00    2.60
  -2  -8   3    8.60    4.00
  -2  -8   3   12.00    4.80
  -2  -8   3    1.30    3.60
  -2  -8   3   10.00    4.50
   3   8  -3  547.05   47.40
   3   8  -3  520.55   49.10
  -3  -8   3  442.16   53.39
  -3  -8   3  508.05   51.29
  -3  -8   3  618.04   50.29
   4   8  -3   67.29    9.20
  -4  -8   3   63.89   10.30
  -4  -8   3   55.49   12.60
   5   8  -3   17.40    4.10
  -5  -8   3   26.60    6.70
  -5  -8   3   21.50    5.40
  -6  -8   3    7.10    5.80
  -6  -8   3    8.70    4.70
  -6  -8   3    4.30    3.00
  -6  -8   3   -0.90    5.20
  -6  -8   3    5.60    4.80
   7   8  -3   -4.10    6.50
  -7  -8   3   -2.30    4.10
  -7  -8   3    0.40    2.40
  -7  -8   3    3.10    3.10
  -7  -8   3   -2.20    4.60
  -7  -8   3    0.80    2.90
   8   8  -3  142.79   24.60
  -8  -8   3  143.39   24.20
  -8  -8   3  190.08   19.60
  -8  -8   3  195.18   18.70
  -8  -8   3  191.68   19.30
  -9  -8   3  104.39   13.10
  -9  -8   3  108.29   13.40
 -10  -8   3    7.30    3.30
  11  -9   3    0.80    1.10
  10  -9   3   28.00    4.50
   9  -9   3   -0.60    2.50
   9  -9   3   -3.70    8.20
   8  -9   3    5.80    8.20
  -7   9  -3   -2.40    3.10
   7  -9   3    1.60    6.80
   7  -9   3    8.70    4.70
  -6   9  -3   -1.10    2.30
   6  -9   3   -5.70    6.80
   6  -9   3   -8.70    7.20
  -5   9  -3   73.19    8.80
   5  -9   3   42.90    9.70
   5  -9   3   55.99    9.00
  -4   9  -3   21.30    4.60
   4  -9   3   28.90    7.10
   4  -9   3   38.00   10.20
   4  -9   3   16.50    3.80
  -3   9  -3   11.30    3.30
   3  -9   3    2.80    5.20
   3  -9   3   22.90    7.70
  -2   9  -3   21.80   11.00
  -2   9  -3   15.00    4.10
   2  -9   3   18.50    5.90
   2  -9   3   14.90    6.70
  -1   9  -3  441.56   44.70
  -1   9  -3  466.65   42.40
   1  -9   3  507.05   44.80
   1  -9   3  462.75   46.50
   1  -9   3  435.96   44.70
   0   9  -3 1008.50   92.89
   0   9  -3 1041.80   90.49
   0  -9   3 1164.28   92.19
   0  -9   3 1018.60   92.89
   0  -9   3  977.40   94.69
   1   9  -3  440.96   41.30
   1   9  -3  420.76   43.40
  -1  -9   3  446.66   45.20
  -1  -9   3  443.66   43.50
  -1  -9   3  508.35   43.50
   2   9  -3   20.50    6.00
  -2  -9   3   16.80    5.40
  -2  -9   3   18.20    5.90
   3   9  -3   18.30    5.80
   3   9  -3    6.80    3.20
  -3  -9   3    7.40    4.80
  -3  -9   3   10.40    3.90
   4   9  -3   37.10    8.10
   4   9  -3   48.40    7.30
  -4  -9   3   37.30    6.60
  -4  -9   3   24.70    5.40
  -4  -9   3   34.50    8.50
  -4  -9   3   45.70    8.20
  -4  -9   3   57.89   12.20
   5   9  -3   97.99   14.20
  -5  -9   3   74.59   11.10
  -5  -9   3   98.09   13.20
  -5  -9   3  106.29   12.80
   6   9  -3   -1.80    4.60
   6   9  -3    2.70    4.20
  -6  -9   3   -7.00    6.00
  -6  -9   3   -3.80    4.60
  -6  -9   3    1.10    2.00
  -6  -9   3    1.30    3.10
  -6  -9   3   -5.30    2.80
  -6  -9   3   -1.10    4.30
   7   9  -3    5.80    6.30
  -7  -9   3    4.70    6.50
  -7  -9   3   11.80    4.00
  -7  -9   3    3.00    3.80
  -7  -9   3    5.90    3.30
  -8  -9   3   21.00    5.20
  -8  -9   3   19.20    4.10
  -8  -9   3   15.10    4.70
  -9  -9   3    0.30    3.00
  -9  -9   3   -0.70    2.80
 -10  -9   3   36.10    6.80
   9 -10   3    1.80    2.10
   8 -10   3    6.70    7.90
   7 -10   3    9.00    3.20
   7 -10   3   -2.90    6.50
  -6  10  -3    3.70    3.00
   6 -10   3   -1.00    7.80
   6 -10   3   -3.80    2.40
   6 -10   3   -9.10    7.60
  -5  10  -3  106.19   13.40
   5 -10   3  103.09   12.60
   5 -10   3  137.89   18.70
  -4  10  -3   -1.90    2.40
   4 -10   3    3.80    2.80
   4 -10   3    4.40    6.50
   3 -10   3    0.50    2.90
   3 -10   3   -3.70    5.50
   3 -10   3    2.50    8.80
  -2  10  -3  213.78   22.10
  -2  10  -3  210.68   25.80
   2 -10   3  243.98   26.40
   2 -10   3  227.38   25.60
   2 -10   3  187.58   20.10
  -1  10  -3  148.49   16.40
  -1  10  -3  147.19   19.50
   1 -10   3  136.29   20.10
   1 -10   3  135.89   19.20
   0  10  -3   -1.60    4.20
   0  10  -3    0.20    2.30
   0 -10   3   -3.30    5.00
   0 -10   3   -6.50    4.90
   1  10  -3  126.19   14.80
   1  10  -3  159.18   18.70
  -1 -10   3  122.19   18.60
  -1 -10   3  124.09   14.20
  -1 -10   3  130.09   18.10
   2  10  -3  291.87   29.30
  -2 -10   3  231.28   24.90
  -2 -10   3  243.38   24.60
  -2 -10   3  212.68   26.80
  -2 -10   3  242.08   26.40
  -2 -10   3  216.58   25.40
  -2 -10   3  211.48   22.40
   3  10  -3   10.80    4.90
   3  10  -3    2.90    4.00
  -3 -10   3    6.30    4.10
  -3 -10   3    5.70    2.90
  -3 -10   3    4.00    4.80
  -3 -10   3   -2.60    7.10
  -3 -10   3   10.50    4.50
   4  10  -3    8.50    4.60
  -4 -10   3    0.50    3.20
  -4 -10   3    2.90    2.50
  -4 -10   3   -2.90    3.70
  -4 -10   3   -2.20    4.90
   5  10  -3   90.69   12.70
  -5 -10   3   71.59   15.80
  -5 -10   3   83.99   17.10
   6  10  -3   -9.00    5.30
  -6 -10   3    0.40    3.10
  -6 -10   3    1.60    2.60
  -6 -10   3    3.60    6.40
  -6 -10   3   -8.80    7.50
  -6 -10   3    0.80    2.20
  -7 -10   3   19.10    5.30
  -7 -10   3   20.70    4.30
  -7 -10   3   14.60    4.70
  -8 -10   3   15.70    3.60
  -8 -10   3   15.10    4.40
  -8 -10   3   16.00    4.40
  -9 -10   3    3.80    2.90
  -9 -10   3   -0.40    2.90
 -10 -10   3   -2.20    2.30
   9 -11   3   16.70    3.20
   8 -11   3    1.30    1.80
   7 -11   3  142.69   15.40
   6 -11   3  163.88   22.70
   6 -11   3  164.48   17.00
   5 -11   3   -1.50    2.00
   5 -11   3   -4.00    5.80
  -4  11  -3  456.45   42.80
   4 -11   3  396.76   43.20
  -3  11  -3   28.50    5.90
   3 -11   3   16.30    3.50
   3 -11   3   24.90    7.50
  -2  11  -3   28.60    6.20
   2 -11   3   47.60   10.60
   2 -11   3   39.60    7.20
  -1  11  -3   -3.10    2.70
  -1  11  -3   -6.90    4.90
   1 -11   3   -0.80    5.50
   1 -11   3    1.20    2.60
   0  11  -3  198.48   21.60
   0  11  -3  221.38   25.10
   0 -11   3  239.98   20.20
   0 -11   3  198.88   26.10
   0 -11   3  192.78   24.30
   0 -11   3  194.28   20.50
   0 -11   3  215.18   22.20
   0 -11   3  183.18   23.10
   1  11  -3    1.10    4.60
   1  11  -3   -0.10    2.70
  -1 -11   3   -2.20    2.10
  -1 -11   3   -7.00    3.30
  -1 -11   3   -1.50    2.30
   2  11  -3   52.09    9.00
  -2 -11   3   39.00    9.70
  -2 -11   3   35.20    5.30
   3  11  -3   37.60    8.80
  -3 -11   3   47.00    9.20
  -3 -11   3   36.10    6.30
  -3 -11   3   45.00    8.00
  -4 -11   3  292.37   33.50
  -4 -11   3  246.48   33.90
   5  11  -3   -2.10    3.60
  -5 -11   3   -0.40    1.70
  -5 -11   3    2.10    2.80
  -5 -11   3    4.20    3.40
  -6 -11   3  172.18   17.70
  -6 -11   3  183.38   19.90
  -6 -11   3  170.68   18.90
  -7 -11   3  147.59   17.00
  -7 -11   3  137.19   16.20
  -7 -11   3  155.18   15.30
  -8 -11   3    2.60    2.70
  -8 -11   3   -0.30    2.10
  -8 -11   3    2.20    2.50
  -9 -11   3   25.70    5.30
  -9 -11   3   26.70    5.50
   8 -12   3    0.30    1.70
   7 -12   3   -0.70    2.00
   6 -12   3   34.50    7.10
   5 -12   3   14.20    9.80
   5 -12   3   18.40    3.90
   4 -12   3   76.29   10.00
   3 -12   3   77.49    9.70
   3 -12   3   75.39   15.20
  -2  12  -3    1.20    4.30
   2 -12   3   -0.60    6.60
   2 -12   3    3.20    2.40
  -1  12  -3   22.20    9.50
  -1  12  -3    8.90    4.30
   1 -12   3   -0.30   10.80
   0  12  -3    3.40    4.90
   0  12  -3   -5.50    3.20
   0 -12   3   -6.80    3.50
   0 -12   3   -9.90    5.90
   0 -12   3   -3.40    3.10
   0 -12   3   -1.40    2.30
   1  12  -3    9.20    4.40
   1  12  -3   21.80    6.50
  -1 -12   3   18.90    4.00
  -1 -12   3   39.50    8.50
   2  12  -3    4.20    6.30
  -2 -12   3   -2.10    2.70
  -2 -12   3    1.40    1.90
  -2 -12   3    0.40    1.80
  -2 -12   3   -1.90    7.50
  -2 -12   3   -4.10    3.60
   3  12  -3   96.69   15.40
  -3 -12   3   93.49   12.60
  -3 -12   3   92.49   11.10
  -3 -12   3  107.89   14.20
   4  12  -3   99.89   14.70
  -4 -12   3   85.79   13.20
  -4 -12   3   83.89   10.40
  -4 -12   3   79.09   11.30
   5  12  -3   32.50    7.40
  -5 -12   3   28.20    6.80
  -5 -12   3   23.30    5.50
  -5 -12   3   34.20    6.10
   6  12  -3   34.60    7.50
  -6 -12   3   31.00    6.70
  -6 -12   3   48.90    7.40
  -7 -12   3    0.80    1.60
  -7 -12   3   -1.90    2.10
  -7 -12   3    1.20    2.50
  -8 -12   3   -2.30    1.50
  -8 -12   3    0.80    1.90
  -8 -12   3    0.60    1.60
   7 -13   3   -0.60    1.90
   6 -13   3   -0.30    1.90
   5 -13   3   16.50    3.30
   4 -13   3   30.30    6.30
   3 -13   3   85.79   12.70
   2 -13   3    0.10    2.10
   2 -13   3    1.80    2.20
   1 -13   3    4.20    2.20
   1 -13   3    4.40    4.30
   1 -13   3   12.90   15.50
   0  13  -3    4.90    6.20
   0 -13   3    8.40    2.90
   0 -13   3    4.30    2.10
   1  13  -3   -1.30    4.50
  -1 -13   3    5.60    2.50
  -1 -13   3   11.10    5.70
  -1 -13   3    0.70    2.60
  -1 -13   3    8.40    4.50
   2  13  -3   -3.30    4.30
  -2 -13   3   -0.20    1.70
  -2 -13   3    1.10    3.90
  -2 -13   3   -2.90    4.50
  -2 -13   3    1.30    1.70
   3  13  -3   67.99   12.60
  -3 -13   3   88.39   12.70
  -3 -13   3   64.69   10.80
  -3 -13   3   76.39   11.00
   4  13  -3   62.69   10.80
  -4 -13   3   42.00    6.80
  -4 -13   3   44.20    7.90
  -4 -13   3   57.89    9.80
   5  13  -3   24.40    6.50
  -5 -13   3   25.50    4.80
  -5 -13   3   22.20    4.70
  -5 -13   3   22.60    5.60
   6  13  -3    0.40    4.20
  -6 -13   3    0.90    1.80
  -6 -13   3   -1.30    2.40
  -6 -13   3    1.10    1.80
  -7 -13   3   -1.20    1.20
  -7 -13   3    1.40    2.10
  -7 -13   3   -0.60    1.80
   6 -14   3    8.50    1.90
   5 -14   3    5.70    2.10
   3 -14   3   -1.40    1.60
   2 -14   3   -2.90    1.50
   0 -14   3   -1.10    1.40
   0 -14   3    0.00    1.80
   1  14  -3   -2.00    5.10
  -1 -14   3   -1.50    1.40
  -1 -14   3   -0.20    1.50
  -2 -14   3    3.30    3.00
  -2 -14   3    0.00    1.60
  -2 -14   3    3.30    3.50
  -2 -14   3    1.90    1.70
  -3 -14   3   -0.60    1.40
  -3 -14   3   -3.30    2.70
   4  14  -3   13.50    4.70
  -4 -14   3   17.80    5.70
  -4 -14   3   15.80    4.30
  -4 -14   3   18.50    4.70
  -5 -14   3   11.90    3.00
  -5 -14   3    5.10    3.20
  -5 -14   3   11.80    2.50
  -6 -14   3   10.20    2.80
  -6 -14   3   10.20    3.10
  -6 -14   3   11.40    2.50
   3 -15   3   -1.60    1.10
   2 -15   3    2.70    1.40
   1 -15   3   12.40    2.50
   0 -15   3   15.60    2.70
   0 -15   3    8.90    1.90
  -1 -15   3   17.30    3.70
  -1 -15   3   26.40    6.90
  -1 -15   3   11.60    2.40
  -2 -15   3    7.10    3.70
  -2 -15   3    4.00    3.10
  -2 -15   3    3.40    2.10
  -3 -15   3   -1.40    1.00
  -3 -15   3   -2.20    2.30
  -3 -15   3   -3.50    2.80
  -3 -15  -4  128.99   13.20
  -3 -15  -4  178.58   14.90
  -3 -15  -4  151.38   15.60
  -3 -15  -4  145.09   17.10
  -2 -15  -4   35.80    4.60
  -2 -15  -4   29.40    5.50
  -2 -15  -4   47.60    5.70
  -1 -15  -4    7.40    3.00
  -1 -15  -4    1.50    3.30
  -1 -15  -4    5.80    1.60
  -1 -15  -4    6.90    3.60
   0 -15  -4   -3.30    2.90
   0 -15  -4    0.00    1.10
   1 -15  -4    7.50    3.60
   1 -15  -4    3.60    1.60
  -1  15   4    2.90    2.60
   2 -15  -4   30.00    4.80
  -2  15   4   40.50    6.20
   3 -15  -4  110.39   10.40
  -6 -14  -4   10.30    2.70
  -6 -14  -4    5.80    1.20
  -6 -14  -4    6.80    2.80
  -6 -14  -4    7.90    1.80
  -5 -14  -4   73.29   10.40
  -5 -14  -4   69.79    9.40
  -5 -14  -4   72.89    8.10
  -4 -14  -4   70.89   13.00
   4  14   4   91.99   10.60
  -3 -14  -4   31.70    6.90
  -3 -14  -4   44.30    6.30
  -3 -14  -4   44.50    5.30
  -3 -14  -4   48.80    7.60
  -2 -14  -4   25.80    4.40
  -2 -14  -4   30.10    5.80
  -2 -14  -4   26.20    6.30
  -1 -14  -4    6.00    2.50
  -1 -14  -4    4.30    4.40
  -1 -14  -4    7.00    1.90
   1  14   4    5.00    4.60
   0 -14  -4   38.80    5.50
   0 -14  -4   34.50    7.60
   1 -14  -4    4.30    1.80
   1 -14  -4   10.30    4.70
   2 -14  -4   26.30    4.40
   3 -14  -4   22.70    4.40
  -3  14   4   28.80    6.90
   4 -14  -4   28.60    4.60
   5 -14  -4   33.30    4.70
  -7 -13  -4   14.50    3.50
  -7 -13  -4   13.90    3.70
  -7 -13  -4   14.00    4.00
  -6 -13  -4    3.70    2.70
  -6 -13  -4    1.60    1.80
  -6 -13  -4    1.20    1.20
   6  13   4    2.40    2.80
  -5 -13  -4   -0.90    2.70
  -5 -13  -4    0.40    3.10
  -5 -13  -4   -0.50    1.60
  -5 -13  -4   -0.60    1.30
   5  13   4   -1.30    2.70
  -4 -13  -4  125.09   15.10
  -4 -13  -4  146.49   17.20
  -4 -13  -4  113.59   13.00
  -4 -13  -4  107.19   11.70
   4  13   4  138.19   15.10
  -3 -13  -4  106.09   16.80
  -3 -13  -4  111.99   19.80
  -3 -13  -4  128.09   14.90
   3  13   4  150.38   16.20
  -2 -13  -4   31.70    7.20
  -2 -13  -4   16.90    6.40
  -2 -13  -4   25.70    7.20
  -2 -13  -4   38.70    5.50
  -1 -13  -4   27.20    5.00
  -1 -13  -4   15.50    4.80
  -1 -13  -4   22.20    6.60
  -1 -13  -4   15.70    5.90
   1  13   4   23.80    5.60
   0 -13  -4    0.10    5.10
   0 -13  -4   -1.40    4.00
   0  13   4   -5.80    4.60
   1 -13  -4    9.20    2.60
   1 -13  -4   15.40    6.50
   2 -13  -4   24.70    8.20
   2 -13  -4   11.60    2.80
   3 -13  -4   81.09   11.30
  -3  13   4   95.09   12.90
   4 -13  -4   73.39    8.40
   5 -13  -4    0.20    1.70
   6 -13  -4   -0.40    1.60
  -8 -12  -4   -3.70    2.00
  -8 -12  -4   -4.10    2.50
  -8 -12  -4   -0.30    1.40
  -7 -12  -4    2.20    3.30
  -7 -12  -4   -0.80    2.40
  -7 -12  -4   -0.90    1.40
  -6 -12  -4   12.20    3.10
  -6 -12  -4   16.40    5.60
  -6 -12  -4   14.70    4.50
  -6 -12  -4   11.40    2.20
  -5 -12  -4    2.20    5.00
  -5 -12  -4    2.10    4.30
  -5 -12  -4    3.10    2.20
  -5 -12  -4    4.20    3.00
   5  12   4    6.40    3.80
  -4 -12  -4   28.30    5.20
  -4 -12  -4   16.80    4.00
  -4 -12  -4   26.30    7.70
  -4 -12  -4   18.00    5.70
   4  12   4   25.90    6.20
  -3 -12  -4   17.10    5.30
  -3 -12  -4   12.00    2.80
  -3 -12  -4   11.80    5.80
  -3 -12  -4   10.80    3.30
   3  12   4   22.00    5.40
  -2 -12  -4  355.36   32.50
  -2 -12  -4  356.96   36.70
  -2 -12  -4  336.67   30.60
  -2 -12  -4  305.27   34.20
   2  12   4  374.46   36.50
  -1 -12  -4    6.30    4.20
  -1 -12  -4   16.70    7.30
  -1 -12  -4   11.90    5.20
  -1 -12  -4    8.20    2.50
   1  12   4    4.90    3.90
   0 -12  -4   -6.30    4.90
   0 -12  -4    1.00    3.90
   0 -12  -4    1.10    2.00
   0  12   4    3.50    3.90
   1 -12  -4    3.90    2.20
  -1  12   4    9.40    8.80
  -1  12   4    2.30    3.80
   2 -12  -4  318.87   28.70
   3 -12  -4    8.80    5.30
   3 -12  -4    7.40    2.50
   4 -12  -4   13.00    3.10
   5 -12  -4    0.40    2.50
   5 -12  -4    3.00    2.10
   6 -12  -4   22.00    3.90
   7 -12  -4    0.90    1.70
   8 -12  -4   -0.30    1.40
  -9 -11  -4   -2.20    2.20
  -9 -11  -4   -2.70    2.00
  -8 -11  -4    1.40    2.60
  -8 -11  -4    2.10    1.80
  -8 -11  -4    6.00    3.00
  -8 -11  -4    0.30    4.50
  -7 -11  -4   28.90    4.60
  -7 -11  -4   29.70    5.80
  -7 -11  -4   22.50    6.60
  -7 -11  -4   15.70    5.10
  -6 -11  -4   -2.90    3.90
  -6 -11  -4    2.60    1.80
  -6 -11  -4   -0.10    1.90
  -6 -11  -4   -0.40    4.00
  -5 -11  -4   11.00    2.40
  -5 -11  -4   11.80    3.30
  -5 -11  -4   14.20    6.20
  -5 -11  -4   16.10    4.60
  -4 -11  -4   67.19   17.70
  -4 -11  -4   58.69   14.80
   4  11   4   56.49   11.00
   4  11   4   67.49   11.20
  -3 -11  -4  574.64   57.69
  -3 -11  -4  525.05   59.29
  -3 -11  -4  582.44   54.29
  -3 -11  -4  624.24   56.99
  -3 -11  -4  652.13   52.49
   3  11   4  663.13   56.59
   3  11   4  603.24   54.89
  -2 -11  -4  184.68   19.80
  -2 -11  -4  192.58   18.30
  -2 -11  -4  198.18   22.50
   2  11   4  191.88   20.40
   2  11   4  204.18   22.20
  -1 -11  -4  234.58   27.50
  -1 -11  -4  210.38   29.20
  -1 -11  -4  252.47   22.20
   1  11   4  229.58   23.80
   1  11   4  257.77   26.10
   0 -11  -4   -1.50    2.00
   0 -11  -4   -3.40    5.00
   0 -11  -4    2.60    2.60
   0  11   4   -3.80    3.60
   0  11   4   -0.20    2.70
   1 -11  -4  179.18   21.70
   1 -11  -4  204.38   24.40
   1 -11  -4  249.58   21.00
  -1  11   4  229.28   22.60
  -1  11   4  249.68   24.80
   2 -11  -4  135.79   15.80
   2 -11  -4  189.18   16.60
  -2  11   4  180.78   18.50
   3 -11  -4  442.86   49.30
  -3  11   4  551.24   46.50
   4 -11  -4   13.80    4.80
  -4  11   4   35.80    9.90
   5 -11  -4    1.90    2.60
   6 -11  -4   -1.70    1.60
   6 -11  -4   -4.40    2.60
   7 -11  -4   26.00    4.20
   8 -11  -4    4.60    1.70
   9 -11  -4    0.10    1.60
 -10 -10  -4   -1.90    1.70
  -9 -10  -4    1.40    3.60
  -9 -10  -4    4.90    2.40
  -9 -10  -4    8.70    2.80
  -8 -10  -4   69.69   10.10
  -8 -10  -4   70.09    8.50
  -8 -10  -4   62.69    7.00
  -8 -10  -4   47.70    9.30
  -7 -10  -4    9.30    5.30
  -7 -10  -4    9.30    4.40
  -7 -10  -4    6.50    2.10
  -7 -10  -4   11.00    3.40
  -6 -10  -4   17.90    6.90
  -6 -10  -4   13.90    3.90
  -6 -10  -4   17.60    6.10
  -6 -10  -4   26.30    4.80
  -5 -10  -4   26.40    7.20
  -5 -10  -4    2.30    5.20
  -5 -10  -4   11.40    3.50
  -5 -10  -4    8.10    4.20
  -5 -10  -4   12.20    2.80
   5  10   4   13.20    4.30
  -4 -10  -4   -0.50    2.30
  -4 -10  -4    1.50    4.50
  -4 -10  -4    5.30    2.40
  -4 -10  -4   11.70    5.90
   4  10   4   -0.20    3.50
   4  10   4   -3.10    2.20
  -3 -10  -4   58.99    9.90
  -3 -10  -4   49.40    7.60
  -3 -10  -4   53.89   10.70
  -3 -10  -4   39.50    7.80
   3  10   4   49.60    9.90
   3  10   4   31.60    6.60
  -2 -10  -4   55.09    7.60
  -2 -10  -4   64.49   10.50
  -2 -10  -4   50.09   10.60
  -2 -10  -4   43.10    8.40
  -1 -10  -4  380.96   38.70
  -1 -10  -4  403.26   40.60
  -1 -10  -4  416.56   33.60
  -1 -10  -4  350.46   36.80
   1  10   4  403.06   37.20
   1  10   4  307.97   34.40
   0 -10  -4  325.77   29.40
   0 -10  -4  314.77   35.70
   0 -10  -4  293.67   34.50
   0  10   4  352.56   33.00
   0  10   4  336.77   30.80
   1 -10  -4  340.87   40.40
   1 -10  -4  371.06   41.90
   1 -10  -4  443.56   36.00
  -1  10   4  431.46   39.30
  -1  10   4  404.36   37.10
   2 -10  -4   20.70    6.90
   2 -10  -4   37.80    6.60
   2 -10  -4   23.90    8.90
  -2  10   4   24.70    4.90
   3 -10  -4   26.40   10.80
   3 -10  -4   17.90    3.40
   3 -10  -4   13.80    4.70
   4 -10  -4    1.80    2.10
   4 -10  -4   -0.80    2.30
   5 -10  -4    5.70    2.20
   6 -10  -4   12.10    2.60
   6 -10  -4    6.50    2.80
   7 -10  -4   11.40    2.70
  -7  10   4    7.20    2.10
   8 -10  -4   61.29    6.60
  -8  10   4   47.60    6.10
   9 -10  -4    9.20    2.10
  -9  10   4    8.10    1.70
  10 -10  -4   -1.50    1.20
 -10  -9  -4    3.20    3.40
  -9  -9  -4    0.60    2.00
  -9  -9  -4   -3.20    3.30
  -9  -9  -4   -0.10    1.60
  -8  -9  -4   -0.50    2.20
  -8  -9  -4   -2.20    3.60
  -8  -9  -4   -1.80    1.60
  -8  -9  -4   -5.80    4.60
  -7  -9  -4   -5.60    6.00
  -7  -9  -4    3.90    2.30
  -7  -9  -4   -1.60    1.60
  -7  -9  -4   -5.80    3.80
  -7  -9  -4   -3.00    3.20
   7   9   4   -2.10    4.80
  -6  -9  -4   42.00    8.60
  -6  -9  -4   60.69    8.50
  -6  -9  -4   59.49   10.80
  -6  -9  -4   49.30    6.70
  -6  -9  -4   57.79   10.50
   6   9   4   48.90    9.20
   6   9   4   74.39   11.10
  -5  -9  -4  174.18   19.40
  -5  -9  -4  154.48   17.20
  -5  -9  -4  182.68   21.20
  -5  -9  -4  186.48   15.60
  -5  -9  -4  120.09   20.70
  -5  -9  -4  122.69   16.30
   5   9   4  157.08   17.10
   5   9   4  163.28   18.50
  -4  -9  -4   59.89   11.70
  -4  -9  -4   57.29   10.70
  -4  -9  -4   62.09    8.20
  -4  -9  -4   54.49    8.40
   4   9   4   58.59    8.50
   4   9   4   55.59   10.40
  -3  -9  -4  163.68   18.80
  -3  -9  -4  201.88   24.20
   3   9   4  206.28   21.30
   3   9   4  202.98   19.60
  -2  -9  -4  600.44   60.09
   2   9   4  594.14   55.39
   2   9   4  691.73   57.59
  -1  -9  -4  101.79   16.30
   1   9   4  102.39   11.80
   1   9   4  103.29   13.00
   0   9   4    0.50    2.00
   0   9   4   -1.00    3.00
   1  -9  -4   85.79   15.90
  -1   9   4  102.99   11.80
  -1   9   4  116.29   13.70
   2  -9  -4  530.45   57.99
  -2   9   4  680.23   56.49
  -2   9   4  642.74   54.69
   3  -9  -4  178.28   24.60
  -3   9   4  213.78   19.90
  -4   9   4   30.60    5.00
  -4   9   4   51.29    8.80
   5  -9  -4  117.59   10.30
  -5   9   4   80.09    9.80
   6  -9  -4   60.89   14.10
   6  -9  -4   34.00    5.00
  -6   9   4   34.20    4.90
   7  -9  -4   -2.60    1.70
  -7   9   4   -1.40    1.40
   8  -9  -4    0.80    2.00
   8  -9  -4   21.90   13.90
   9  -9  -4    1.30    1.70
  -9   9   4   -1.30    1.40
  10  -9  -4   -0.10    1.40
 -10   9   4    2.60    1.40
  11  -9  -4   80.79    7.60
 -11   9   4   68.09    7.20
 -10  -8  -4   78.99    9.60
 -10  -8  -4  100.79   12.50
  -9  -8  -4    2.40    1.80
  -9  -8  -4    6.20    6.70
  -9  -8  -4    2.60    2.40
  -8  -8  -4    6.40    6.10
  -8  -8  -4    2.50    3.70
  -8  -8  -4    0.00    2.20
  -7  -8  -4   57.49    8.30
  -7  -8  -4   49.20    8.40
  -7  -8  -4   38.50    5.90
  -7  -8  -4   25.40    7.80
  -7  -8  -4   78.89   13.20
   7   8   4   44.50   10.10
  -6  -8  -4    0.60    4.80
  -6  -8  -4   -0.40    2.30
  -6  -8  -4   -6.60    5.30
   6   8   4    3.30    2.70
  -5  -8  -4   14.80    4.20
  -5  -8  -4   12.00    5.30
   5   8   4   27.60    5.70
   5   8   4   18.50    4.20
  -4  -8  -4    2.60    3.80
  -4  -8  -4    1.60    2.40
   4   8   4    0.50    2.00
  -3  -8  -4 1101.79  105.59
  -3  -8  -4 1310.67  110.69
   3   8   4 1295.87  107.39
   3   8   4 1251.37  106.09
   2   8   4   79.49   13.20
  -1  -8  -4   34.80    8.00
  -1  -8  -4   39.50    6.30
   1   8   4   44.60    6.40
   1   8   4   52.59    8.00
   0  -8  -4   24.20    6.90
   0   8   4   38.10    7.10
   0   8   4   44.10    6.00
   1  -8  -4   34.40    8.10
  -1   8   4   47.80    6.80
  -1   8   4   53.89    8.70
  -2   8   4   89.69   10.50
  -2   8   4   94.19   12.10
   3  -8  -4 1147.99  107.29
   3  -8  -4 1141.89  107.69
  -3   8   4 1283.17  102.09
   4  -8  -4   11.10    7.90
   5  -8  -4   87.09   16.30
   6  -8  -4   33.00   16.60
   6  -8  -4   11.20    9.10
  -6   8   4    2.50    4.40
  -6   8   4    4.70    3.10
   7  -8  -4  119.49   22.00
   8  -8  -4   27.40   11.90
   8  -8  -4   50.79   19.30
   9  -8  -4   19.50   12.90
  10  -8  -4  113.89   10.80
 -10   8   4  101.39   10.50
  11  -8  -4   41.50    5.40
 -11   8   4   40.30    6.60
 -11   8   4   41.30    5.20
 -10  -7  -4   23.00    4.60
  -9  -7  -4    5.70    4.10
  -9  -7  -4    2.80    1.90
  -9  -7  -4    7.10    2.90
  -8  -7  -4   53.09    7.50
  -8  -7  -4   38.70    6.40
  -8  -7  -4   55.19   14.40
  -8  -7  -4   37.30    6.80
  -8  -7  -4   59.79    8.20
  -7  -7  -4   50.79   15.10
  -7  -7  -4   45.60    7.10
  -7  -7  -4   27.20    7.90
  -7  -7  -4   36.30    6.60
  -7  -7  -4   47.40   11.00
   7   7   4   53.39    8.00
  -6  -7  -4    2.40    4.00
  -5  -7  -4   16.70    3.80
  -5  -7  -4   14.50    5.30
  -4  -7  -4  371.06   34.90
  -4  -7  -4  356.26   36.60
  -3  -7  -4   89.29   11.10
  -3  -7  -4  117.99   15.80
   3   7   4  118.49   11.90
  -2  -7  -4  295.57   26.90
  -2  -7  -4  299.57   30.50
   2   7   4  308.37   27.20
   2   7   4  297.27   28.30
   2   7   4  283.77   26.30
  -1  -7  -4   97.89   13.70
  -1  -7  -4   90.89    9.70
   1   7   4   82.99   11.30
   1   7   4   94.79    9.70
   1   7   4   81.09   10.80
   0  -7  -4   -0.60    3.30
   0  -7  -4    1.10    1.40
   0   7   4   -0.40    2.50
   0   7   4    1.80    1.50
   1  -7  -4   94.19   12.70
  -1   7   4   99.29   11.50
  -1   7   4   82.79    9.60
   2  -7  -4  366.16   35.20
   2  -7  -4  374.06   33.30
  -2   7   4  404.56   37.10
  -2   7   4  318.87   32.00
   3  -7  -4  103.29   14.00
  -3   7   4  112.19   11.00
  -3   7   4   96.39   11.80
   4  -7  -4  373.96   35.00
   4  -7  -4  317.17   34.00
   4  -7  -4  311.47   34.50
  -4   7   4  369.16   33.20
  -4   7   4  392.56   31.70
   5  -7  -4    7.00    4.10
   5  -7  -4   25.30    6.80
  -5   7   4   15.90    4.30
   7  -7  -4   47.80   11.70
   7  -7  -4   60.79   13.20
  -7   7   4   47.70    9.90
  -7   7   4   44.20    6.10
   8  -7  -4   37.20   11.30
   9  -7  -4    5.00    6.50
   9  -7  -4   -1.30    7.80
  -9   7   4   10.30    2.40
  10  -7  -4   30.50   11.10
 -10   7   4   19.30    4.90
 -10   7   4   33.70    4.90
  11  -7  -4   67.99    7.40
 -11   7   4   65.59    7.20
 -11   7   4   67.79    8.90
  12  -7  -4   31.80    4.30
 -12   7   4   30.60    3.90
 -11  -6  -4    8.50    2.50
 -11  -6  -4    0.30    1.80
 -10  -6  -4   -0.90    2.20
 -10  -6  -4   -1.30    2.10
  -9  -6  -4   -7.60    4.50
  -8  -6  -4   14.20    7.80
  -8  -6  -4   -1.80    2.90
  -8  -6  -4   -2.00    2.40
  -8  -6  -4   -0.50    3.10
  -7  -6  -4   33.60    7.70
  -6  -6  -4  212.88   22.00
   6   6   4  250.07   22.50
  -5  -6  -4    4.00    3.80
  -5  -6  -4    4.40    2.50
   5   6   4    5.60    2.80
  -4  -6  -4  124.59   15.60
   4   6   4   96.09   15.20
  -3  -6  -4  102.59   10.20
  -3  -6  -4   78.19   12.80
   3   6   4  111.39    9.90
   3   6   4   73.49   11.10
  -2  -6  -4  689.43   55.69
  -2  -6  -4  531.85   57.59
   2   6   4  706.73   55.29
  -1  -6  -4  208.98   23.50
  -1  -6  -4  246.68   21.60
   1   6   4  269.97   22.30
   1   6   4  246.28   21.60
   1   6   4  211.38   22.60
   0  -6  -4 1134.29   89.19
   0  -6  -4  931.41   86.49
   0   6   4  943.81   86.49
   0   6   4 1078.09   86.79
   1  -6  -4  244.78   21.60
   1  -6  -4  213.18   22.50
  -1   6   4  237.58   20.50
  -1   6   4  218.18   20.00
  -1   6   4  189.38   21.00
   2  -6  -4  502.05   43.60
   2  -6  -4  429.56   44.20
   2  -6  -4  469.05   45.40
  -2   6   4  571.44   43.40
  -2   6   4  519.65   43.80
   3  -6  -4   70.59    9.70
   3  -6  -4   81.69   11.00
   3  -6  -4   55.79   10.30
  -3   6   4   73.79    9.10
  -3   6   4   75.29    7.90
   4  -6  -4  129.19   14.50
   4  -6  -4  102.39   14.80
   4  -6  -4  119.79   14.90
  -4   6   4  125.09   13.30
  -4   6   4  122.99   11.80
   5  -6  -4   -3.00    4.40
   5  -6  -4   -2.30    3.20
   5  -6  -4    4.30    2.90
   5  -6  -4   -5.00    3.60
   5  -6  -4   -1.70    3.50
  -5   6   4    4.30    2.70
   6  -6  -4  219.78   24.80
   6  -6  -4  191.28   23.00
  -6   6   4  209.08   21.60
   7  -6  -4   86.79   13.80
   7  -6  -4   63.39    9.20
   7  -6  -4   51.79   10.00
  -7   6   4   67.09    8.00
  -7   6   4   75.79   11.00
   8  -6  -4    2.50    3.10
   8  -6  -4   -5.90    5.40
  -8   6   4    0.00    1.60
  -8   6   4   -0.40    3.80
   9  -6  -4   -3.60    2.80
  -9   6   4    1.40    4.60
  10  -6  -4   -3.60    4.40
  10  -6  -4   -2.80    6.90
 -10   6   4    3.50    1.90
 -10   6   4    0.10    2.80
 -11   6   4    5.40    2.80
 -11   6   4    1.70    1.50
  12  -6  -4   -0.30    1.50
 -12   6   4    0.20    1.30
 -12   6   4    0.60    2.10
 -12  -5  -4   58.59    7.00
 -12  -5  -4   66.99   12.00
 -11  -5  -4   -3.00    3.80
 -11  -5  -4   -3.30    1.60
 -11  -5  -4    6.60    5.00
 -10  -5  -4  387.06   37.50
 -10  -5  -4  468.25   38.70
 -10  -5  -4  368.76   35.00
  -9  -5  -4   53.79    9.20
  -9  -5  -4   61.59    7.80
  -9  -5  -4   55.39    8.90
  -9  -5  -4   41.10    8.00
  -9  -5  -4   57.69    7.40
  -8  -5  -4    1.40    7.20
  -8  -5  -4   17.20    4.20
  -8  -5  -4   15.40    4.10
  -8  -5  -4   21.50    4.00
  -8  -5  -4   21.30    5.60
  -7  -5  -4   -5.00    5.20
  -7  -5  -4   -3.40    2.00
  -6  -5  -4   11.30    3.00
  -6  -5  -4    5.20    4.30
  -5  -5  -4   50.39   10.20
  -5  -5  -4   48.30    6.70
  -5  -5  -4   58.79    7.20
   5   5   4   50.89    6.90
  -4  -5  -4  344.17   31.10
  -4  -5  -4  279.77   27.80
  -3  -5  -4 2074.49  178.38
  -3  -5  -4 2115.89  175.78
   3   5   4 2079.29  175.38
  -2  -5  -4  130.39   15.60
  -2  -5  -4  140.69   13.70
   2   5   4  156.88   13.70
  -1  -5  -4 2082.09  184.28
  -1  -5  -4 2464.65  186.58
   1   5   4 2055.39  184.08
   0  -5  -4   -1.20    2.70
   0   5   4   -0.40    1.30
   1  -5  -4 2180.68  173.38
   1  -5  -4 2134.19  173.98
  -1   5   4 1888.01  173.38
  -1   5   4 2061.59  173.18
   2  -5  -4   99.99   10.70
   2  -5  -4   82.09   11.70
   2  -5  -4   99.79   10.60
  -2   5   4   99.29   10.40
  -2   5   4  108.89    9.70
   3  -5  -4 1443.46  111.59
   3  -5  -4 1238.18  111.89
   3  -5  -4 1371.36  112.79
  -3   5   4 1189.78  111.79
  -3   5   4 1389.76  110.99
  -3   5   4 1279.27  112.39
   4  -5  -4  303.87   25.80
   4  -5  -4  278.67   25.40
   4  -5  -4  267.57   25.90
  -4   5   4  242.68   24.60
  -4   5   4  229.48   24.90
   5  -5  -4   30.10    5.50
   5  -5  -4   15.60    4.00
   5  -5  -4   29.00    5.10
  -5   5   4   19.10    4.10
  -5   5   4   39.60    9.60
   6  -5  -4    3.60    4.30
  -6   5   4    4.90    5.60
   7  -5  -4   -3.20    3.20
   7  -5  -4   -2.10    1.70
  -7   5   4   -2.50    2.60
  -7   5   4   -1.90    3.60
  -8   5   4   16.10    5.80
  -8   5   4   14.00    3.70
  -8   5   4   10.90    5.80
   9  -5  -4   62.29   12.20
   9  -5  -4   57.39    8.40
  -9   5   4   55.79   10.10
  -9   5   4   51.19   10.60
  -9   5   4   48.10    9.70
  -9   5   4   59.99    7.20
  10  -5  -4  457.15   41.90
  10  -5  -4  380.76   36.70
 -10   5   4  372.46   36.70
 -10   5   4  395.96   35.10
  11  -5  -4    0.80    2.90
  11  -5  -4   -6.00    6.60
 -11   5   4   -0.10    1.90
 -11   5   4    0.00    4.00
 -11   5   4   -1.30    3.20
  12  -5  -4   73.79   10.30
 -12   5   4   90.39    8.20
 -12   5   4   60.19    9.80
 -12   5   4   82.59   10.00
  13  -5  -4    0.10    1.10
 -13   5   4    2.70    2.00
 -13   5   4    3.00    2.00
 -13  -4  -4   -1.70    3.50
 -12  -4  -4   22.60    4.20
 -12  -4  -4   37.80    7.30
 -12  -4  -4   24.40    4.70
 -11  -4  -4   30.30    8.00
 -11  -4  -4   29.70    5.20
 -11  -4  -4   17.30    5.80
 -10  -4  -4   15.10    3.20
 -10  -4  -4   21.80    6.30
 -10  -4  -4   13.30    4.20
 -10  -4  -4   13.30    4.90
  -9  -4  -4  455.45   41.40
  -9  -4  -4  471.35   40.60
  -9  -4  -4  409.46   42.30
  -9  -4  -4  516.45   43.90
  -9  -4  -4  440.36   41.60
  -9  -4  -4  478.55   40.30
  -8  -4  -4   13.00    3.30
  -8  -4  -4    9.90    3.00
   8   4   4    5.20    3.00
  -7  -4  -4    6.30    2.70
  -7  -4  -4    9.50    3.20
   7   4   4    9.80    3.20
  -6  -4  -4    8.20    4.70
  -6  -4  -4    7.70    2.70
  -6  -4  -4   14.10    3.00
   6   4   4   11.40    2.90
  -5  -4  -4   44.20    9.20
  -5  -4  -4   26.10    4.90
  -5  -4  -4   26.00    4.50
   5   4   4   26.10    4.90
  -4  -4  -4  825.32   71.29
  -4  -4  -4  778.42   69.09
  -4  -4  -4  876.01   69.19
   4   4   4  755.12   68.89
  -3  -4  -4  462.05   41.80
  -3  -4  -4  525.65   44.30
   3   4   4  466.65   42.60
  -2  -4  -4   53.49    7.80
  -2  -4  -4   47.80    5.90
   2   4   4   50.59    6.00
  -1  -4  -4   45.70    5.60
  -1  -4  -4   54.19    8.00
   1   4   4   56.79    5.90
   0  -4  -4 1262.27  107.89
   0  -4  -4 1256.67  106.19
   0   4   4 1271.07  106.29
   1  -4  -4   23.20    4.60
   1  -4  -4   25.70    4.90
   1  -4  -4   29.40    3.90
   2  -4  -4   22.20    4.90
   2  -4  -4   29.80    6.50
   2  -4  -4   32.00    4.80
  -2   4   4   35.10    3.80
  -2   4   4   33.00    4.80
   3  -4  -4  285.97   26.50
   3  -4  -4  311.67   25.60
   3  -4  -4  301.57   25.90
   3  -4  -4  285.67   27.20
  -3   4   4  244.38   25.60
  -3   4   4  283.57   24.70
   4  -4  -4  514.75   40.20
   4  -4  -4  501.45   40.70
   4  -4  -4  435.36   41.40
  -4   4   4  385.36   40.70
  -4   4   4  433.16   40.90
   5  -4  -4   10.40    3.50
   5  -4  -4    9.60    2.60
   5  -4  -4   14.20    2.80
   5  -4  -4    8.50    3.30
  -5   4   4   15.30    3.50
  -5   4   4   12.10    4.20
   6  -4  -4   14.50    4.60
   6  -4  -4   11.00    2.80
   6  -4  -4    6.80    3.60
   6  -4  -4    6.70    3.50
  -6   4   4    9.00    3.20
  -6   4   4   10.30    4.00
   7  -4  -4    5.20    4.10
   7  -4  -4    9.00    4.30
   7  -4  -4    6.00    2.60
  -7   4   4   11.80    4.10
  -7   4   4    4.60    3.10
   8  -4  -4   10.10    3.30
   8  -4  -4    6.30    4.60
   8  -4  -4    7.70    4.90
  -8   4   4   13.20    3.60
  -8   4   4   19.00    5.40
  -8   4   4   12.20    3.30
   9  -4  -4  508.55   46.60
   9  -4  -4  481.05   44.70
   9  -4  -4  480.35   42.40
  -9   4   4  401.96   44.30
  -9   4   4  445.26   42.80
  -9   4   4  475.15   41.00
  10  -4  -4   19.00   10.90
  10  -4  -4    5.30    7.60
  10  -4  -4   13.50    3.70
 -10   4   4   13.30    3.70
 -10   4   4   15.10    7.70
 -10   4   4   17.30    5.20
 -10   4   4   14.10    2.90
 -10   4   4    6.20    4.30
  11  -4  -4   27.10    5.60
  11  -4  -4   12.30    7.50
 -11   4   4   30.40    4.70
 -11   4   4   21.90    5.00
  12  -4  -4   18.20    4.10
 -12   4   4   15.30    4.40
  13  -4  -4    0.50    1.10
 -13   4   4   -1.70    2.10
 -13   4   4   -1.10    2.00
 -13   4   4   -0.60    0.80
 -13  -3  -4    5.50    1.50
 -13  -3  -4    5.00    2.60
 -12  -3  -4   10.10    3.50
 -12  -3  -4    8.00    2.30
 -12  -3  -4   13.70    4.50
 -11  -3  -4   36.50    6.90
 -11  -3  -4   33.70    6.30
 -11  -3  -4   45.00    6.20
 -11  -3  -4   54.69    9.60
 -10  -3  -4   52.99    9.00
 -10  -3  -4   32.80    8.40
 -10  -3  -4   19.60    6.10
  10   3   4   37.00    8.50
  -9  -3  -4  507.05   51.59
  -9  -3  -4  522.75   43.90
  -9  -3  -4  463.85   44.60
  -8  -3  -4    9.30    2.70
  -8  -3  -4    3.20    2.80
   8   3   4    6.30    3.10
  -7  -3  -4  301.77   27.80
  -6  -3  -4    0.40    1.80
  -6  -3  -4    0.20    1.50
  -6  -3  -4   -0.30    4.30
  -5  -3  -4   20.60    3.70
  -5  -3  -4   13.30    4.60
   5   3   4   22.40    4.20
  -4  -3  -4    9.90    3.60
  -4  -3  -4    9.60    2.20
  -4  -3  -4    8.60    2.10
   4   3   4    7.50    2.10
  -3  -3  -4 1033.90   85.49
  -3  -3  -4 1017.90   85.49
  -3  -3  -4 1077.79   86.59
   3   3   4  910.61   85.29
  -2  -3  -4   -1.10    2.30
  -2  -3  -4   -0.20    1.00
   2   3   4    0.60    1.00
  -1  -3  -4  967.60   82.89
   1   3   4 1002.00   83.09
   0  -3  -4    0.90    0.90
   0   3   4    0.00    1.00
   1  -3  -4  766.42   71.29
   1  -3  -4  934.91   71.69
   2  -3  -4    0.40    1.80
   2  -3  -4    0.20    1.30
   2  -3  -4   -0.40    1.00
  -2   3   4    0.30    0.70
  -2   3   4    0.50    1.50
  -2   3   4   -1.20    1.40
   3  -3  -4  547.55   48.70
   3  -3  -4  634.04   47.30
   3  -3  -4  580.44   48.10
  -3   3   4  554.74   48.20
  -3   3   4  563.04   46.30
  -3   3   4  466.75   49.40
  -3   3   4  477.85   48.50
   4  -3  -4    7.20    2.00
   4  -3  -4    0.50    3.90
   4  -3  -4    4.40    2.20
  -4   3   4    9.20    3.20
  -4   3   4    4.80    2.50
  -4   3   4    5.40    2.50
   5  -3  -4   20.40    5.60
   5  -3  -4   16.90    3.70
  -5   3   4   10.50    4.20
  -5   3   4   23.40    4.90
  -5   3   4   18.30    3.80
   6  -3  -4   -0.80    1.30
   6  -3  -4    0.90    2.40
   6  -3  -4   -0.70    2.70
  -6   3   4   -2.10    2.10
  -6   3   4   -0.30    2.30
   7  -3  -4  301.77   27.30
  -7   3   4  304.47   29.50
  -7   3   4  280.37   28.30
   8  -3  -4    8.70    2.60
  -8   3   4    6.90    3.10
  -8   3   4    3.30    4.50
  -8   3   4   10.40    4.70
   9  -3  -4  498.25   46.90
   9  -3  -4  505.25   45.30
   9  -3  -4  522.55   43.10
  -9   3   4  487.95   41.70
  -9   3   4  448.46   44.60
  -9   3   4  451.45   45.20
  -9   3   4  459.25   44.00
  -9   3   4  416.56   43.70
  10  -3  -4   44.80    7.10
  10  -3  -4   29.20    7.70
 -10   3   4   45.50    5.90
 -10   3   4   40.40    8.80
 -10   3   4   36.40    8.30
  11  -3  -4   31.70    8.60
  11  -3  -4   48.00    7.00
 -11   3   4   33.50    8.10
 -11   3   4   42.30    8.40
 -11   3   4   52.89    6.10
  12  -3  -4    4.80    2.90
 -12   3   4    9.40    3.70
 -12   3   4    9.70    3.50
 -12   3   4    6.10    1.80
  13  -3  -4    5.20    1.70
 -13   3   4    3.10    2.40
 -13   3   4    5.20    2.70
 -13  -2  -4   39.20    6.60
 -13  -2  -4   46.20    6.80
 -13  -2  -4   32.20    4.50
 -12  -2  -4   20.60    5.10
 -12  -2  -4   17.20    4.40
 -12  -2  -4   25.20    4.10
 -11  -2  -4   90.19    9.90
 -11  -2  -4   80.19   13.00
 -11  -2  -4   93.79   10.20
 -11  -2  -4  108.79   13.20
 -10  -2  -4   17.50    5.00
 -10  -2  -4    4.10    5.40
 -10  -2  -4   21.20    5.90
 -10  -2  -4    9.80    3.80
 -10  -2  -4   17.80    3.60
  10   2   4   12.30    4.50
  -9  -2  -4  181.58   16.80
  -9  -2  -4  204.78   20.30
  -9  -2  -4  172.58   19.90
  -9  -2  -4  172.38   18.20
  -9  -2  -4  175.98   20.10
   9   2   4  148.09   16.50
  -8  -2  -4   41.30    7.30
  -8  -2  -4   35.50    6.30
  -8  -2  -4   38.30    9.20
  -7  -2  -4   53.29    6.50
  -7  -2  -4   45.10    8.50
  -7  -2  -4   35.40    7.00
  -6  -2  -4   52.29    6.90
  -6  -2  -4   64.69    8.00
   6   2   4   64.89    9.40
  -5  -2  -4  164.88   14.70
  -5  -2  -4  123.29   13.70
   5   2   4  142.09   13.90
  -4  -2  -4  629.74   51.09
   4   2   4  560.64   50.49
  -3  -2  -4  115.09   12.50
  -3  -2  -4  123.59   11.70
  -3  -2  -4  136.69   12.00
   3   2   4  118.49   11.70
  -2  -2  -4  252.17   21.90
   2   2   4  222.48   21.70
  -1  -2  -4 2602.34  216.08
  -1  -2  -4 2781.42  217.28
   1   2   4 2379.36  216.18
   0  -2  -4 2438.86  183.88
   0  -2  -4 2084.69  185.08
   0   2   4 2080.09  184.08
   1  -2  -4 2226.48  188.48
   1  -2  -4 2432.86  189.88
   1  -2  -4 1867.41  188.08
  -1   2   4 2499.75  188.68
   2  -2  -4  160.28   13.70
  -2   2   4  164.18   15.20
  -2   2   4  129.99   13.90
   3  -2  -4   52.99    8.20
   3  -2  -4   68.99    7.30
  -3   2   4   73.99    7.30
  -3   2   4   51.49    7.40
   4  -2  -4  541.65   41.80
   4  -2  -4  446.26   42.80
  -4   2   4  444.66   41.80
  -4   2   4  481.15   42.80
   5  -2  -4  143.89   12.70
   5  -2  -4  108.99   14.20
   5  -2  -4  115.19   13.10
  -5   2   4  141.79   13.40
   6  -2  -4   40.40    8.20
   6  -2  -4   39.20    7.70
   6  -2  -4   48.70    5.60
  -6   2   4   39.90    7.00
  -6   2   4   47.10    8.40
  -6   2   4   30.10    5.60
   7  -2  -4   49.40   10.60
  -7   2   4   25.30    5.70
  -7   2   4   32.70    5.90
  -7   2   4   27.90    6.80
   8  -2  -4   28.60    6.00
  -8   2   4   43.20    8.00
  -8   2   4   28.80    5.70
  -8   2   4   20.10    5.70
   9  -2  -4  161.18   16.70
  -9   2   4  126.89   22.20
  -9   2   4  185.58   16.30
  -9   2   4  163.48   18.90
  -9   2   4  181.18   20.00
  10  -2  -4   10.80    4.80
  10  -2  -4    6.40    5.70
  10  -2  -4   13.20    3.50
 -10   2   4   15.90    4.10
 -10   2   4   17.90    5.60
 -10   2   4   14.90    4.70
  11  -2  -4   96.79   11.50
  11  -2  -4  104.99   15.30
 -11   2   4   93.39   12.40
 -11   2   4   98.79   10.30
  12  -2  -4   16.90    4.20
 -12   2   4   16.90    4.70
 -12   2   4   20.70    3.60
 -12   2   4   15.20    3.60
  13  -2  -4   28.10    5.30
  13  -2  -4   25.70    4.20
 -13   2   4   28.30    4.10
 -13   2   4   27.50    5.80
 -13  -1  -4    9.40    5.10
 -13  -1  -4    9.30    2.10
 -13  -1  -4    6.90    3.60
 -12  -1  -4    5.30    3.70
 -12  -1  -4    1.40    3.10
 -12  -1  -4    0.10    2.10
 -12  -1  -4    3.10    1.90
  12   1   4    2.50    1.60
 -11  -1  -4   21.30    3.80
 -11  -1  -4   29.60    5.60
 -10  -1  -4   86.49   13.60
 -10  -1  -4  114.59   12.00
 -10  -1  -4  132.19   15.20
 -10  -1  -4  121.89   12.20
 -10  -1  -4   90.09   14.70
 -10  -1  -4  114.89   15.40
  10   1   4  143.89   13.60
  -9  -1  -4   89.19   10.70
  -9  -1  -4   96.89   15.60
  -9  -1  -4   90.09   11.00
  -9  -1  -4  111.29   14.20
  -9  -1  -4   79.49   14.10
   9   1   4  101.59   10.70
  -8  -1  -4   13.80    3.40
  -8  -1  -4   13.00    3.80
  -7  -1  -4   -1.30    1.40
  -7  -1  -4   -2.40    1.90
  -7  -1  -4   -1.50    2.90
   7   1   4   -0.90    1.90
   7   1   4   -5.50    3.20
  -6  -1  -4   -0.70    1.60
  -6  -1  -4    2.40    1.40
  -6  -1  -4    2.00    2.70
   6   1   4    8.10    3.70
  -5  -1  -4  199.28   19.00
  -5  -1  -4  204.58   19.80
   5   1   4  196.38   19.90
   5   1   4  238.58   19.80
  -4  -1  -4 1273.57  106.19
  -4  -1  -4 1236.28  105.79
  -3  -1  -4    0.80    1.00
  -3  -1  -4    1.10    1.30
  -3  -1  -4   -2.60    1.60
  -2  -1  -4  323.47   28.30
  -2  -1  -4  320.77   27.80
   2   1   4  319.57   27.90
  -1  -1  -4  164.88   13.60
  -1  -1  -4  164.88   14.70
   1   1   4  129.29   13.60
   0  -1  -4    2.90    1.30
   0  -1  -4    4.40    1.70
   0   1   4    3.70    1.00
   1  -1  -4  104.99   11.00
   1  -1  -4  115.29   11.10
  -1   1   4   92.29    9.90
  -1   1   4  116.79    9.90
   2  -1  -4  197.68   18.30
   2  -1  -4  201.58   17.30
  -2   1   4  182.98   17.50
  -2   1   4  190.68   17.40
   3  -1  -4    0.50    1.10
   3  -1  -4    1.00    1.90
  -3   1   4    0.90    1.60
  -3   1   4    0.20    1.30
  -3   1   4    2.10    1.70
   4  -1  -4  610.04   59.89
   4  -1  -4  738.73   59.09
  -4   1   4  697.63   60.19
  -4   1   4  706.53   59.39
   5  -1  -4  191.28   19.20
   5  -1  -4  194.98   18.00
   5  -1  -4  200.78   18.60
  -5   1   4  212.38   19.20
  -5   1   4  161.78   18.30
  -5   1   4  163.18   18.60
   6  -1  -4   -1.40    1.90
   6  -1  -4   -3.80    2.60
   6  -1  -4    2.40    1.30
  -6   1   4   -0.30    2.30
  -6   1   4    0.60    2.30
  -6   1   4    3.20    2.10
   7  -1  -4   -4.20    2.80
   7  -1  -4    2.20    1.20
  -7   1   4    0.10    2.20
  -7   1   4    0.20    2.60
   8  -1  -4   13.70    4.70
  -8   1   4   17.20    4.60
  -8   1   4   14.60    4.30
  -8   1   4   12.80    4.30
  -9   1   4   84.59   13.30
  -9   1   4   83.89   19.00
  -9   1   4   82.29   14.40
  -9   1   4   77.79    9.50
  -9   1   4   97.19   13.10
  -9   1   4  102.39   19.10
  10  -1  -4   83.49   17.30
  10  -1  -4  100.79   12.00
 -10   1   4  132.89   15.80
 -10   1   4  105.89   14.20
 -10   1   4  124.09   14.20
 -10   1   4  122.69   14.50
 -10   1   4  110.39   11.20
  11  -1  -4   41.10    6.20
  11  -1  -4   47.40   14.40
 -11   1   4   28.80    6.80
 -11   1   4   44.80    5.60
 -11   1   4   43.20    9.00
 -11   1   4   38.20    8.10
  12  -1  -4   -1.40    6.50
  12  -1  -4    1.30    2.80
 -12   1   4    1.20    1.50
 -12   1   4    5.20    3.60
 -12   1   4    1.30    2.40
  13  -1  -4    9.60    1.90
  13  -1  -4    7.90    2.70
 -13   1   4   13.90    4.10
 -13   1   4    8.30    1.70
 -13   1   4   12.00    4.00
 -13   0  -4   27.60    4.60
 -13   0  -4   28.10    6.80
 -13   0  -4   18.60    5.50
  13   0   4   30.00    4.60
 -12   0  -4  335.97   35.80
 -12   0  -4  403.86   33.90
 -12   0  -4  403.16   35.90
 -11   0  -4    7.40    4.10
 -11   0  -4    7.40    3.50
 -11   0  -4    4.80    2.20
 -10   0  -4  144.79   18.10
 -10   0  -4  187.88   16.30
 -10   0  -4  180.38   19.90
 -10   0  -4  197.88   17.30
 -10   0  -4  149.69   19.30
  10   0   4  182.48   17.50
  10   0   4  133.39   28.60
  -9   0  -4   -0.10    2.40
  -9   0  -4   -2.30    4.20
  -9   0  -4   -1.40    1.90
  -9   0  -4   -3.70    5.10
  -9   0  -4   -1.50    2.40
  -9   0  -4   -3.50    2.90
   9   0   4   13.80    7.30
   9   0   4    0.90    1.70
  -8   0  -4  435.16   43.20
  -8   0  -4  469.65   42.10
   8   0   4  554.24   53.99
  -7   0  -4   84.19    8.60
  -7   0  -4   67.29    9.40
   7   0   4   51.19   11.80
   7   0   4   70.49   12.50
   7   0   4   78.79   12.40
  -6   0  -4    0.30    1.80
  -6   0  -4   -0.90    2.60
  -6   0  -4   -0.40    1.20
   6   0   4    0.10    3.10
   6   0   4    0.70    1.80
   6   0   4    0.00    3.60
  -5   0  -4  141.29   12.90
   5   0   4   99.49   12.90
   5   0   4  118.29   12.40
  -4   0  -4    4.00    2.00
  -4   0  -4    2.10    1.60
   4   0   4    1.00    1.80
   4   0   4    2.10    1.40
  -3   0  -4    0.80    1.20
   3   0   4   -0.40    1.10
   3   0   4   -1.70    1.20
  -2   0  -4  244.08   20.50
   2   0   4  223.08   20.50
   1   0   4 1890.61  184.78
   1   0   4 2410.46  184.78
   1   0   4 2329.47  184.88
   0   0  -4 4621.34  356.66
   0   0  -4 4072.19  356.06
   0   0   4 4381.86  356.16
   0   0   4 3876.31  356.16
   0   0   4 4396.96  355.86
   1   0  -4 2030.30  168.08
   1   0  -4 2168.68  168.68
  -1   0   4 1951.60  167.88
  -1   0   4 2118.59  167.68
  -1   0   4 1763.72  167.98
  -2   0   4  151.28   14.30
   3   0  -4   -1.10    1.60
  -3   0   4    1.30    1.30
  -3   0   4    1.90    1.70
  -3   0   4   -0.20    1.90
   4   0  -4    2.40    1.50
   4   0  -4    3.30    2.50
  -4   0   4    1.00    1.70
  -4   0   4    3.50    1.90
  -4   0   4    1.40    1.50
   5   0  -4  106.79   10.40
   5   0  -4   77.79   11.10
  -5   0   4   91.89   10.00
  -5   0   4   79.59   10.70
  -5   0   4  105.89   13.40
   6   0  -4   -1.70    1.30
   6   0  -4    1.10    1.90
  -6   0   4   -3.10    3.00
  -6   0   4   -1.10    2.30
  -6   0   4   -1.20    1.80
   7   0  -4   54.99    9.90
   7   0  -4   55.19    9.90
   7   0  -4   57.59    6.50
  -7   0   4   43.90    9.40
  -7   0   4   52.89    8.00
  -7   0   4   60.29   10.40
   8   0  -4  435.86   37.80
  -8   0   4  446.86   41.20
  -8   0   4  433.26   40.20
  -8   0   4  394.26   39.00
   9   0  -4    1.20    1.70
  -9   0   4   -8.90    5.50
  -9   0   4    2.00    4.80
  -9   0   4    3.80    5.20
  -9   0   4    3.80    3.70
  -9   0   4    3.20    2.50
  10   0  -4  152.88   21.50
  10   0  -4  155.48   16.20
 -10   0   4  181.48   19.70
 -10   0   4  132.19   17.60
 -10   0   4  132.59   20.90
 -10   0   4  181.38   18.70
 -10   0   4  193.58   18.40
 -10   0   4  162.58   15.40
  11   0  -4    5.10    2.00
 -11   0   4    1.40    3.80
 -11   0   4    7.00    3.70
 -11   0   4    2.70    1.90
 -11   0   4    0.50    2.50
  12   0  -4  259.87   31.20
 -12   0   4  371.76   30.50
 -12   0   4  315.97   30.60
 -12   0   4  334.17   28.10
  13   0  -4   23.30    4.90
 -13   0   4   24.30    5.30
 -13   0   4   14.70    4.20
 -13   1  -4    1.90    1.60
 -13   1  -4    6.80    4.20
 -13   1  -4    3.50    4.00
  13  -1   4    2.90    1.70
 -12   1  -4   -0.80    2.80
 -12   1  -4    2.60    2.00
 -12   1  -4    1.40    3.50
 -12   1  -4   -2.60    2.10
  12  -1   4   -1.20    2.30
 -11   1  -4  242.48   20.50
 -11   1  -4  202.38   22.80
 -11   1  -4  191.68   19.20
 -11   1  -4  230.58   23.10
  11  -1   4  207.38   21.00
 -10   1  -4    4.90    3.10
 -10   1  -4   12.10    2.90
 -10   1  -4   14.70    5.80
 -10   1  -4    2.40    2.40
  10  -1   4   25.30   10.40
  10  -1   4    7.60    2.90
  10  -1   4  -10.40    8.90
  -9   1  -4   39.00    6.30
  -9   1  -4   50.39    7.20
  -9   1  -4   46.70    7.40
  -9   1  -4   44.70    8.90
  -8   1  -4    9.00    2.70
  -8   1  -4   10.00    3.40
   8  -1   4   17.30    7.10
   8  -1   4    9.70    2.70
  -7   1  -4  411.56   37.20
  -7   1  -4  352.86   35.60
   7  -1   4  403.86   39.70
   7  -1   4  374.66   39.20
   7  -1   4  435.06   36.00
   7  -1   4  453.35   39.00
  -6   1  -4  212.98   21.30
  -6   1  -4  224.78   22.50
   6  -1   4  236.58   21.60
   6  -1   4  262.97   23.90
   6  -1   4  249.18   24.60
  -5   1  -4  297.67   31.30
  -5   1  -4  425.16   33.70
   5  -1   4  356.86   32.90
   5  -1   4  321.07   33.50
   5  -1   4  415.46   32.90
  -4   1  -4  240.88   19.00
   4  -1   4  220.48   19.70
   4  -1   4  179.98   20.10
   4  -1   4  192.48   19.80
  -3   1  -4    1.30    1.50
  -3   1  -4    2.70    1.10
   3  -1   4    0.30    1.70
   3  -1   4    0.00    1.50
   2  -1   4  325.37   29.80
   2  -1   4  349.27   29.60
  -1   1  -4  449.56   36.00
  -1   1  -4  413.26   36.20
   1  -1   4  373.76   36.40
   1  -1   4  446.26   35.90
   0   1  -4    1.60    1.40
   0   1  -4    0.60    1.70
   0  -1   4    2.60    1.50
   0  -1   4    3.20    0.90
   0  -1   4    3.60    1.70
   1   1  -4  381.96   33.50
  -1  -1   4  375.26   33.10
  -1  -1   4  404.56   32.30
  -1  -1   4  353.96   33.20
   2   1  -4  538.55   48.90
  -2  -1   4  582.44   47.60
   3   1  -4    1.20    2.10
  -3  -1   4    1.60    1.70
  -3  -1   4    2.90    1.40
  -3  -1   4    1.10    1.40
   4   1  -4  144.59   20.80
  -4  -1   4  190.18   18.00
  -4  -1   4  193.98   17.50
  -4  -1   4  170.08   18.20
  -4  -1   4  198.68   17.00
   5   1  -4  281.37   28.80
   5   1  -4  305.97   27.60
  -5  -1   4  318.07   28.00
  -5  -1   4  323.17   30.40
  -5  -1   4  291.27   27.20
   6   1  -4  199.68   18.40
   6   1  -4  184.18   21.00
   6   1  -4  205.68   20.20
  -6  -1   4  219.78   20.90
  -6  -1   4  192.58   19.40
  -6  -1   4  234.88   23.50
   7   1  -4  316.27   32.90
  -7  -1   4  374.26   32.70
  -7  -1   4  325.77   31.10
   8   1  -4   -2.90    4.20
  -8  -1   4    6.20    4.00
  -8  -1   4    3.50    4.10
  -8  -1   4    7.20    2.90
   9   1  -4   63.39    7.50
  -9  -1   4   46.10    8.60
  -9  -1   4   67.79   14.30
  -9  -1   4   48.10   10.60
  -9  -1   4   67.39   11.40
  10   1  -4    6.80    3.00
  10   1  -4    5.30    5.30
 -10  -1   4    4.90    2.50
 -10  -1   4   11.50    5.80
 -10  -1   4    5.90    3.70
 -10  -1   4    7.00    4.10
 -10  -1   4    7.60    3.40
 -10  -1   4    9.50    4.80
  11   1  -4  186.58   18.60
 -11  -1   4  196.78   20.40
 -11  -1   4  165.98   21.40
 -11  -1   4  188.38   19.60
 -11  -1   4  201.98   17.70
 -12  -1   4   -2.70    2.40
 -12  -1   4    4.10    3.10
  13   1  -4    3.40    2.10
 -13  -1   4    3.10    2.30
 -13  -1   4    3.70    2.50
 -13   2  -4   10.50    2.40
 -13   2  -4   19.20    4.80
 -13   2  -4    6.70    3.60
  13  -2   4    9.10    2.20
 -12   2  -4   86.99    9.30
 -12   2  -4   85.89   11.70
 -12   2  -4   81.39   11.60
  12  -2   4   80.19   10.00
 -11   2  -4    0.20    2.10
 -11   2  -4   -0.20    3.20
 -11   2  -4    3.00    2.10
 -11   2  -4   -0.20    3.90
  11  -2   4    2.70    2.00
 -10   2  -4   31.80    5.30
 -10   2  -4   36.20    5.30
 -10   2  -4   26.70    6.80
 -10   2  -4   36.20    8.50
 -10   2  -4   26.00    5.90
  10  -2   4    6.10   12.60
  10  -2   4   38.20    6.20
  -9   2  -4    1.10    2.60
  -9   2  -4    6.50    4.50
  -9   2  -4   -0.10    6.00
   9  -2   4    2.30    1.90
  -8   2  -4   44.90    7.10
  -8   2  -4   50.89    8.30
   8  -2   4   50.19    6.70
   8  -2   4   58.99   14.00
   8  -2   4   41.50    9.70
  -7   2  -4   96.99   11.10
  -7   2  -4   98.49   12.40
   7  -2   4  131.89   16.10
   7  -2   4  103.69   17.10
   7  -2   4  109.89   15.50
  -6   2  -4   39.20    5.30
  -6   2  -4   34.70    6.80
   6  -2   4   45.20    8.60
   6  -2   4   47.20    5.70
   6  -2   4   27.90    5.80
  -5   2  -4  492.55   45.20
   5  -2   4  536.05   46.20
   5  -2   4  543.35   45.20
   5  -2   4  519.55   46.70
   5  -2   4  496.55   47.50
  -4   2  -4  437.16   37.80
   4  -2   4  447.26   38.80
   4  -2   4  380.06   42.50
   4  -2   4  477.15   40.60
   3  -2   4   18.60    5.10
   3  -2   4   10.40    2.30
   3  -2   4   10.20    2.70
  -2   2  -4  204.28   16.50
   2  -2   4  191.08   17.20
   2  -2   4  151.48   17.20
  -1   2  -4  608.64   56.39
  -1   2  -4  631.14   55.49
  -1   2  -4  717.93   55.39
   1  -2   4  692.73   55.29
   1  -2   4  623.94   56.19
   0   2  -4 1322.97  107.49
   0  -2   4 1108.59  106.99
   0  -2   4 1433.96  108.99
   0  -2   4 1266.27  108.29
   1   2  -4  778.22   60.49
   1   2  -4  728.63   58.89
  -1  -2   4  650.13   60.59
  -1  -2   4  638.14   58.59
  -2  -2   4  215.78   22.00
  -2  -2   4  288.97   21.10
  -2  -2   4  208.08   24.80
   3   2  -4   28.20    6.80
  -3  -2   4   35.50    5.60
  -3  -2   4   31.30    6.30
  -3  -2   4   31.80    7.10
  -3  -2   4   43.10    6.10
   4   2  -4  392.76   41.70
  -4  -2   4  503.65   40.30
  -4  -2   4  451.85   42.70
  -4  -2   4  519.95   41.30
  -4  -2   4  498.05   41.60
  -4  -2   4  416.96   41.80
   5   2  -4  474.75   43.70
   5   2  -4  467.25   41.30
  -5  -2   4  449.16   42.70
  -5  -2   4  414.76   40.40
  -5  -2   4  504.25   42.10
  -5  -2   4  485.95   41.60
   6   2  -4   29.60    6.30
   6   2  -4   46.90    8.40
  -6  -2   4   31.50    5.90
  -6  -2   4   30.20    5.50
  -6  -2   4   44.30    8.20
  -6  -2   4   38.10    7.10
   7   2  -4   71.99   13.50
  -7  -2   4   87.09   10.10
  -7  -2   4   84.29   11.80
  -8  -2   4   43.30    7.20
  -8  -2   4   27.50    6.30
  -8  -2   4   41.20    8.10
  -9  -2   4    6.20    7.90
  -9  -2   4    7.10    4.40
  -9  -2   4    2.60    5.00
  -9  -2   4   -2.40    3.50
 -10  -2   4   44.00    8.90
 -10  -2   4   28.40    8.10
 -10  -2   4   35.60    7.80
 -11  -2   4   -1.80    3.00
 -11  -2   4    3.20    3.50
 -11  -2   4    3.50    4.40
  12   2  -4   66.79    8.30
 -12  -2   4   68.79    9.50
 -12  -2   4   72.19    9.70
 -13  -2   4    5.20    3.00
 -13  -2   4   10.10    2.90
 -13   3  -4   41.50    7.90
 -13   3  -4   35.20    4.80
 -12   3  -4   25.90    6.10
 -12   3  -4   25.70    4.30
 -12   3  -4   21.90    5.10
  12  -3   4   10.50    5.50
  12  -3   4   21.70    4.40
 -11   3  -4   -1.90    3.30
 -11   3  -4   -2.50    1.80
 -11   3  -4   -0.30    1.50
 -11   3  -4   -5.10    3.40
  11  -3   4    0.50    1.90
 -10   3  -4    1.00    4.60
 -10   3  -4    2.70    3.10
 -10   3  -4   -3.30    1.80
 -10   3  -4    0.10    4.40
 -10   3  -4   -4.60    5.50
  10  -3   4    1.00    1.80
  -9   3  -4  229.88   19.60
  -9   3  -4  187.78   19.90
  -9   3  -4  200.08   23.80
  -9   3  -4  200.18   23.40
  -9   3  -4  203.98   22.20
   9  -3   4  235.28   28.40
   9  -3   4  210.68   35.30
   9  -3   4  244.48   21.60
  -8   3  -4  205.98   20.50
  -8   3  -4  215.78   21.90
   8  -3   4  203.28   25.80
   8  -3   4  233.78   21.10
   8  -3   4  206.38   26.70
  -7   3  -4    0.80    1.60
  -7   3  -4   -0.40    3.80
   7  -3   4   -0.10    7.30
   7  -3   4    0.10    1.50
   7  -3   4   -0.90    4.20
  -6   3  -4  221.38   21.30
  -6   3  -4  225.18   22.30
   6  -3   4  217.18   25.20
   6  -3   4  259.87   21.80
   6  -3   4  227.98   24.80
  -5   3  -4  515.45   46.20
  -5   3  -4  593.84   47.20
   5  -3   4  539.95   48.50
   5  -3   4  537.75   48.00
   5  -3   4  475.05   49.30
  -4   3  -4  199.48   16.50
   4  -3   4  169.78   18.80
   4  -3   4  153.68   18.80
   4  -3   4  174.88   21.80
  -3   3  -4 4644.94  351.06
   3  -3   4 4009.70  353.26
   3  -3   4 3942.51  351.66
  -2   3  -4 1698.13  125.49
  -2   3  -4 1313.67  125.29
   2  -3   4 1461.55  126.29
   2  -3   4 1571.04  127.59
   2  -3   4 1413.66  125.99
  -1   3  -4    2.40    2.20
  -1   3  -4    0.20    0.80
   1  -3   4   -0.20    1.60
   1  -3   4    1.00    0.80
   1  -3   4    0.70    1.50
   1  -3   4    0.90    1.40
   1  -3   4    3.30    2.30
   0   3  -4   -1.30    2.30
   0   3  -4    0.20    0.90
   0  -3   4   -0.40    1.80
   0  -3   4    1.50    2.40
   0  -3   4   -0.80    1.50
   0  -3   4   -1.10    1.20
   1   3  -4    0.70    0.90
  -1  -3   4    3.30    1.90
  -1  -3   4    1.80    1.50
  -1  -3   4    2.10    2.00
   2   3  -4 1615.44  133.49
  -2  -3   4 1592.14  134.59
  -2  -3   4 1570.04  134.79
   3   3  -4 5163.08  451.55
  -3  -3   4 4918.31  453.05
  -3  -3   4 5711.13  452.05
  -3  -3   4 5296.07  453.65
  -3  -3   4 5758.22  452.35
  -3  -3   4 5575.64  450.75
   4   3  -4  268.87   23.20
  -4  -3   4  194.68   22.60
  -4  -3   4  243.88   21.90
  -4  -3   4  222.48   22.30
  -4  -3   4  223.78   21.30
  -4  -3   4  181.58   21.40
   5   3  -4  619.54   51.39
  -5  -3   4  546.95   50.89
  -5  -3   4  520.65   51.19
  -5  -3   4  540.55   48.80
  -5  -3   4  553.84   49.50
  -5  -3   4  572.34   49.90
   6   3  -4  219.88   23.10
   6   3  -4  204.78   21.60
  -6  -3   4  174.38   19.60
  -6  -3   4  240.48   22.20
  -6  -3   4  217.98   22.60
  -6  -3   4  211.58   23.70
  -6  -3   4  229.78   22.80
   7   3  -4   -1.10    4.10
  -7  -3   4   -1.30    2.00
  -7  -3   4   -0.70    2.70
   8   3  -4  155.38   22.00
  -8  -3   4  191.38   20.50
  -8  -3   4  188.98   20.50
  -8  -3   4  161.98   17.60
   9   3  -4  239.18   21.70
  -9  -3   4  263.37   25.20
  -9  -3   4  201.08   25.20
 -10  -3   4    0.80    3.60
 -10  -3   4   -1.20    3.00
 -11  -3   4   -1.30    3.80
 -11  -3   4    0.20    3.20
 -12  -3   4   15.60    3.70
 -12  -3   4   21.20    4.60
 -13  -3   4   23.60    4.50
 -13  -3   4   28.40    5.50
 -13   4  -4   65.39    8.40
 -13   4  -4   64.29    6.90
 -13   4  -4   50.39    7.80
 -12   4  -4    8.40    4.00
 -12   4  -4    5.00    1.80
 -12   4  -4    9.90    3.70
  12  -4   4    8.20    2.60
 -11   4  -4  114.59   11.30
 -11   4  -4  122.59   15.00
 -11   4  -4   83.89   14.00
  11  -4   4  104.79   12.00
 -10   4  -4  209.98   23.40
 -10   4  -4  205.38   19.50
 -10   4  -4  196.38   18.90
 -10   4  -4  232.68   23.50
  10  -4   4  198.18   21.00
  -9   4  -4   48.30    6.60
  -9   4  -4   54.09    9.00
  -9   4  -4   52.09   10.70
  -9   4  -4   38.60    7.90
  -9   4  -4   52.69    6.90
   9  -4   4   32.40   10.80
   9  -4   4   57.19    8.00
  -8   4  -4  107.99   12.50
  -8   4  -4   85.99   16.80
  -8   4  -4   83.59   10.30
  -8   4  -4   96.09   11.00
   8  -4   4  107.49   11.60
   8  -4   4   94.19   17.10
  -7   4  -4   63.79    8.10
  -7   4  -4   60.89    9.20
   7  -4   4   66.39    8.10
  -6   4  -4   35.90    5.30
  -6   4  -4   28.30    5.60
   6  -4   4   17.10    7.70
   6  -4   4   38.40    5.30
  -5   4  -4  541.15   45.00
   5  -4   4  437.46   50.39
   5  -4   4  541.05   45.20
  -4   4  -4   45.60    5.40
   4  -4   4   37.50    5.30
   4  -4   4   30.90    7.60
  -3   4  -4  475.15   36.20
   3  -4   4  404.36   37.70
   3  -4   4  346.87   38.20
  -2   4  -4   24.10    5.20
  -2   4  -4   20.60    3.50
   2  -4   4   11.90    3.00
   2  -4   4   13.10    3.20
   2  -4   4   19.30    5.10
  -1   4  -4   57.49    6.30
   1  -4   4   63.59    7.60
   1  -4   4   50.69    7.70
   1  -4   4   48.30    9.20
   0   4  -4    9.60    2.10
   0  -4   4   15.00    4.30
   0  -4   4    8.70    2.60
   0  -4   4    9.90    2.30
   0  -4   4   10.20    3.50
   1   4  -4   56.59    6.50
  -1  -4   4   66.49    8.00
  -1  -4   4   59.39    8.20
   2   4  -4   13.70    2.60
  -2  -4   4   15.60    4.50
  -2  -4   4   15.50    3.30
  -2  -4   4   21.10    5.50
  -3  -4   4  488.85   42.10
  -3  -4   4  461.35   43.00
  -3  -4   4  453.85   43.70
   4   4  -4   42.50    8.90
  -4  -4   4   49.80    8.10
  -4  -4   4   52.59    9.90
  -4  -4   4   37.10    5.90
  -4  -4   4   49.10    7.80
  -4  -4   4   45.60    8.40
   5   4  -4  442.86   43.10
  -5  -4   4  500.75   42.10
  -5  -4   4  444.46   43.70
  -5  -4   4  484.85   44.40
  -5  -4   4  390.06   39.80
  -5  -4   4  508.15   42.00
   6   4  -4   30.20    4.50
   6   4  -4   25.40    6.50
  -6  -4   4   21.50    5.40
  -6  -4   4   17.70    4.70
  -6  -4   4   25.80    6.60
   7   4  -4   45.40    8.90
  -7  -4   4   51.39    8.80
  -7  -4   4   52.69   10.50
  -7  -4   4   35.80    6.10
  -7  -4   4   54.29   12.00
   8   4  -4   91.29   11.50
  -8  -4   4   99.09   13.80
  -8  -4   4   81.19   14.10
   9   4  -4   58.89    7.10
  -9  -4   4   51.19   10.20
  -9  -4   4   37.00    8.00
  -9  -4   4   67.39   10.60
 -10  -4   4  233.88   22.60
 -10  -4   4  166.38   24.80
 -10  -4   4  224.08   21.70
 -10  -4   4  190.48   24.50
 -11  -4   4  120.39   17.70
 -11  -4   4  109.69   14.60
 -11  -4   4  130.59   16.50
 -12  -4   4   11.70    3.40
 -13  -4   4   53.29    6.70
 -13   5  -4   54.19    6.10
 -13   5  -4   71.49    8.00
 -12   5  -4    0.80    1.30
 -12   5  -4   -0.40    3.80
 -12   5  -4   -1.90    3.60
 -12   5  -4    2.20    1.50
  12  -5   4    3.40    4.00
  12  -5   4   -1.30    2.10
 -11   5  -4   59.69    7.20
 -11   5  -4   57.69   11.00
 -11   5  -4   71.19    7.40
 -11   5  -4   45.70   10.30
  11  -5   4   62.69   10.30
  11  -5   4   61.79   10.30
 -10   5  -4   48.30    6.70
 -10   5  -4   56.39    6.90
 -10   5  -4   49.10    9.30
  10  -5   4   25.20   12.60
  10  -5   4   70.29    8.20
  -9   5  -4  280.17   23.90
  -9   5  -4  261.57   24.90
  -9   5  -4  256.47   23.20
   9  -5   4  220.68   31.20
   9  -5   4  283.37   25.30
   9  -5   4  209.88   34.00
  -8   5  -4   28.30   10.10
  -8   5  -4   36.80    8.20
   8  -5   4   25.40   10.70
  -7   5  -4  225.68   22.00
  -7   5  -4  241.78   23.10
   7  -5   4  176.28   27.10
   7  -5   4  255.47   22.60
  -6   5  -4   21.00    5.20
  -6   5  -4   13.80    4.00
   6  -5   4    9.30    6.70
  -5   5  -4  227.38   21.00
   5  -5   4  192.08   25.10
   5  -5   4  242.78   21.20
   5  -5   4  213.98   25.70
  -4   5  -4  834.42   69.09
   4  -5   4  887.01   71.79
   4  -5   4  762.62   70.79
   4  -5   4  733.33   68.79
  -3   5  -4    0.90    1.90
  -3   5  -4    2.30    1.50
   3  -5   4   10.70    4.30
   3  -5   4    0.60    2.30
   3  -5   4    7.90    3.10
  -2   5  -4  242.38   22.90
   2  -5   4  215.98   24.30
   2  -5   4  273.17   27.10
   2  -5   4  266.17   26.90
   2  -5   4  268.97   24.40
  -1   5  -4  577.84   54.19
   1  -5   4  684.73   55.69
   1  -5   4  631.24   56.59
   0   5  -4    1.00    1.30
   0  -5   4    3.00    3.20
   0  -5   4   -0.50    1.70
   0  -5   4   -3.00    2.00
   0  -5   4   -2.10    1.90
   1   5  -4  596.04   53.59
  -1  -5   4  521.05   55.79
  -1  -5   4  710.73   55.19
  -1  -5   4  650.83   56.89
  -1  -5   4  636.24   55.89
   2   5  -4  225.88   22.30
  -2  -5   4  258.27   24.70
  -2  -5   4  253.37   24.00
  -2  -5   4  228.58   25.60
  -2  -5   4  269.07   23.60
   3   5  -4    0.90    1.40
  -3  -5   4    8.10    3.40
  -3  -5   4    4.10    2.70
  -3  -5   4   -0.70    1.90
  -3  -5   4    1.30    2.80
   4   5  -4  644.44   62.89
   4   5  -4  657.13   62.59
  -4  -5   4  821.52   64.69
  -4  -5   4  787.12   67.39
  -4  -5   4  676.63   65.39
  -4  -5   4  823.12   64.59
   5   5  -4  202.98   20.60
   5   5  -4  192.38   19.40
   5   5  -4  224.58   23.60
  -5  -5   4  235.58   25.00
  -5  -5   4  213.68   22.40
  -5  -5   4  233.68   22.40
  -5  -5   4  202.78   22.00
   6   5  -4   15.50    6.70
  -6  -5   4   16.90    6.20
  -6  -5   4   16.10    5.30
  -6  -5   4   17.20    5.50
   7   5  -4  229.88   26.60
  -7  -5   4  237.78   24.20
  -7  -5   4  202.28   23.90
  -7  -5   4  242.18   27.40
   8   5  -4   47.40    6.70
  -8  -5   4   66.29   11.80
  -8  -5   4   54.99   10.00
  -8  -5   4   54.89   10.40
   9   5  -4  277.67   33.80
  -9  -5   4  277.97   27.40
  -9  -5   4  287.37   27.10
  -9  -5   4  240.08   28.80
  -9  -5   4  259.57   27.90
 -10  -5   4   67.19   11.00
 -10  -5   4   75.79   10.50
 -10  -5   4   58.49   11.20
 -11  -5   4   61.19    8.90
 -12  -5   4    2.80    3.80
 -12   6  -4    6.90    3.20
 -12   6  -4    6.00    1.70
  12  -6   4    8.50    3.10
 -11   6  -4   36.20    5.10
 -11   6  -4   34.10    7.20
 -11   6  -4   31.70    6.90
 -11   6  -4   33.80    5.10
  11  -6   4   32.20    6.30
  11  -6   4   45.20    7.70
 -10   6  -4  455.55   41.70
 -10   6  -4  444.56   48.50
 -10   6  -4  485.05   45.10
 -10   6  -4  464.05   42.20
  10  -6   4  560.44   43.70
  10  -6   4  489.25   43.60
  -9   6  -4  347.97   32.90
  -9   6  -4  311.77   31.70
   9  -6   4  380.06   45.40
   9  -6   4  364.46   33.20
   9  -6   4  424.06   45.90
  -8   6  -4    0.90    2.20
  -8   6  -4    3.40    2.50
  -8   6  -4    2.40    2.20
   8  -6   4   -2.10    4.10
   8  -6   4   -0.10    2.40
   8  -6   4   -8.40    6.60
   8  -6   4   -5.10    8.00
  -7   6  -4  199.28   19.00
  -7   6  -4  197.48   20.10
   7  -6   4  197.08   20.30
   7  -6   4  253.97   28.20
   7  -6   4  199.28   26.50
  -6   6  -4    8.20    2.50
   6  -6   4    8.30    3.00
   6  -6   4    7.40    7.40
   6  -6   4   -0.90    6.00
   5  -6   4  184.48   20.00
   5  -6   4  258.47   27.30
   5  -6   4  217.48   26.00
  -4   6  -4   -0.20    1.40
   4  -6   4   -3.50    3.70
   4  -6   4   -0.60    2.40
   4  -6   4   -1.80    4.40
   4  -6   4    7.20    4.00
  -3   6  -4  141.29   15.20
   3  -6   4  155.38   18.50
   3  -6   4  162.08   18.20
   3  -6   4  163.28   18.50
  -2   6  -4   29.80    5.00
   2  -6   4   26.00    6.50
   2  -6   4   37.50    8.50
   2  -6   4   18.90    5.90
  -1   6  -4 1154.78  101.69
  -1   6  -4 1035.00  103.49
   1  -6   4 1169.18  104.09
   1  -6   4 1223.98  102.79
   1  -6   4 1254.57  102.99
   1  -6   4 1334.57  104.79
   0   6  -4 1809.22  162.78
   0   6  -4 1868.31  165.08
   0  -6   4 2030.40  163.88
   0  -6   4 1975.90  163.98
   0  -6   4 2027.20  166.18
   0  -6   4 1876.61  165.08
   1   6  -4 1200.08   99.59
   1   6  -4 1131.69  100.89
  -1  -6   4 1089.89   97.79
  -1  -6   4 1226.68  102.39
  -1  -6   4 1139.59   99.39
  -1  -6   4 1073.49   98.09
  -2  -6   4   17.90    3.80
  -2  -6   4   20.60    5.50
  -2  -6   4   25.30    6.00
   3   6  -4  142.09   14.60
  -3  -6   4  146.59   16.60
  -3  -6   4  150.38   16.40
  -3  -6   4  144.79   18.60
   4   6  -4   -2.20    1.60
  -4  -6   4   -0.30    2.70
  -4  -6   4   -5.60    3.00
  -4  -6   4    1.20    3.30
  -4  -6   4   -1.40    2.80
   5   6  -4  174.38   17.20
   5   6  -4  155.68   21.90
  -5  -6   4  181.88   19.50
  -5  -6   4  173.48   22.80
  -5  -6   4  187.28   22.50
   6   6  -4    8.70    5.60
  -6  -6   4   10.90    5.40
  -6  -6   4    4.20    4.40
  -6  -6   4    8.50    3.90
   7   6  -4  144.99   15.90
   7   6  -4  165.38   22.00
  -7  -6   4  156.68   19.10
  -7  -6   4  168.28   19.60
  -7  -6   4  183.88   22.90
  -7  -6   4  167.28   18.40
  -8  -6   4   -6.70    4.70
  -8  -6   4   -0.40    3.80
  -8  -6   4   -1.80    4.10
  -8  -6   4   -3.20    3.40
   9   6  -4  270.87   35.00
  -9  -6   4  291.27   31.70
  -9  -6   4  279.67   31.90
 -10  -6   4  443.26   45.40
 -10  -6   4  534.95   46.20
 -12   7  -4   60.39    6.20
  12  -7   4   62.69    7.20
 -11   7  -4    3.40    2.00
  11  -7   4    5.00    3.10
 -10   7  -4    3.40    2.20
 -10   7  -4    3.40    1.90
  10  -7   4    4.20    3.80
  10  -7   4    3.80    7.70
  -9   7  -4    4.60    2.40
  -9   7  -4    9.20    2.30
   9  -7   4    0.50    3.30
   9  -7   4    5.40    3.30
  -8   7  -4   82.09   11.20
  -8   7  -4   81.69    9.30
   8  -7   4   96.89   11.90
   8  -7   4   96.79   23.10
   8  -7   4   89.19   12.80
  -7   7  -4  171.38   17.80
  -7   7  -4  178.68   16.60
  -7   7  -4  165.88   19.30
   7  -7   4  160.48   18.60
   7  -7   4  185.58   23.10
  -6   7  -4  286.57   26.90
   6  -7   4  268.47   29.40
   6  -7   4  270.37   29.20
   6  -7   4  333.97   34.80
  -5   7  -4  164.18   18.20
   5  -7   4  186.48   24.10
   5  -7   4  218.68   24.70
  -4   7  -4  122.59   14.40
   4  -7   4  140.79   19.20
   4  -7   4  157.68   19.60
  -3   7  -4  278.97   27.80
   3  -7   4  312.57   33.20
   3  -7   4  315.57   30.80
  -2   7  -4  188.18   17.80
  -2   7  -4  191.98   21.10
   2  -7   4  198.48   20.80
   2  -7   4  139.79   20.70
   2  -7   4  148.39   20.00
   2  -7   4  189.68   20.40
  -1   7  -4   55.79   10.80
  -1   7  -4   58.29    7.80
   1  -7   4   56.99    9.60
   1  -7   4   69.49   13.10
   1  -7   4   70.99   13.80
   1  -7   4   60.39   11.40
   0   7  -4    0.40    3.70
   0   7  -4   -1.10    1.40
   0  -7   4   -0.40    2.80
   0  -7   4   -0.40    3.20
   0  -7   4   -1.70    2.90
   1   7  -4   50.39    7.10
   1   7  -4   48.30    9.40
  -1  -7   4   57.09    9.40
  -1  -7   4   52.69   10.80
  -1  -7   4   56.99   10.30
   2   7  -4  179.38   17.00
   2   7  -4  156.28   18.60
  -2  -7   4  203.28   19.30
  -2  -7   4  158.18   19.00
  -2  -7   4  150.88   20.80
   3   7  -4  260.97   23.30
   3   7  -4  207.48   24.70
  -3  -7   4  261.37   27.90
  -3  -7   4  223.98   24.90
  -3  -7   4  247.28   25.50
  -3  -7   4  271.17   25.40
   4   7  -4  113.69   12.50
  -4  -7   4  128.89   17.10
  -4  -7   4  107.59   14.30
  -5  -7   4  158.88   20.50
  -5  -7   4  137.59   17.20
  -5  -7   4  155.68   18.10
   6   7  -4  251.37   28.10
   6   7  -4  271.37   24.80
  -6  -7   4  254.57   27.10
  -6  -7   4  238.18   29.10
  -6  -7   4  214.68   26.80
  -6  -7   4  271.57   26.80
   7   7  -4  204.58   20.10
   7   7  -4  213.98   29.90
  -7  -7   4  178.98   24.90
  -7  -7   4  160.28   21.60
  -7  -7   4  221.78   21.50
  -7  -7   4  214.58   21.80
  -8  -7   4   89.79   13.80
  -8  -7   4  115.19   13.30
  -8  -7   4  106.89   13.40
  -8  -7   4  113.59   19.10
  -9  -7   4    5.00    4.10
  -9  -7   4    3.20    3.20
  -9  -7   4    4.50    4.60
 -10  -7   4   -1.10    3.10
 -11   8  -4    4.20    1.40
  11  -8   4    9.90    2.40
 -10   8  -4   14.80    2.60
  -9   8  -4   24.90    4.50
   9  -8   4   23.40    4.60
   9  -8   4    6.10    8.20
  -8   8  -4   -0.10    1.70
   8  -8   4   -2.60    6.70
  -7   8  -4   54.19    9.00
  -7   8  -4   62.09    7.50
   7  -8   4   65.49   10.60
   7  -8   4   78.89   15.70
  -6   8  -4   55.19    8.40
  -6   8  -4   58.99    7.40
   6  -8   4   62.19   10.20
   6  -8   4   94.09   16.40
  -5   8  -4  128.09   13.60
  -5   8  -4  147.89   15.10
   5  -8   4  162.98   21.60
   5  -8   4  145.99   21.10
   5  -8   4  126.79   15.50
  -4   8  -4  288.87   28.70
   4  -8   4  291.67   33.30
   4  -8   4  333.87   32.60
  -3   8  -4   18.70    4.20
   3  -8   4   18.60    7.00
   3  -8   4   11.10    5.70
  -2   8  -4  117.59   12.80
  -2   8  -4   96.19   15.80
   2  -8   4  127.39   17.90
   2  -8   4  102.39   15.40
  -1   8  -4  136.99   17.20
   1  -8   4  106.39   18.30
   1  -8   4  156.18   23.40
   1  -8   4  121.99   16.40
   0   8  -4 1081.59   90.39
   0   8  -4  887.71   91.99
   0  -8   4 1199.78   92.29
   0  -8   4 1002.90   93.89
   1   8  -4  115.39   18.00
   1   8  -4  123.99   14.00
  -1  -8   4  165.18   22.20
  -1  -8   4  151.18   17.70
  -1  -8   4  114.59   17.80
   2   8  -4  108.39   12.10
   2   8  -4  119.39   17.30
  -2  -8   4   92.29   18.10
  -2  -8   4  106.19   14.30
   3   8  -4   18.00    5.20
   3   8  -4   21.40    5.40
  -3  -8   4   10.70    4.60
  -3  -8   4   12.70    5.50
  -3  -8   4    9.80    5.10
   4   8  -4  238.68   26.60
   4   8  -4  262.97   24.50
  -4  -8   4  260.47   26.40
  -4  -8   4  260.87   29.00
  -4  -8   4  230.08   26.10
   5   8  -4  135.59   18.00
  -5  -8   4  137.99   19.60
  -5  -8   4  140.39   17.60
  -5  -8   4  146.09   16.20
  -5  -8   4  110.89   17.80
  -5  -8   4  164.68   17.00
   6   8  -4   59.49   12.90
  -6  -8   4   52.79   10.40
  -6  -8   4   34.60    7.50
  -6  -8   4   69.69    9.50
  -6  -8   4   49.70    9.50
  -6  -8   4   46.30   10.20
   7   8  -4   43.30   10.50
  -7  -8   4   32.80    7.60
  -7  -8   4   53.29    7.80
  -7  -8   4   31.70    9.10
  -8  -8   4    0.20    3.90
  -8  -8   4   -1.70    2.70
  -9  -8   4    5.30    6.80
  -9  -8   4   14.70    4.70
  -9  -8   4   22.30    6.20
 -10  -8   4   18.80    4.60
   9  -9   4    6.70    3.00
   8  -9   4   16.30    4.10
   8  -9   4   11.80    8.10
   7  -9   4   46.60   10.90
   7  -9   4   30.50    5.40
  -6   9  -4   -1.30    2.20
   6  -9   4    2.30    7.10
   6  -9   4   -0.70    6.00
  -5   9  -4   88.89   10.60
   5  -9   4   86.99   16.50
   5  -9   4   79.59   18.20
   5  -9   4   63.89   10.60
   4  -9   4   40.00    7.70
  -3   9  -4    8.50    3.10
   3  -9   4    2.50    5.30
   3  -9   4   18.80    7.20
  -2   9  -4   -5.80    5.40
  -2   9  -4    0.00    2.10
   2  -9   4    0.30    4.80
   2  -9   4   -2.70    4.90
  -1   9  -4   -1.60    2.10
  -1   9  -4   -0.30    4.10
   1  -9   4   -2.10    5.50
   1  -9   4    0.80    4.40
   0   9  -4   -0.80    3.90
   0   9  -4   -1.90    1.90
   0  -9   4    2.40    4.80
   0  -9   4   -1.30    4.00
   1   9  -4    1.10    3.50
   1   9  -4   -3.40    2.10
  -1  -9   4   -5.40    4.40
  -1  -9   4   -5.90    3.20
   2   9  -4   -4.00    3.40
   2   9  -4    0.50    2.40
  -2  -9   4   -0.30    4.40
  -2  -9   4   -3.60    4.40
  -2  -9   4   -2.90    3.70
   3   9  -4   -2.90    2.80
   3   9  -4    8.80    4.50
  -3  -9   4   10.70    5.10
  -3  -9   4   10.10    5.30
  -4  -9   4   71.69   10.50
  -4  -9   4   55.49   11.10
  -4  -9   4   78.99   11.80
  -4  -9   4   46.00    8.20
   5   9  -4   72.99   14.20
   5   9  -4   96.89   14.60
  -5  -9   4   77.49   10.10
  -5  -9   4   83.09   14.90
  -5  -9   4   69.19   12.70
  -5  -9   4   88.99   12.10
  -5  -9   4   90.59   11.90
  -6  -9   4    2.40    2.10
  -6  -9   4    4.60    3.10
  -6  -9   4    1.40    2.80
  -6  -9   4   -1.10    5.00
  -6  -9   4   -9.10    6.00
  -6  -9   4   -7.50    6.20
  -7  -9   4   61.79    8.50
  -7  -9   4   45.80   13.30
  -7  -9   4   68.39    9.20
  -7  -9   4   53.69    9.30
  -8  -9   4   14.70    4.00
  -8  -9   4   10.50    3.80
  -8  -9   4    2.40    7.20
   9   9  -4   10.10    5.00
  -9  -9   4    7.50    3.30
  -9  -9   4    2.40    2.80
 -10  -9   4  207.58   20.50
  10 -10   4   95.29   10.70
   9 -10   4    2.70    2.20
   8 -10   4   -2.60    2.30
   8 -10   4   -8.40    8.40
   7 -10   4   74.19   10.40
   6 -10   4   97.29   17.50
   6 -10   4  103.99   12.30
  -5  10  -4    5.10    3.70
   5 -10   4    6.60    6.30
   5 -10   4   10.70    3.50
   5 -10   4   19.40   10.30
  -4  10  -4   -2.00    2.70
   4 -10   4    7.50    7.20
   4 -10   4    0.60    2.60
   4 -10   4   -7.90    6.20
   3 -10   4   -0.50    3.00
   3 -10   4   -3.20    2.40
   3 -10   4   -0.10    6.40
   3 -10   4   -6.30    5.80
   2 -10   4   17.90    4.80
   2 -10   4   28.10    8.00
   2 -10   4   37.40   10.00
  -1  10  -4  325.17   36.50
   1 -10   4  285.77   38.60
   1 -10   4  413.66   32.90
   1 -10   4  387.96   39.30
   0  10  -4  140.49   19.20
   0  10  -4  165.08   17.00
   0 -10   4  150.38   19.60
   0 -10   4  137.49   17.40
   0 -10   4  154.98   20.90
   0 -10   4  138.99   15.40
   1  10  -4  408.86   46.60
   1  10  -4  354.86   33.90
  -1 -10   4  325.27   36.70
  -1 -10   4  353.96   32.90
  -1 -10   4  316.37   33.90
  -1 -10   4  325.17   33.90
  -1 -10   4  345.27   35.70
   2  10  -4   52.59   11.10
   2  10  -4   38.70    8.60
  -2 -10   4   38.20   10.30
  -2 -10   4   45.80   11.10
  -2 -10   4   46.00    7.50
   3  10  -4   -2.90    3.80
   3  10  -4   -3.10    2.90
  -3 -10   4   -1.00    2.60
  -3 -10   4   -1.90    4.80
  -3 -10   4    0.00    2.80
  -3 -10   4   -2.40    1.60
   4  10  -4    4.20    4.40
  -4 -10   4    6.60    4.00
  -4 -10   4    0.70    4.20
  -4 -10   4    4.40    2.20
  -4 -10   4    6.10    5.70
   5  10  -4   -5.30    8.30
  -5 -10   4    7.00    2.50
  -5 -10   4    1.20    6.00
  -5 -10   4    3.40    7.40
  -5 -10   4   16.80    4.40
  -5 -10   4   12.20    4.30
  -5 -10   4    4.50    9.40
  -6 -10   4  128.89   15.00
  -6 -10   4  108.29   13.90
  -6 -10   4  114.09   12.90
  -7 -10   4   96.99   10.90
  -7 -10   4   89.69   12.20
  -7 -10   4   82.09   11.50
   8  10  -4    2.70    5.10
  -8 -10   4   -0.50    2.80
  -8 -10   4   -1.60    2.20
  -8 -10   4    2.50    2.10
  -9 -10   4    9.70    3.90
  -9 -10   4    6.20    2.90
 -10 -10   4  110.49   11.90
   9 -11   4    0.70    1.80
   8 -11   4    0.70    2.10
   7 -11   4    2.20    2.40
   6 -11   4   29.90    8.70
   6 -11   4   18.30    3.90
   5 -11   4   63.29   13.50
   5 -11   4   49.70    8.50
  -4  11  -4   71.99   10.40
   4 -11   4   50.09   12.20
   4 -11   4   47.30    8.40
  -3  11  -4    9.20    6.20
   3 -11   4    7.20    3.10
   3 -11   4   -2.50    5.80
   2 -11   4  478.05   44.30
   2 -11   4  434.86   43.20
   2 -11   4  373.96   37.40
  -1  11  -4   -2.30    5.50
  -1  11  -4    5.30    3.30
   1 -11   4   10.40    7.70
   1 -11   4   -5.20    6.20
   0  11  -4   -6.20    4.50
   0 -11   4   -0.40    1.60
   0 -11   4   -7.60    6.00
   0 -11   4    0.70    2.50
   0 -11   4   -5.40    5.20
   0 -11   4    3.50    3.80
   1  11  -4   11.70    5.70
   1  11  -4    9.80    4.00
  -1 -11   4   17.20    6.10
  -1 -11   4   14.30    3.40
  -1 -11   4   -0.50    8.00
   2  11  -4  521.75   46.90
  -2 -11   4  401.16   45.80
  -2 -11   4  504.75   44.50
  -2 -11   4  549.15   45.30
  -2 -11   4  445.06   46.20
  -2 -11   4  404.36   42.50
   3  11  -4   21.10    6.80
  -3 -11   4    9.30    5.40
  -3 -11   4   10.20    3.80
  -3 -11   4   10.60    3.40
   4  11  -4   49.30   12.00
   4  11  -4   83.19   17.10
  -4 -11   4   57.59    9.10
  -4 -11   4   67.59   10.40
  -4 -11   4   72.79    8.80
  -4 -11   4   38.00   12.50
   5  11  -4   82.69   13.70
  -5 -11   4   69.39    9.90
  -5 -11   4   72.69   11.00
  -5 -11   4   68.09    9.10
   6  11  -4   34.50    8.10
  -6 -11   4   26.30    6.30
  -6 -11   4   29.60    6.00
  -6 -11   4   42.00    7.10
  -7 -11   4    0.40    2.30
  -7 -11   4    2.50    2.00
  -7 -11   4   -0.60    2.40
  -8 -11   4    4.80    2.70
  -8 -11   4    3.40    1.90
  -8 -11   4    6.00    2.70
  -9 -11   4    1.60    2.10
  -9 -11   4   -2.10    1.80
   8 -12   4    2.40    1.90
   7 -12   4   15.90    3.40
   6 -12   4    4.50    2.60
   5 -12   4  -13.20    7.40
   5 -12   4   -3.40    3.90
   4 -12   4  155.38   16.20
   4 -12   4  169.78   22.60
   3 -12   4   -3.60    6.30
   3 -12   4    0.30    2.40
   3 -12   4    0.00    2.20
   2 -12   4  304.27   27.70
   2 -12   4  305.07   32.60
   1 -12   4   14.80    3.20
   1 -12   4   19.00    7.00
   0  12  -4  260.87   27.40
   0  12  -4  261.97   31.30
   0 -12   4  201.28   26.50
   0 -12   4  188.78   23.10
   0 -12   4  251.47   22.70
   1  12  -4   21.80    6.80
  -1 -12   4   11.20    3.00
  -1 -12   4   17.40    3.90
   2  12  -4  354.66   34.50
  -2 -12   4  315.77   30.70
  -2 -12   4  354.46   32.30
  -2 -12   4  285.37   33.10
   3  12  -4   -5.30    3.90
  -3 -12   4   -1.40    3.60
  -3 -12   4   -3.70    2.40
  -3 -12   4    1.50    2.10
  -3 -12   4   -9.40    7.20
   4  12  -4  215.58   24.30
  -4 -12   4  236.68   23.60
  -4 -12   4  193.18   20.50
  -4 -12   4  210.18   21.90
   5  12  -4    2.00    4.10
  -5 -12   4    1.80    3.30
  -5 -12   4    0.40    1.90
  -5 -12   4    2.10    3.40
   6  12  -4    5.00    4.10
  -6 -12   4    5.70    2.70
  -6 -12   4    5.30    2.10
  -6 -12   4    3.60    3.50
  -7 -12   4   32.80    5.60
  -7 -12   4   22.40    5.20
  -7 -12   4   40.80    7.60
  -8 -12   4    2.90    1.90
  -8 -12   4    5.20    2.60
  -8 -12   4   -1.50    2.50
   7 -13   4   -0.70    1.70
   6 -13   4    5.00    2.90
   5 -13   4   97.19   10.30
   4 -13   4   -2.00    1.90
   3 -13   4   35.30    6.40
   2 -13   4    2.80    2.10
   2 -13   4    3.40    2.50
   1 -13   4  -10.90    9.70
   1 -13   4   -1.30    3.20
   1 -13   4   -0.60    2.30
   0  13  -4  -13.70    9.40
   0 -13   4    3.00    3.40
   0 -13   4    2.70    3.20
   0 -13   4    3.00   10.60
   1  13  -4   -7.00    4.40
  -1 -13   4   -4.80    2.80
  -1 -13   4   -1.30    2.50
  -1 -13   4    3.40    3.70
   2  13  -4    3.30    5.30
  -2 -13   4    6.30    3.70
  -2 -13   4    6.30    4.20
  -2 -13   4    8.80    3.60
   3  13  -4   42.70   10.30
  -3 -13   4   55.29    9.20
  -3 -13   4   25.70    6.10
  -3 -13   4   34.90    5.70
   4  13  -4   -1.00    4.00
  -4 -13   4   -1.80    1.80
  -4 -13   4    0.00    1.50
  -4 -13   4   -3.40    2.80
   5  13  -4  127.59   15.10
  -5 -13   4  120.69   14.60
  -5 -13   4  107.19   12.10
  -5 -13   4  124.19   13.60
   6  13  -4    6.80    3.80
  -6 -13   4    3.10    3.00
  -6 -13   4    9.80    3.00
  -6 -13   4    4.00    1.80
  -7 -13   4    3.40    1.90
  -7 -13   4    2.90    2.50
  -7 -13   4    2.60    2.30
   5 -14   4   44.90    7.30
   4 -14   4    1.50    1.70
   2 -14   4    5.90    2.20
   1 -14   4   -1.40    1.60
   0 -14   4   71.89    8.80
   1  14  -4    2.40    7.30
  -1 -14   4    0.00    1.70
  -1 -14   4    0.10    1.60
   2  14  -4    8.30    5.50
  -2 -14   4   11.40    2.80
  -2 -14   4   12.20    4.10
  -2 -14   4   14.00    5.70
  -3 -14   4   -4.90    3.00
  -3 -14   4    2.20    1.60
  -3 -14   4    2.70    2.50
  -4 -14   4    1.60    1.50
  -4 -14   4    4.80    3.10
  -4 -14   4    0.00    2.30
  -5 -14   4   19.20    4.40
  -5 -14   4   29.60    5.30
   3 -15   4    0.00    1.30
   1 -15   4    0.40    1.40
   0 -15   4   -1.50    1.40
  -1 -15   4    1.00    1.50
  -2 -15   4    0.10    1.30
  -2 -15   4   -0.60    2.80
  -3 -15   4   -1.70    2.30
  -3 -15   4    1.20    1.80
  -3 -15   4    3.00    1.40
  -3 -15  -5   -0.80    0.80
  -3 -15  -5    2.00    2.60
  -3 -15  -5   -1.40    1.30
  -2 -15  -5   76.99   11.20
  -2 -15  -5   77.69    8.60
  -2 -15  -5   98.39    9.10
  -2 -15  -5   72.59    9.70
  -1 -15  -5   24.60    4.50
  -1 -15  -5   20.70    5.00
  -1 -15  -5   23.60    4.00
   0 -15  -5   -0.60    2.60
   0 -15  -5   -0.30    1.20
   0  15   5    0.00    2.00
   1 -15  -5   26.00    5.80
  -1  15   5   19.80    4.20
   2 -15  -5   51.89    6.00
  -2  15   5   66.39    7.50
  -5 -14  -5    0.00    1.60
  -5 -14  -5   -1.40    2.20
  -5 -14  -5   -0.10    1.10
  -5 -14  -5    0.00    3.10
  -4 -14  -5   19.00    3.40
  -4 -14  -5   23.10    5.30
  -4 -14  -5   23.00    5.20
  -4 -14  -5   26.10    4.50
  -3 -14  -5    2.00    2.60
  -3 -14  -5    1.50    1.30
  -3 -14  -5   -3.20    2.80
  -3 -14  -5    2.20    3.10
   3  14   5   -2.60    2.80
  -2 -14  -5   19.90    5.10
  -2 -14  -5   21.30    6.10
  -2 -14  -5   31.20    7.20
  -2 -14  -5   28.00    4.30
   2  14   5   43.50    9.00
  -1 -14  -5    3.60    3.60
  -1 -14  -5   -0.20    1.40
   1  14   5   -2.30    5.30
   0 -14  -5   -1.70    1.30
   0 -14  -5   -3.60    2.90
   0 -14  -5   -2.90    2.80
   1 -14  -5    4.70    3.80
   2 -14  -5   22.00    3.90
  -2  14   5   22.00    5.70
  -3  14   5    1.40    3.10
   4 -14  -5   29.70    5.50
   5 -14  -5   -1.10    1.60
  -7 -13  -5    0.60    2.80
  -7 -13  -5    1.40    1.30
  -7 -13  -5   -0.50    1.60
  -6 -13  -5    2.90    1.90
  -6 -13  -5   -2.20    2.10
  -6 -13  -5   -1.50    2.90
  -6 -13  -5    0.10    1.10
   6  13   5   -1.80    1.90
  -5 -13  -5   50.49    9.00
  -5 -13  -5   33.10    5.10
  -5 -13  -5   42.20    6.10
  -5 -13  -5   46.20    8.00
   5  13   5   43.60    7.10
  -4 -13  -5   13.90    4.50
  -4 -13  -5   23.20    6.30
  -4 -13  -5   15.70    3.70
   4  13   5   17.40    4.50
  -3 -13  -5  118.79   13.20
  -3 -13  -5  116.69   11.80
  -3 -13  -5  118.19   15.20
  -3 -13  -5  131.09   17.20
  -2 -13  -5   14.40    3.40
  -2 -13  -5    3.10    5.00
  -2 -13  -5   22.50    6.00
   2  13   5   12.10    4.60
  -1 -13  -5    0.40    3.90
  -1 -13  -5    3.50    4.70
  -1 -13  -5   -0.20    2.30
  -1 -13  -5    3.60    1.90
   1  13   5    4.40    4.50
   0 -13  -5    6.10    2.70
   0 -13  -5   16.70    5.30
   0 -13  -5    9.90    2.50
   0 -13  -5   10.40    5.80
   0  13   5   12.80    7.80
   1 -13  -5    0.80    2.60
   1 -13  -5    0.40    4.80
   2 -13  -5   18.50    5.90
   2 -13  -5   10.00    3.60
   3 -13  -5   92.89   13.90
   3 -13  -5   92.29   10.00
  -3  13   5   96.29   12.70
   4 -13  -5    8.40    2.30
   5 -13  -5   34.30    5.60
  -8 -12  -5    5.60    3.30
  -8 -12  -5    5.00    2.20
  -8 -12  -5    2.60    2.00
  -8 -12  -5    4.10    1.50
  -7 -12  -5   -2.80    3.20
  -7 -12  -5    0.40    1.50
  -7 -12  -5    0.50    1.80
  -7 -12  -5   -1.10    2.60
  -6 -12  -5   47.10    8.10
  -6 -12  -5   41.00    6.30
  -6 -12  -5   22.40    5.80
  -6 -12  -5   32.70    4.80
   6  12   5   47.20    7.30
  -5 -12  -5   63.59   12.10
  -5 -12  -5   69.29    8.00
  -5 -12  -5   57.29   11.00
   5  12   5   77.19   10.30
  -4 -12  -5  168.68   18.70
  -4 -12  -5  211.18   23.00
  -4 -12  -5  168.08   17.10
  -4 -12  -5  179.88   21.30
   4  12   5  218.88   21.40
  -3 -12  -5   59.09   11.00
  -3 -12  -5   67.59    8.20
  -3 -12  -5   68.59   12.80
  -3 -12  -5   60.09    9.40
   3  12   5   84.09   11.50
  -2 -12  -5  102.89   15.40
  -2 -12  -5   98.29   14.30
  -2 -12  -5  113.79   11.40
  -2 -12  -5  100.69   14.00
   2  12   5  127.39   15.00
  -1 -12  -5  244.98   30.30
  -1 -12  -5  288.47   25.70
  -1 -12  -5  269.57   29.20
   1  12   5  328.67   29.80
   0 -12  -5    0.70    1.70
   0 -12  -5    2.70    3.90
   0  12   5    0.20    4.20
   1 -12  -5  268.77   30.20
   1 -12  -5  268.47   24.80
   1 -12  -5  248.08   28.90
  -1  12   5  305.17   29.40
   2 -12  -5  103.29   10.90
   2 -12  -5  101.19   16.80
   2 -12  -5   93.89   10.70
   3 -12  -5   50.29   10.30
   3 -12  -5   51.49    7.40
   3 -12  -5   46.30    6.30
   4 -12  -5  167.28   15.10
   4 -12  -5  126.99   14.90
  -4  12   5  130.79   18.90
   5 -12  -5   49.90    5.70
   5 -12  -5   39.10    6.60
   6 -12  -5   30.60    4.40
   7 -12  -5    2.90    1.60
   8 -12  -5    2.80    1.70
  -9 -11  -5   -1.10    2.50
  -9 -11  -5    2.30    1.40
  -8 -11  -5   -1.20    4.10
  -8 -11  -5    1.50    1.80
  -8 -11  -5   -0.60    3.20
  -7 -11  -5    2.00    1.60
  -7 -11  -5    3.50    3.40
  -7 -11  -5    5.20    3.60
  -7 -11  -5    2.30    2.10
   7  11   5    6.90    3.50
  -6 -11  -5   41.30    6.00
  -6 -11  -5   36.20    8.50
  -6 -11  -5   39.40    8.00
  -6 -11  -5   45.00    7.30
   6  11   5   39.50    8.10
  -5 -11  -5   70.09   11.90
  -5 -11  -5   76.69   10.30
  -5 -11  -5   71.39   13.50
  -5 -11  -5   82.39    9.00
   5  11   5   90.09   12.40
  -4 -11  -5    3.60    5.90
  -4 -11  -5    9.40    5.10
  -4 -11  -5    2.80    5.30
  -4 -11  -5    1.60    1.90
   4  11   5    3.40    3.90
  -3 -11  -5  233.08   31.20
  -3 -11  -5  268.67   27.10
  -3 -11  -5  232.08   25.10
  -3 -11  -5  185.28   22.00
   3  11   5  260.07   25.20
  -2 -11  -5   38.10    7.20
  -2 -11  -5   45.40    6.00
  -2 -11  -5   31.90    9.10
  -2 -11  -5   31.20    7.70
   2  11   5   27.30    6.10
   2  11   5   29.90    7.00
  -1 -11  -5   21.50    6.90
  -1 -11  -5   11.60    2.90
  -1 -11  -5    3.50    4.70
  -1 -11  -5   13.10    5.30
   1  11   5   13.10    4.80
   1  11   5   11.30    3.60
   0 -11  -5 1126.59   99.69
   0 -11  -5 1154.38   93.29
   0 -11  -5  930.11   99.59
   0  11   5 1101.69   95.29
   0  11   5 1160.68   97.09
   1 -11  -5    9.70    2.90
   1 -11  -5   14.70    5.90
   1 -11  -5   10.40    3.30
   1 -11  -5   -0.40    4.50
   1 -11  -5    7.80    5.40
  -1  11   5    2.80    3.70
  -1  11   5    8.00    5.30
   2 -11  -5   12.80    5.90
   2 -11  -5   17.30    3.60
  -2  11   5   21.50    5.30
   4 -11  -5    0.70    2.30
   4 -11  -5    1.10    2.00
  -4  11   5    1.90    4.30
   5 -11  -5   60.89    6.90
   5 -11  -5   57.39    8.50
   6 -11  -5   48.00    7.10
   7 -11  -5    3.90    1.80
   8 -11  -5    2.90    1.80
   9 -11  -5    0.10    1.30
 -10 -10  -5   -0.40    1.40
  -9 -10  -5    1.30    1.20
  -9 -10  -5    0.20    2.80
  -9 -10  -5   -0.10    2.20
  -8 -10  -5   19.30    5.80
  -8 -10  -5   19.50    5.20
  -8 -10  -5   12.80    3.30
  -8 -10  -5   23.60    4.00
   8  10   5    6.20    4.00
  -7 -10  -5   -2.10    1.70
  -7 -10  -5   -0.20    2.20
  -7 -10  -5    0.60    3.40
  -7 -10  -5   -2.70    4.30
  -6 -10  -5   64.99   11.00
  -6 -10  -5   52.49    8.90
  -6 -10  -5   54.59   10.50
  -6 -10  -5   72.09    7.80
   6  10   5   74.59   12.80
  -5 -10  -5   98.69   14.70
  -5 -10  -5   72.09    9.70
  -5 -10  -5  118.19   15.80
  -5 -10  -5   87.59   12.40
   5  10   5   68.39   14.10
  -4 -10  -5    8.50    6.60
  -4 -10  -5    8.70    4.80
  -4 -10  -5    5.00    5.40
  -4 -10  -5    4.10    2.30
   4  10   5   12.90    4.90
  -3 -10  -5  212.98   25.90
  -3 -10  -5  226.48   23.90
  -3 -10  -5  288.17   28.60
  -3 -10  -5  267.87   22.40
  -3 -10  -5  208.48   28.10
   3  10   5  230.18   24.00
   3  10   5  252.27   25.60
  -2 -10  -5    4.40    2.70
  -2 -10  -5    3.40    4.60
  -2 -10  -5   -4.00    5.60
  -2 -10  -5   -4.10    3.40
  -2 -10  -5    1.30    2.90
   2  10   5    7.30    4.30
   2  10   5    6.40    2.90
  -1 -10  -5    2.20    5.40
  -1 -10  -5    2.50    3.20
  -1 -10  -5   -2.40    6.10
  -1 -10  -5    6.70    4.30
   1  10   5    1.10    3.40
   0 -10  -5    6.00    5.70
   0 -10  -5   -0.10    3.00
   0 -10  -5   -1.50    5.50
   0 -10  -5   -0.80    3.00
   0  10   5   -1.80    2.30
   0  10   5   -2.20    3.50
   1 -10  -5   -3.80    3.40
   1 -10  -5   -7.40    4.80
   1 -10  -5    3.00    2.70
   1 -10  -5    3.80    6.50
  -1  10   5    3.40    2.90
  -1  10   5    4.80    4.80
   2 -10  -5   -1.80    6.50
   2 -10  -5   -5.80    4.00
   2 -10  -5    3.40    4.10
   2 -10  -5   -0.10    2.40
  -2  10   5   -2.10    6.10
   3 -10  -5  208.08   18.60
   3 -10  -5  164.98   17.20
   3 -10  -5  159.88   24.20
  -3  10   5  216.48   21.60
   4 -10  -5    3.60    8.70
   4 -10  -5    6.10    2.00
   4 -10  -5    9.50    7.70
  -4  10   5    2.80    5.40
   5 -10  -5   72.69    8.00
   6 -10  -5   53.69    5.90
  -6  10   5   38.40    5.40
   7 -10  -5   -3.10    1.70
  -7  10   5    1.50    1.50
   8 -10  -5   13.10    2.60
  -8  10   5   10.20    2.10
   9 -10  -5   -2.40    1.30
  10 -10  -5   -0.40    1.10
 -10  -9  -5    6.10    2.70
  -9  -9  -5   38.70    7.10
  -9  -9  -5   40.30    6.10
  -9  -9  -5   34.20    4.70
  -8  -9  -5   -0.50    9.40
  -8  -9  -5   -1.80    1.90
  -8  -9  -5    1.00    1.70
  -8  -9  -5    2.30    3.80
  -7  -9  -5   -3.40    1.70
  -7  -9  -5    1.20    3.20
  -7  -9  -5   -0.20    1.80
  -6  -9  -5    6.80    2.30
  -6  -9  -5    9.00    5.50
  -6  -9  -5    7.30    4.10
  -6  -9  -5    7.60    3.00
  -6  -9  -5   17.80    5.70
   6   9   5    8.00    6.10
   6   9   5    6.50    3.60
  -5  -9  -5    9.80    5.30
  -5  -9  -5   -0.60    4.50
  -5  -9  -5   11.40    2.70
  -5  -9  -5   14.70    6.70
   5   9   5    6.80    4.30
  -4  -9  -5   88.69   13.20
  -4  -9  -5  137.99   20.60
   4   9   5  104.29   15.80
   4   9   5   92.29   12.80
  -3  -9  -5  553.74   56.39
  -3  -9  -5  518.45   52.59
  -3  -9  -5  593.64   56.69
   3   9   5  641.14   52.09
  -2  -9  -5  153.58   20.10
   2   9   5  155.08   17.50
   2   9   5  132.59   15.30
  -1  -9  -5    3.90    3.90
   1   9   5   18.70    4.80
   1   9   5    9.10    3.00
   0  -9  -5  121.59   18.30
   0   9   5  136.59   14.80
   0   9   5  160.38   17.10
  -1   9   5   10.60    3.50
  -1   9   5   13.00    4.40
   2  -9  -5  114.39   20.40
  -2   9   5  170.48   18.10
  -2   9   5  153.08   15.90
  -3   9   5  700.93   61.39
   4  -9  -5   59.09   11.80
   4  -9  -5   74.19    7.50
  -4   9   5   74.59   13.00
  -4   9   5   53.59    7.10
   5  -9  -5   -4.10    3.50
   5  -9  -5   -0.10    2.10
  -5   9   5    5.00    1.80
   6  -9  -5    6.90    2.40
  -6   9   5    4.70    1.90
   7  -9  -5   -1.80    1.70
  -7   9   5   -0.60    1.30
   8  -9  -5    0.80    1.80
  -8   9   5    2.00    1.60
   9  -9  -5   18.20    6.90
   9  -9  -5   34.50    4.70
  -9   9   5   34.50    4.40
  10  -9  -5    7.40    1.90
 -10   9   5    5.80    1.70
  11  -9  -5   88.99    8.40
 -10  -8  -5   25.40    4.20
 -10  -8  -5   29.80    6.30
  -9  -8  -5   22.40    6.30
  -9  -8  -5   23.40    6.30
  -8  -8  -5   91.49   11.10
  -8  -8  -5   79.89   12.10
  -8  -8  -5   91.59    9.50
  -7  -8  -5   17.00    4.60
  -7  -8  -5   11.10    3.90
  -7  -8  -5   16.30    5.40
  -7  -8  -5    1.10    6.80
  -7  -8  -5    8.80    2.60
  -7  -8  -5   21.30    4.80
   7   8   5    9.30    4.10
  -6  -8  -5   -2.00    2.30
  -6  -8  -5   -4.80    5.00
  -6  -8  -5    0.80    2.10
  -6  -8  -5   -2.60    5.70
  -6  -8  -5   -1.50    2.30
  -6  -8  -5   -3.30    4.40
   6   8   5   -0.50    2.10
  -5  -8  -5    3.60    2.40
  -5  -8  -5    1.50    4.30
  -5  -8  -5    7.70    2.50
  -5  -8  -5    3.50    3.00
  -5  -8  -5    4.10    7.70
  -5  -8  -5   -0.10    4.50
   5   8   5   11.80    3.40
   5   8   5    3.80    4.30
  -4  -8  -5   53.09    8.50
   4   8   5   76.99   11.10
   4   8   5   78.99    9.70
  -3  -8  -5    0.10    3.70
  -3  -8  -5    7.10    2.40
   3   8   5    1.70    2.10
   3   8   5    4.90    3.40
  -2  -8  -5    5.80    4.40
  -2  -8  -5    6.60    2.60
   2   8   5    9.30    3.10
  -1  -8  -5   15.90    5.90
   1   8   5   23.90    5.60
   0  -8  -5   -7.10    4.30
   0   8   5   -1.00    1.50
   0   8   5   -1.10    3.10
   0   8   5   -2.50    2.80
   1  -8  -5    8.60    5.20
  -1   8   5    7.30    3.10
  -1   8   5   12.90    2.90
   2  -8  -5    2.10    4.00
  -2   8   5   -2.30    3.60
  -2   8   5    9.40    4.10
  -2   8   5    4.10    2.50
   3  -8  -5    0.50    3.80
  -3   8   5   -0.90    2.40
   4  -8  -5   34.90    8.00
   5  -8  -5    7.70    2.50
   5  -8  -5   12.00   10.20
  -5   8   5    4.60    2.00
   6  -8  -5   35.70   11.90
   7  -8  -5   47.30   17.80
   7  -8  -5   15.20    3.10
  -7   8   5   13.10    2.70
  -7   8   5   10.40    5.80
   8  -8  -5   94.39    9.40
  -8   8   5   78.99    9.00
   9  -8  -5   40.40   14.30
   9  -8  -5   15.40    3.10
  -9   8   5    7.40    4.00
  -9   8   5   23.20    3.60
  10  -8  -5   46.90    5.70
 -10   8   5   45.00    5.40
  11  -8  -5    0.20    1.20
 -11   8   5   -2.30    2.60
 -11   8   5    1.30    1.00
 -11  -7  -5   -0.30    1.60
 -10  -7  -5   -1.10    2.10
 -10  -7  -5    2.40    2.30
 -10  -7  -5    0.00    1.60
  -9  -7  -5    1.80    2.50
  -9  -7  -5   -1.10    2.50
  -9  -7  -5   -2.10    1.70
  -8  -7  -5  221.18   24.50
  -8  -7  -5  211.18   21.60
  -8  -7  -5  193.38   18.90
   8   7   5  201.78   23.10
  -7  -7  -5    0.20    3.50
  -7  -7  -5    8.80    3.30
  -7  -7  -5   14.70    5.60
  -7  -7  -5    3.50    6.40
   7   7   5   17.50    5.70
  -6  -7  -5    5.40    5.00
  -6  -7  -5    6.40    2.50
  -6  -7  -5    1.50    2.60
  -6  -7  -5    6.90    3.20
   6   7   5    0.70    3.90
  -5  -7  -5   53.49   12.40
  -5  -7  -5   44.30    7.30
  -4  -7  -5   12.80    5.90
  -3  -7  -5  420.86   34.40
  -3  -7  -5  312.37   36.40
   3   7   5  415.46   33.20
   3   7   5  327.17   34.40
  -2  -7  -5  623.64   58.49
  -2  -7  -5  612.54   54.99
   2   7   5  665.33   55.39
   2   7   5  523.45   55.79
   2   7   5  741.03   55.49
  -1  -7  -5   -2.00    1.40
  -1  -7  -5   -1.50    3.00
   1   7   5    2.60    2.50
   1   7   5   -1.40    1.40
   0  -7  -5   27.50    4.90
   0   7   5   27.10    4.90
   0   7   5   40.80    6.80
   0   7   5   33.90    5.90
   1  -7  -5   -2.90    3.00
  -1   7   5   -2.60    2.50
  -1   7   5   -1.80    1.30
   2  -7  -5  547.45   48.70
  -2   7   5  444.06   45.80
  -2   7   5  531.65   45.50
  -2   7   5  568.14   47.30
   3  -7  -5  265.77   28.80
  -3   7   5  259.97   26.80
  -3   7   5  325.17   26.10
   4  -7  -5   32.90    7.80
   4  -7  -5   17.40    6.00
  -4   7   5   16.90    5.50
   5  -7  -5   15.00    5.70
   5  -7  -5   21.40    8.20
   6  -7  -5   -1.60    6.10
   6  -7  -5    4.20    2.60
  -6   7   5    2.20    1.70
  -6   7   5   -1.10    2.80
   7  -7  -5    9.90    8.20
   7  -7  -5   12.50    2.60
  -7   7   5   10.20    4.40
  -7   7   5    7.70    2.30
  -7   7   5    8.10    3.70
   8  -7  -5  228.58   26.90
   8  -7  -5  187.28   18.50
  -8   7   5  193.28   27.30
   9  -7  -5   -4.40    8.90
   9  -7  -5   -0.60    2.00
  -9   7   5    2.50    3.30
  -9   7   5    4.30    1.90
  10  -7  -5   -1.80    1.50
 -10   7   5   -0.30    1.40
  11  -7  -5    7.00    1.80
 -11   7   5   -0.40    4.00
 -11   7   5    8.70    1.80
  12  -7  -5   29.50    3.60
 -12   7   5   26.60    3.40
 -11  -6  -5  118.59   12.10
 -11  -6  -5  150.58   12.90
 -10  -6  -5   57.19    7.30
 -10  -6  -5   70.79    8.10
 -10  -6  -5   41.60    9.20
  -9  -6  -5  369.96   36.90
  -9  -6  -5  383.26   37.40
  -9  -6  -5  386.76   36.60
  -9  -6  -5  451.65   35.10
  -8  -6  -5    3.30    7.60
  -8  -6  -5    7.90    3.80
  -8  -6  -5    5.90    2.50
  -8  -6  -5    6.00    2.90
  -8  -6  -5   -5.10    6.50
  -8  -6  -5    5.20    2.90
  -7  -6  -5  124.39   22.70
  -7  -6  -5   93.89   11.20
  -7  -6  -5  118.49   13.40
  -7  -6  -5  131.69   13.30
  -7  -6  -5  107.39   11.50
   7   6   5   98.79   12.30
  -6  -6  -5   20.80    6.50
  -6  -6  -5   34.10    5.70
  -5  -6  -5    2.50    2.00
  -5  -6  -5    2.80    3.90
   5   6   5    4.30    2.80
  -4  -6  -5  400.26   35.90
  -4  -6  -5  348.17   38.70
   4   6   5  441.96   35.60
  -3  -6  -5  769.12   70.09
  -3  -6  -5  720.83   66.99
   3   6   5  845.52   66.89
  -2  -6  -5   63.49    7.40
  -2  -6  -5   79.09   10.90
   2   6   5   54.69    8.40
  -1  -6  -5   12.10    4.20
  -1  -6  -5    9.40    2.40
   1   6   5    9.60    3.50
   0  -6  -5   -1.50    1.30
   0  -6  -5   -3.20    2.60
   0   6   5   -1.10    1.20
   0   6   5   -0.10    2.50
   1  -6  -5   10.50    2.50
   1  -6  -5    6.40    3.60
  -1   6   5   13.20    3.40
  -1   6   5    6.90    2.10
   2  -6  -5   71.49   10.90
   2  -6  -5   65.59    9.40
  -2   6   5   58.59    7.10
   3  -6  -5  561.04   45.70
   3  -6  -5  503.85   46.20
  -3   6   5  533.95   44.40
  -3   6   5  451.95   45.30
   4  -6  -5  214.18   25.50
   4  -6  -5  289.27   25.40
   4  -6  -5  265.97   25.30
  -4   6   5  235.28   24.00
   5  -6  -5    1.40    3.90
   5  -6  -5    0.40    3.60
  -5   6   5    1.20    3.20
   6  -6  -5   21.10    4.90
   6  -6  -5   18.80    7.00
   6  -6  -5   30.40    8.10
  -6   6   5   21.90    5.30
   7  -6  -5  109.49   13.00
   7  -6  -5  109.89   17.10
  -7   6   5   92.39   14.10
  -7   6   5   98.39   10.60
   8  -6  -5    3.60    6.40
   8  -6  -5    1.40    3.50
  -8   6   5   -5.40    4.00
  -8   6   5    4.80    2.10
  -8   6   5    0.70    3.80
   9  -6  -5  475.55   44.30
   9  -6  -5  453.05   44.60
   9  -6  -5  386.56   46.40
  -9   6   5  379.96   38.00
  -9   6   5  383.36   36.00
  10  -6  -5   45.20    9.80
  10  -6  -5   85.49   17.70
 -10   6   5   65.69    9.70
 -10   6   5   64.79    7.30
  11  -6  -5  150.08   14.50
  11  -6  -5  147.19   21.40
 -11   6   5  153.58   16.00
 -11   6   5  167.88   14.70
  12  -6  -5   37.60    4.60
 -12   6   5   36.10    4.30
 -12   6   5   39.70    6.60
 -12  -5  -5   24.00    6.00
 -12  -5  -5   21.90    3.90
 -11  -5  -5    5.20    1.90
 -11  -5  -5    1.30    3.50
 -11  -5  -5   -1.30    1.60
 -10  -5  -5  133.29   12.60
 -10  -5  -5  133.09   18.00
 -10  -5  -5  128.39   12.70
 -10  -5  -5  104.89   16.00
  -9  -5  -5   85.49    9.40
  -9  -5  -5   62.19   11.20
  -9  -5  -5   94.19    9.30
  -9  -5  -5   65.99   10.70
  -8  -5  -5  998.30   81.49
  -8  -5  -5  901.91   80.59
  -8  -5  -5  919.81   79.79
  -7  -5  -5    5.40    2.50
   7   5   5    6.30    3.30
  -6  -5  -5   -6.60    3.90
  -6  -5  -5   -1.00    1.90
  -5  -5  -5   16.10    3.50
  -5  -5  -5   17.40    5.20
   5   5   5   13.10    4.10
  -4  -5  -5   31.20    5.50
   4   5   5   42.90    5.70
  -3  -5  -5    1.70    1.60
  -3  -5  -5    0.50    3.00
   3   5   5    1.10    4.20
  -2  -5  -5   81.69    8.50
   2   5   5   91.89    8.80
   2   5   5   60.79    9.00
  -1  -5  -5  468.85   40.70
  -1  -5  -5  463.05   38.20
   1   5   5  384.16   39.40
   0  -5  -5  133.79   13.80
   0   5   5  164.18   14.30
   1  -5  -5  386.76   39.40
   1  -5  -5  477.25   37.70
  -1   5   5  405.96   37.00
   2  -5  -5   56.29    8.50
   2  -5  -5   40.40    7.40
  -2   5   5   57.89    6.00
  -2   5   5   50.29    6.90
   3  -5  -5   -1.00    2.10
   3  -5  -5    0.00    2.60
  -3   5   5   -0.80    1.30
  -3   5   5    0.20    1.80
   4  -5  -5   13.90    4.80
   4  -5  -5   17.10    4.90
  -4   5   5   17.70    4.10
   5  -5  -5   23.10    5.40
   5  -5  -5   10.10    3.80
   5  -5  -5   14.50    5.30
   5  -5  -5   11.80    4.40
   5  -5  -5   16.00    3.80
  -5   5   5   18.10    4.70
  -5   5   5   24.60    4.70
   6  -5  -5   -2.40    3.40
   6  -5  -5   -0.20    3.50
   6  -5  -5    0.00    2.30
  -6   5   5    2.10    2.70
  -6   5   5   -0.70    3.20
   7  -5  -5    0.80    5.50
   7  -5  -5    7.70    4.70
  -7   5   5   -0.20    4.50
  -7   5   5    1.20    3.20
   8  -5  -5 1073.59   86.69
   8  -5  -5  962.30   82.49
   8  -5  -5 1049.20   85.19
  -8   5   5  786.62   82.29
  -8   5   5 1037.40   85.49
  -8   5   5  825.72   83.09
  -8   5   5  914.01   80.79
   9  -5  -5   79.09   14.40
   9  -5  -5   90.39   10.90
   9  -5  -5   93.49   21.90
  -9   5   5   80.29   13.00
  -9   5   5   58.19   12.70
  -9   5   5   94.19    9.20
  -9   5   5   68.49   11.40
  10  -5  -5  139.39   19.20
  10  -5  -5  143.99   15.30
 -10   5   5  118.39   16.00
 -10   5   5  146.19   13.30
 -10   5   5  116.19   15.00
  11  -5  -5    2.80    3.40
 -11   5   5    3.70    1.80
 -11   5   5    5.40    3.30
 -11   5   5    7.20    3.00
  12  -5  -5   21.80    3.80
 -12   5   5   14.50    4.60
 -12   5   5   20.20    4.30
 -13  -4  -5    5.20    1.20
 -13  -4  -5    3.50    2.20
 -12  -4  -5   -1.30    1.80
 -12  -4  -5    4.20    3.40
 -12  -4  -5    0.50    1.40
 -11  -4  -5   -4.90    4.00
 -11  -4  -5   -2.60    1.90
 -11  -4  -5    1.70    2.10
 -11  -4  -5    1.40    4.10
 -10  -4  -5    9.40    5.20
 -10  -4  -5    3.20    4.20
 -10  -4  -5   10.30    2.70
  -9  -4  -5  283.37   28.80
  -9  -4  -5  302.07   28.80
  -9  -4  -5  318.37   27.90
  -9  -4  -5  268.47   29.40
  -9  -4  -5  311.67   27.30
  -9  -4  -5  354.66   31.20
  -8  -4  -5  290.07   27.90
  -8  -4  -5  282.37   27.00
  -8  -4  -5  289.37   26.40
  -8  -4  -5  311.97   27.80
   8   4   5  307.77   28.10
  -7  -4  -5  126.89   12.40
  -7  -4  -5   97.39   12.30
   7   4   5  109.39   12.40
  -6  -4  -5   -5.60    4.30
  -6  -4  -5    1.90    2.10
  -6  -4  -5    0.80    2.20
   6   4   5   -2.20    2.00
  -5  -4  -5  150.98   14.20
   5   4   5  128.69   13.80
  -4  -4  -5  639.44   57.49
  -4  -4  -5  769.32   60.09
   4   4   5  601.64   57.19
  -3  -4  -5 1259.07  108.09
   3   4   5 1260.07  106.49
  -2  -4  -5  769.92   69.19
  -2  -4  -5  825.52   70.89
   2   4   5  847.72   69.39
  -1  -4  -5 1113.59   95.79
   0  -4  -5    3.50    1.40
   0  -4  -5   -0.90    2.00
   0   4   5    0.10    1.80
   1  -4  -5  923.71   87.79
   1  -4  -5 1053.99   86.59
  -1   4   5 1080.59   86.59
   2  -4  -5  479.25   42.90
   2  -4  -5  456.45   44.80
   2  -4  -5  524.45   42.80
  -2   4   5  536.45   43.60
   3  -4  -5  757.22   69.59
   3  -4  -5  815.92   67.99
   3  -4  -5  837.12   67.69
  -3   4   5  760.62   68.59
   4  -4  -5  410.16   34.10
   4  -4  -5  357.36   35.50
  -4   4   5  401.66   34.10
  -4   4   5  335.37   33.60
  -4   4   5  363.36   34.40
   5  -4  -5   88.39    9.60
   5  -4  -5   89.09   11.80
   5  -4  -5   73.79   12.00
   5  -4  -5   83.29   11.00
  -5   4   5   69.29    9.90
  -5   4   5   89.29   11.70
  -5   4   5   82.39   10.80
   6  -4  -5   -6.20    3.40
   6  -4  -5   -0.20    1.70
   6  -4  -5   -3.90    3.00
   6  -4  -5   -2.00    3.10
  -6   4   5   -2.30    2.70
   7  -4  -5   79.79   12.60
   7  -4  -5   73.79   14.20
   7  -4  -5   92.69   10.30
  -7   4   5   79.89   11.20
  -7   4   5   86.39   11.80
   8  -4  -5  347.47   33.70
   8  -4  -5  309.97   33.50
   8  -4  -5  323.97   30.30
  -8   4   5  327.67   32.60
  -8   4   5  283.77   28.70
  -8   4   5  375.96   36.90
  -8   4   5  298.27   31.40
   9  -4  -5  328.67   33.10
   9  -4  -5  295.37   32.70
   9  -4  -5  315.67   29.40
  -9   4   5  282.77   31.30
  -9   4   5  302.37   29.80
  -9   4   5  314.07   27.70
  10  -4  -5    2.70    6.00
  10  -4  -5    5.30    3.10
 -10   4   5    6.50    4.60
 -10   4   5    4.80    2.80
 -10   4   5   10.10    2.20
  11  -4  -5   -2.00    2.00
 -11   4   5    1.80    2.20
 -11   4   5    1.10    3.70
 -11   4   5    4.40    4.40
  12  -4  -5    5.10    1.60
  12  -4  -5   -1.70    3.20
 -12   4   5    1.40    1.40
 -12   4   5   -0.10    2.20
 -12   4   5    4.80    2.60
  13  -4  -5    3.80    1.60
 -13   4   5    0.60    2.50
 -13   4   5    6.80    2.20
 -13   4   5    2.20    1.40
 -13  -3  -5    2.90    2.20
 -13  -3  -5    2.90    3.00
 -13  -3  -5    1.90    1.20
 -12  -3  -5   18.00    4.40
 -12  -3  -5   13.70    2.70
 -11  -3  -5    9.40    4.20
 -11  -3  -5    8.70    2.60
 -11  -3  -5   12.50    5.00
  11   3   5    8.60    2.80
 -10  -3  -5  160.58   13.90
 -10  -3  -5  139.89   15.60
 -10  -3  -5  128.19   16.30
 -10  -3  -5  117.49   13.30
 -10  -3  -5  125.09   14.90
  -9  -3  -5  592.84   49.10
  -9  -3  -5  664.53   52.99
  -9  -3  -5  639.54   50.09
  -9  -3  -5  495.45   51.09
  -9  -3  -5  579.64   50.39
  -9  -3  -5  566.04   50.89
   9   3   5  489.05   50.49
   9   3   5  537.85   49.90
  -8  -3  -5  136.49   12.60
  -8  -3  -5  104.09   12.70
   8   3   5   97.29   12.60
  -7  -3  -5    3.70    2.50
  -7  -3  -5   -2.30    1.60
   7   3   5   -0.90    2.40
  -6  -3  -5  284.67   23.40
  -6  -3  -5  249.48   23.60
   6   3   5  219.68   23.20
  -5  -3  -5  114.29   12.40
  -5  -3  -5  135.89   12.40
   5   3   5  115.39   12.40
  -4  -3  -5 1372.76  117.59
  -4  -3  -5 1411.16  119.49
  -3  -3  -5  118.59   11.50
  -3  -3  -5  121.29   12.90
   3   3   5  115.99   11.70
  -2  -3  -5 1201.58  101.09
  -2  -3  -5 1120.19  100.59
   2   3   5 1226.28  100.29
  -1  -3  -5   47.10    7.10
  -1  -3  -5   50.29    5.50
   1   3   5   52.79    5.90
   0  -3  -5   70.59    7.60
   0  -3  -5   83.89   10.00
   0   3   5   88.39    8.40
   1  -3  -5   50.29    5.10
   1  -3  -5   51.39    7.40
  -1   3   5   43.90    5.70
   2  -3  -5  728.43   63.39
  -2   3   5  829.12   63.09
  -2   3   5  644.34   63.59
  -2   3   5  799.52   64.99
   3  -3  -5   77.39    7.90
   3  -3  -5   60.39    9.30
  -3   3   5   52.49    8.10
  -3   3   5   61.19    7.40
   4  -3  -5  831.12   67.99
   4  -3  -5  715.23   69.59
   4  -3  -5  869.21   68.59
   4  -3  -5  788.62   68.49
  -4   3   5  783.52   69.19
  -4   3   5  713.13   68.09
  -4   3   5  844.32   68.59
   5  -3  -5   74.59   10.60
   5  -3  -5   77.49    9.40
   5  -3  -5   78.89    8.60
  -5   3   5   76.59    9.50
  -5   3   5   55.59   10.80
  -5   3   5   76.09   10.00
   6  -3  -5  192.68   17.60
   6  -3  -5  202.78   19.60
   6  -3  -5  161.78   19.70
  -6   3   5  175.98   19.40
  -6   3   5  164.48   18.20
  -6   3   5  176.08   19.30
   7  -3  -5   -1.00    1.60
   7  -3  -5   -1.60    3.30
  -7   3   5   -0.60    2.30
  -7   3   5   -2.60    2.70
   8  -3  -5  132.89   12.80
   8  -3  -5  111.29   15.50
  -8   3   5  101.89   14.20
  -8   3   5   77.69   15.50
  -8   3   5   98.39   13.50
  -8   3   5  119.79   17.50
   9  -3  -5  661.73   57.19
   9  -3  -5  600.44   54.79
   9  -3  -5  615.74   52.89
  -9   3   5  625.24   51.49
  -9   3   5  608.54   54.59
  -9   3   5  507.45   53.49
  -9   3   5  577.84   54.09
  -9   3   5  540.95   54.79
  10  -3  -5  128.79   21.70
  10  -3  -5  146.69   22.60
  10  -3  -5  134.09   15.10
 -10   3   5  148.39   17.10
 -10   3   5  133.39   20.10
 -10   3   5  109.19   16.40
 -10   3   5  158.88   13.90
 -10   3   5  150.28   16.60
  11  -3  -5    8.30    3.00
  11  -3  -5    4.20    6.70
 -11   3   5    3.90    4.60
 -11   3   5    9.90    3.60
 -11   3   5   10.00    2.20
 -11   3   5    7.70    4.00
  12  -3  -5   10.30    3.20
 -12   3   5   12.10    2.20
 -12   3   5   11.00    3.80
 -12   3   5   12.70    3.20
  13  -3  -5    1.10    1.40
 -13   3   5    3.40    2.20
 -13   3   5    1.10    2.10
 -13   3   5    0.60    1.20
 -13  -2  -5   33.30    4.30
 -13  -2  -5   21.70    4.20
 -13  -2  -5   26.20    5.70
 -12  -2  -5   -2.40    1.40
 -12  -2  -5   -1.30    1.50
 -12  -2  -5   -1.80    2.90
 -12  -2  -5    0.00    2.80
 -11  -2  -5  331.17   32.80
 -11  -2  -5  351.26   29.60
 -11  -2  -5  320.77   32.30
 -11  -2  -5  345.67   30.40
 -10  -2  -5    8.80    6.20
 -10  -2  -5    4.00    3.00
 -10  -2  -5    9.90    5.70
  10   2   5    3.10    4.80
  10   2   5    5.60    3.20
  -9  -2  -5  471.75   46.80
  -9  -2  -5  519.75   46.20
  -9  -2  -5  601.44   46.20
  -9  -2  -5  599.64   49.10
  -9  -2  -5  514.95   45.00
  -9  -2  -5  485.05   47.50
   9   2   5  449.95   46.70
   9   2   5  531.05   46.10
  -8  -2  -5   82.89   10.40
   8   2   5   72.39    9.90
  -7  -2  -5  220.88   20.70
   7   2   5  193.78   20.20
  -6  -2  -5   12.80    2.90
  -6  -2  -5   11.50    3.00
   6   2   5   10.10    2.80
  -5  -2  -5  288.47   25.60
  -5  -2  -5  306.27   25.30
   5   2   5  244.38   25.20
  -4  -2  -5    7.80    2.00
  -4  -2  -5    9.20    2.20
  -4  -2  -5    5.10    3.50
   4   2   5    6.80    2.00
  -3  -2  -5 2193.28  179.78
  -3  -2  -5 2303.07  178.78
  -3  -2  -5 2128.79  178.48
   3   2   5 1888.31  178.38
  -2  -2  -5   72.39    8.60
  -2  -2  -5   75.39    7.40
   2   2   5   67.99    7.50
  -1  -2  -5  233.28   22.30
  -1  -2  -5  274.77   24.10
   1   2   5  262.27   22.70
   0  -2  -5    0.30    2.10
   0  -2  -5   -0.10    0.70
   0   2   5   -0.20    1.00
   1  -2  -5  215.68   21.90
   1  -2  -5  243.28   22.10
  -1   2   5  238.58   20.60
   2  -2  -5   39.10    5.20
   2  -2  -5   37.30    6.60
  -2   2   5   35.50    5.80
  -2   2   5   46.20    5.20
   3  -2  -5 1215.08   97.29
  -3   2   5 1129.89   98.69
  -3   2   5 1071.29   97.49
  -3   2   5 1187.78   97.49
   4  -2  -5    3.80    1.70
   4  -2  -5    3.70    2.90
  -4   2   5    2.60    2.30
  -4   2   5    4.90    2.50
  -4   2   5    7.50    2.20
   5  -2  -5  191.08   17.90
   5  -2  -5  176.38   17.20
  -5   2   5  185.78   18.80
  -5   2   5  167.98   17.80
  -5   2   5  189.58   18.40
   6  -2  -5    6.10    3.40
  -6   2   5    8.60    2.90
  -6   2   5   11.60    4.00
  -6   2   5    7.30    3.30
   7  -2  -5  155.18   21.00
   7  -2  -5  221.08   21.50
   7  -2  -5  204.08   18.80
  -7   2   5  186.78   20.50
  -7   2   5  185.78   20.70
  -7   2   5  193.38   19.90
   8  -2  -5   93.79   10.90
   8  -2  -5  103.99   14.20
  -8   2   5   81.89   11.90
  -8   2   5   99.39   13.10
   9  -2  -5  539.35   49.70
   9  -2  -5  577.74   47.80
  -9   2   5  547.85   48.60
  -9   2   5  481.85   49.10
  -9   2   5  530.25   46.30
  -9   2   5  519.75   49.70
  -9   2   5  512.25   49.99
  10  -2  -5   -0.10    4.40
  10  -2  -5    5.80    2.90
 -10   2   5    7.70    5.10
 -10   2   5    2.40    2.50
 -10   2   5   10.50    5.00
 -10   2   5    1.60    3.60
  11  -2  -5  314.27   29.70
  11  -2  -5  332.27   34.00
 -11   2   5  310.07   27.70
 -11   2   5  283.17   31.50
 -11   2   5  325.37   30.00
  12  -2  -5   -2.20    1.80
 -12   2   5   -2.10    1.30
 -12   2   5   -0.40    2.40
 -12   2   5    1.10    2.20
  13  -2  -5   25.60    3.60
 -13   2   5   26.20    5.30
 -13   2   5   38.90    6.10
 -13   2   5   21.50    3.50
 -13  -1  -5  155.58   13.80
 -13  -1  -5  135.79   15.20
 -13  -1  -5  155.28   15.20
 -12  -1  -5    4.20    3.10
 -12  -1  -5   -1.80    1.40
 -12  -1  -5    3.80    2.00
 -12  -1  -5    4.00    3.40
  12   1   5    1.30    1.60
 -11  -1  -5  117.79   11.30
 -11  -1  -5  113.89   14.60
 -11  -1  -5   97.59   14.30
 -11  -1  -5  113.99   11.90
 -10  -1  -5   72.09   10.70
 -10  -1  -5   50.69   10.50
 -10  -1  -5   59.29    7.40
 -10  -1  -5   43.70    8.20
 -10  -1  -5   67.69    7.70
  10   1   5   45.60    9.90
  -9  -1  -5   20.40    5.90
  -9  -1  -5   17.40    4.70
  -9  -1  -5   36.90    7.90
  -9  -1  -5   12.20    5.30
   9   1   5   19.70    4.30
   9   1   5   19.60    4.70
  -8  -1  -5   74.29    9.50
  -8  -1  -5   58.69    8.30
  -7  -1  -5    0.80    2.10
  -7  -1  -5    2.00    2.60
  -6  -1  -5   -1.40    1.20
  -6  -1  -5    1.10    2.00
  -5  -1  -5   49.70    5.80
  -5  -1  -5   39.20    6.40
   5   1   5   40.70    7.90
   4   1   5  706.73   60.59
   4   1   5  702.13   60.29
   3   1   5  655.93   55.79
  -2  -1  -5  489.45   40.20
  -2  -1  -5  474.65   40.90
  -2  -1  -5  522.95   40.50
   2   1   5  445.66   40.20
   2   1   5  410.06   39.80
  -1  -1  -5  385.26   31.90
  -1  -1  -5  328.47   30.60
   0  -1  -5 6025.00  571.84
   0  -1  -5 7665.23  573.44
   0  -1  -5 7576.74  572.04
   0   1   5 7153.68  572.24
   0   1   5 5913.01  571.84
  -1   1   5  206.18   18.80
  -1   1   5  216.08   18.70
   2  -1  -5  288.07   27.20
   2  -1  -5  363.46   29.00
  -2   1   5  295.27   27.50
   3  -1  -5  626.84   51.69
  -3   1   5  568.44   51.99
  -3   1   5  623.54   51.79
  -3   1   5  591.74   51.89
   4  -1  -5  768.22   70.59
   4  -1  -5  880.31   69.39
  -4   1   5  742.13   69.29
  -4   1   5  799.42   69.69
  -4   1   5  863.61   70.89
   5  -1  -5   24.90    4.60
   5  -1  -5   27.70    5.50
  -5   1   5   15.60    3.60
  -5   1   5   33.30    6.90
  -5   1   5   20.30    4.80
   6  -1  -5   -0.20    1.20
  -6   1   5   -1.00    2.00
  -6   1   5   -0.60    2.20
  -6   1   5    0.10    2.50
   7  -1  -5   -4.10    3.10
   7  -1  -5    2.60    1.40
  -7   1   5    1.80    3.30
  -7   1   5   -0.60    2.80
   8  -1  -5   63.09   12.10
   8  -1  -5   66.59    7.80
  -8   1   5   49.10    9.00
  -8   1   5   46.80   11.30
  -8   1   5   63.79   10.10
   9  -1  -5   31.80    5.40
   9  -1  -5   22.80    5.90
  -9   1   5   17.00    4.90
  -9   1   5   24.60    5.20
  -9   1   5   18.80    4.70
  -9   1   5   16.70    5.80
  -9   1   5   26.40    6.10
  -9   1   5   26.40    7.40
  10  -1  -5   58.19    7.90
 -10   1   5   52.09    9.10
 -10   1   5   48.90    9.60
 -10   1   5   61.19   10.50
  11  -1  -5   96.39   11.50
  11  -1  -5  121.59   15.80
 -11   1   5   97.89    9.80
 -11   1   5   95.79   12.20
 -11   1   5   98.39   12.60
 -11   1   5   65.69   15.30
  12  -1  -5    3.20    2.30
 -12   1   5    0.00    2.90
 -12   1   5   -0.40    1.40
 -12   1   5   -0.80    2.40
 -13   1   5  111.59   12.60
 -13   1   5  123.09   11.30
 -13   0  -5   23.60    3.60
 -13   0  -5   16.70    3.80
 -13   0  -5   27.40    5.40
 -12   0  -5   16.50    4.00
 -12   0  -5    5.90    4.00
 -12   0  -5    4.60    1.80
 -12   0  -5   10.00    2.40
  12   0   5    8.00    2.70
 -11   0  -5   -5.10    3.20
 -11   0  -5    0.70    1.90
 -11   0  -5   -1.30    3.60
 -11   0  -5   -0.10    1.80
  11   0   5    2.40    2.10
 -10   0  -5    1.60    2.40
 -10   0  -5    1.80    3.30
 -10   0  -5    3.70    2.30
 -10   0  -5    1.30    4.10
 -10   0  -5    0.50    3.60
  10   0   5    4.10    3.40
  -9   0  -5    3.90    4.90
  -9   0  -5    7.30    2.90
  -9   0  -5    5.30    6.10
  -9   0  -5    1.20    3.60
  -9   0  -5    1.90    2.80
   9   0   5    6.50    2.60
  -8   0  -5  504.95   46.60
  -8   0  -5  536.55   48.00
   8   0   5  521.35   51.39
   8   0   5  538.85   46.70
   8   0   5  546.85   50.39
  -7   0  -5  192.98   20.50
   7   0   5  190.28   19.00
   7   0   5  252.07   27.10
   7   0   5  199.18   23.00
   7   0   5  193.78   22.60
  -6   0  -5    5.30    2.00
  -6   0  -5    6.90    2.80
   6   0   5    5.20    6.00
   6   0   5    5.60    2.40
  -5   0  -5 1934.41  160.18
  -5   0  -5 2006.60  159.58
   5   0   5 1968.60  159.88
   5   0   5 1677.33  159.98
  -4   0  -5   21.80    3.50
  -3   0  -5 2555.84  217.78
   3   0   5 2648.03  217.88
  -2   0  -5 2321.07  192.78
  -2   0  -5 2404.66  192.28
   2   0   5 2166.88  192.28
  -1   0  -5 1537.25  128.79
  -1   0  -5 1633.84  129.59
   1   0   5 1602.54  128.89
   1   0   5 1372.46  128.89
   0   0  -5    1.80    1.00
   0   0  -5   -0.10    1.20
   0   0  -5   -1.10    1.40
   0   0   5    0.90    1.10
   0   0   5    0.00    0.80
   0   0   5   -1.40    1.10
  -1   0   5 1068.69   99.49
  -1   0   5 1077.29   99.39
  -1   0   5 1393.86   99.29
  -2   0   5 1299.47  109.69
   3   0  -5 1589.14  145.89
  -3   0   5 1759.32  146.09
  -3   0   5 1644.24  144.99
  -3   0   5 1707.83  144.89
  -3   0   5 1903.01  144.79
   4   0  -5   10.00    3.20
   4   0  -5    8.90    2.30
  -4   0   5    6.20    2.60
  -4   0   5   14.40    3.70
  -4   0   5   11.90    2.70
  -4   0   5   14.80    2.60
   5   0  -5 1321.07  116.49
   5   0  -5 1189.48  116.79
  -5   0   5 1474.65  118.99
  -5   0   5 1519.85  118.09
  -5   0   5 1390.16  117.59
  -5   0   5 1394.76  117.39
   6   0  -5    5.80    2.10
   6   0  -5    8.30    4.30
   6   0  -5    0.40    3.10
  -6   0   5    4.60    2.40
  -6   0   5    7.80    3.50
  -6   0   5    3.40    2.50
   7   0  -5  159.08   19.20
  -7   0   5  161.48   17.10
  -7   0   5  172.98   18.60
   8   0  -5  498.05   45.80
  -8   0   5  465.95   46.80
  -8   0   5  551.14   49.40
  -8   0   5  573.04   48.70
   9   0  -5    6.00    2.50
  -9   0   5    4.10    4.60
  -9   0   5    6.00    2.90
  -9   0   5    8.00    5.00
  -9   0   5    3.90    4.70
  10   0  -5    0.30    6.10
  10   0  -5    2.30    2.10
 -10   0   5    2.90    3.10
 -10   0   5    2.60    4.00
 -10   0   5    6.70    4.00
 -10   0   5    2.60    3.00
 -10   0   5    0.20    5.90
  11   0  -5   -1.20    1.80
 -11   0   5   -3.80    2.50
 -11   0   5   -0.40    1.80
 -11   0   5   -3.60    3.70
 -11   0   5    4.60    3.40
  12   0  -5    4.90    2.40
 -12   0   5    7.10    3.40
 -12   0   5    6.30    2.80
 -12   0   5    3.10    2.60
  13   0  -5   12.80    4.60
 -13   0   5   14.40    3.10
 -13   1  -5   13.30    3.40
 -13   1  -5    9.60    2.00
 -13   1  -5   11.70    3.60
 -12   1  -5   15.10    4.30
 -12   1  -5   10.60    2.20
  12  -1   5   17.90    3.70
 -11   1  -5   36.80    7.00
 -11   1  -5   39.10    6.00
 -11   1  -5   45.60    9.40
 -11   1  -5   45.90    6.70
  11  -1   5   52.89    7.20
 -10   1  -5  169.28   20.20
 -10   1  -5  141.29   20.90
 -10   1  -5  199.98   22.00
 -10   1  -5  186.28   17.10
 -10   1  -5  202.58   18.00
  10  -1   5  182.58   18.50
  -9   1  -5    0.60    4.90
  -9   1  -5    6.70    3.20
  -9   1  -5   10.20    5.10
  -9   1  -5    2.80    2.80
  -9   1  -5   -1.60    2.50
  -9   1  -5    2.60    2.50
   9  -1   5    4.80    2.40
  -8   1  -5   21.50    4.80
  -8   1  -5   19.80    4.20
   8  -1   5   31.90    5.20
   8  -1   5   39.30    9.10
   8  -1   5   29.40    7.20
  -7   1  -5   61.69    9.20
  -7   1  -5   47.90    8.70
   7  -1   5   85.69   12.50
   7  -1   5   59.89    7.40
  -6   1  -5 1164.28  104.29
  -6   1  -5 1162.28  105.19
   6  -1   5 1388.76  104.89
   6  -1   5 1045.10  107.19
   6  -1   5 1386.06  106.79
  -5   1  -5    5.20    2.30
  -5   1  -5    3.70    1.50
   5  -1   5    2.10    2.60
   5  -1   5    3.50    2.30
   5  -1   5    8.40    3.80
  -4   1  -5 1664.43  125.89
   4  -1   5 1361.06  126.59
   4  -1   5 1456.35  127.99
   4  -1   5 1489.45  126.49
   3  -1   5  419.36   33.60
   3  -1   5  338.17   33.90
   3  -1   5  401.46   35.50
  -2   1  -5 1699.73  130.29
  -2   1  -5 1585.94  128.09
  -2   1  -5 1384.56  128.29
   2  -1   5 1635.94  128.59
   2  -1   5 1326.07  128.29
  -1   1  -5  763.52   62.59
  -1   1  -5  800.92   63.19
   1  -1   5  654.93   63.19
   1  -1   5  794.32   62.59
   1  -1   5  684.13   63.09
   0   1  -5 9921.01  721.03
   0  -1   5 8125.09  720.53
   0  -1   5 8584.74  719.73
   0  -1   5 7938.81  720.63
   1   1  -5  801.42   66.79
  -1  -1   5  741.83   64.89
  -2  -1   5 1386.86  123.89
  -2  -1   5 1295.77  122.69
  -2  -1   5 1677.23  122.29
  -3  -1   5  377.36   32.40
  -3  -1   5  349.77   33.30
  -3  -1   5  363.86   32.90
   4   1  -5 1550.44  140.29
  -4  -1   5 1521.75  140.19
  -4  -1   5 1609.64  139.99
  -4  -1   5 1795.22  141.49
  -4  -1   5 1746.93  139.49
   5   1  -5    1.30    1.40
   5   1  -5    3.20    2.00
   5   1  -5    3.40    3.00
  -5  -1   5    1.80    2.00
  -5  -1   5   -1.60    1.90
  -5  -1   5    4.40    2.80
  -5  -1   5    2.80    2.30
   6   1  -5 1244.38  105.79
   6   1  -5 1298.17  109.29
   6   1  -5 1443.06  109.29
  -6  -1   5 1263.97  109.89
  -6  -1   5 1228.78  107.39
  -6  -1   5 1083.09  106.29
  -6  -1   5 1198.18  108.59
   7   1  -5   55.39   11.30
  -7  -1   5   51.49    8.40
  -7  -1   5   62.39    9.70
  -7  -1   5   62.09   10.60
   8   1  -5   10.40    5.40
   8   1  -5   30.00    4.70
  -8  -1   5   21.50    4.70
  -8  -1   5   17.30    5.30
  -8  -1   5   32.80    7.50
   9   1  -5    8.00    2.50
  -9  -1   5    4.60    5.10
  -9  -1   5    4.00    3.10
  -9  -1   5    5.00    4.50
  -9  -1   5   11.40    5.30
  -9  -1   5    7.00    5.30
  10   1  -5  125.39   27.70
 -10  -1   5  179.28   19.60
 -10  -1   5  173.68   20.90
 -10  -1   5  190.28   19.30
 -10  -1   5  233.18   30.70
 -10  -1   5  170.98   22.00
  11   1  -5   44.30    6.60
 -11  -1   5   49.00    8.10
 -11  -1   5   42.70    8.60
 -11  -1   5   28.10    7.20
  12   1  -5   15.10    3.60
 -12  -1   5   21.30    5.20
 -12  -1   5   18.00    3.70
 -13  -1   5    6.60    3.80
 -13  -1   5   12.00    3.10
 -13   2  -5   19.10    4.80
 -13   2  -5   21.80    3.60
 -13   2  -5   20.90    4.40
 -12   2  -5    6.00    2.20
 -12   2  -5    9.00    3.40
 -12   2  -5    6.80    4.10
  12  -2   5   10.00    3.00
 -11   2  -5    2.90    1.90
 -11   2  -5    0.00    1.80
 -11   2  -5    2.10    3.70
  11  -2   5    1.70    2.10
 -10   2  -5  230.68   23.50
 -10   2  -5  216.68   24.00
 -10   2  -5  191.28   26.40
  10  -2   5  236.18   22.00
  -9   2  -5  428.36   37.90
  -9   2  -5  391.16   38.70
  -9   2  -5  435.76   42.30
  -9   2  -5  451.35   39.50
  -9   2  -5  444.56   40.80
  -9   2  -5  441.46   41.60
   9  -2   5  448.26   47.50
   9  -2   5  466.95   39.90
  -8   2  -5   -1.40    1.70
   8  -2   5    0.90    1.80
   8  -2   5   -4.50    6.00
  -7   2  -5 1143.19   89.99
  -7   2  -5  927.41   90.29
   7  -2   5  973.40   96.99
   7  -2   5 1144.89   96.69
  -6   2  -5  408.06   36.20
   6  -2   5  366.46   40.90
   6  -2   5  409.16   38.10
  -5   2  -5   34.00    4.70
  -5   2  -5   25.40    5.70
   5  -2   5   38.60    5.20
  -4   2  -5  106.39   11.00
   4  -2   5  119.19   11.90
  -3   2  -5  652.33   50.09
   3  -2   5  644.24   52.59
   3  -2   5  501.05   50.79
   3  -2   5  541.85   50.69
  -2   2  -5  260.77   22.10
  -2   2  -5  215.88   23.00
   2  -2   5  234.98   22.80
   2  -2   5  265.77   24.00
   2  -2   5  268.07   22.40
  -1   2  -5  499.75   46.40
  -1   2  -5  606.84   47.00
   1  -2   5  571.54   48.40
   1  -2   5  483.15   47.00
   1  -2   5  554.84   46.00
   0   2  -5   -0.40    1.80
   0   2  -5    0.50    0.90
   0  -2   5    0.50    2.30
   0  -2   5    0.40    1.30
   0  -2   5   -0.20    0.70
   1   2  -5  606.94   47.00
   1   2  -5  600.84   48.80
  -1  -2   5  520.65   49.10
  -1  -2   5  513.05   48.30
  -1  -2   5  564.94   46.80
  -1  -2   5  508.25   48.00
   2   2  -5  288.47   25.20
  -2  -2   5  237.88   24.30
  -2  -2   5  224.08   24.80
  -2  -2   5  324.97   26.30
  -2  -2   5  245.38   24.10
  -3  -2   5  561.74   51.39
  -3  -2   5  599.94   50.19
  -3  -2   5  532.85   51.49
  -3  -2   5  596.14   50.49
   4   2  -5  141.49   14.70
  -4  -2   5  109.69   12.50
  -4  -2   5  102.29   11.30
  -4  -2   5  126.39   15.80
  -4  -2   5  114.89   13.80
   5   2  -5   27.10    4.00
   5   2  -5   18.50    3.70
  -5  -2   5   40.60    7.70
  -5  -2   5   25.00    4.90
  -5  -2   5   25.50    6.00
   6   2  -5  426.86   38.10
   6   2  -5  382.66   39.30
  -6  -2   5  417.66   38.50
  -6  -2   5  457.45   38.80
  -6  -2   5  363.46   36.70
  -6  -2   5  444.96   40.00
   7   2  -5  990.00   89.39
  -7  -2   5 1069.99   86.79
  -7  -2   5 1000.20   88.19
  -7  -2   5  893.81   84.79
   8   2  -5    1.80    1.40
   8   2  -5   -1.20    4.90
  -8  -2   5    1.10    3.20
  -8  -2   5   -3.30    2.40
   9   2  -5  441.36   38.80
  -9  -2   5  497.25   41.50
  -9  -2   5  373.76   39.50
  -9  -2   5  446.66   42.80
  -9  -2   5  451.75   41.90
  -9  -2   5  401.16   40.20
 -10  -2   5  252.87   27.20
 -10  -2   5  220.98   25.70
 -11  -2   5   -1.20    3.00
 -11  -2   5   -0.10    2.80
 -11  -2   5    5.50    4.40
  12   2  -5    8.90    2.60
 -12  -2   5    9.50    3.60
 -13  -2   5   16.00    4.10
 -13  -2   5   20.30    4.20
 -13   3  -5   69.49    9.60
 -13   3  -5   49.70    6.20
 -12   3  -5    0.50    1.60
 -12   3  -5    3.00    3.40
 -12   3  -5    0.60    1.40
 -12   3  -5    2.70    3.00
  12  -3   5   -1.40    1.50
 -11   3  -5  188.08   19.30
 -11   3  -5  178.98   16.20
 -11   3  -5  135.29   18.80
 -11   3  -5  161.68   16.20
  11  -3   5  170.88   17.20
 -10   3  -5   43.60    6.30
 -10   3  -5   40.30    8.70
 -10   3  -5   62.49   11.20
 -10   3  -5   50.39    6.10
 -10   3  -5   40.50    7.90
 -10   3  -5   30.10    7.30
  10  -3   5   54.29    8.00
  -9   3  -5  212.28   19.10
  -9   3  -5  225.38   23.90
  -9   3  -5  187.58   19.70
  -9   3  -5  202.88   23.40
  -9   3  -5  207.88   20.60
  -9   3  -5  210.58   21.90
   9  -3   5  221.08   21.00
  -8   3  -5    1.90    2.40
  -8   3  -5   -0.40    5.50
  -8   3  -5   -1.00    1.50
   8  -3   5    1.00    1.80
  -7   3  -5   60.59    9.50
  -7   3  -5   69.89    8.80
   7  -3   5   75.49    8.50
  -6   3  -5  102.69   11.80
  -6   3  -5  102.29   10.80
   6  -3   5  113.09   11.10
   6  -3   5   73.39   14.60
  -5   3  -5  447.66   35.10
   5  -3   5  336.37   37.10
  -4   3  -5  448.46   36.60
   4  -3   5  346.87   37.60
   4  -3   5  451.75   36.90
  -3   3  -5   97.49    9.20
   3  -3   5   76.29   11.10
   3  -3   5   92.09   11.90
   3  -3   5   86.99   10.70
  -2   3  -5  179.88   14.90
  -2   3  -5  179.28   15.50
  -2   3  -5  139.29   14.90
   2  -3   5  163.18   17.20
   2  -3   5  133.59   15.90
   2  -3   5  176.18   14.70
  -1   3  -5  316.47   27.20
   1  -3   5  316.37   28.20
   1  -3   5  283.57   28.90
   1  -3   5  340.77   26.60
   1  -3   5  282.47   28.10
   0   3  -5  820.22   69.89
   0  -3   5  743.53   71.79
   0  -3   5  820.52   71.09
   0  -3   5  874.71   70.99
   0  -3   5  864.01   73.89
   1   3  -5  399.16   32.30
   1   3  -5  328.97   30.00
  -1  -3   5  346.67   31.60
  -1  -3   5  343.97   31.20
  -1  -3   5  314.07   32.10
   2   3  -5  152.58   14.20
  -2  -3   5  147.79   16.30
  -2  -3   5  132.09   16.50
  -2  -3   5  180.78   18.10
  -2  -3   5  153.18   15.80
  -2  -3   5  171.48   14.50
  -3  -3   5   91.19   12.90
  -3  -3   5   91.29    9.10
  -3  -3   5   79.79   11.30
  -3  -3   5  110.59   11.90
  -4  -3   5  423.86   39.50
  -4  -3   5  469.25   38.80
  -4  -3   5  455.75   38.30
  -4  -3   5  378.66   39.60
  -4  -3   5  381.56   36.40
   5   3  -5  409.36   41.00
  -5  -3   5  457.35   40.30
  -5  -3   5  456.05   41.50
  -5  -3   5  456.25   40.10
  -5  -3   5  403.66   41.50
   6   3  -5   83.99   13.40
  -6  -3   5   96.99   13.10
  -6  -3   5   98.09   13.10
  -6  -3   5   89.69   10.40
   7   3  -5   56.09   12.70
  -7  -3   5   41.40    7.70
  -7  -3   5   72.29   11.30
  -7  -3   5   57.19   10.30
   8   3  -5    0.60    1.60
  -8  -3   5    0.50    3.80
  -8  -3   5   -3.10    3.00
   9   3  -5  219.48   19.60
  -9  -3   5  236.08   22.30
  -9  -3   5  179.98   23.10
  -9  -3   5  190.58   23.00
  -9  -3   5  185.48   21.80
  -9  -3   5  182.88   21.90
  -9  -3   5  200.08   22.50
 -10  -3   5   52.29    8.50
 -10  -3   5   44.80   11.00
 -10  -3   5   43.20    8.50
  11   3  -5  160.88   19.60
 -11  -3   5  190.88   18.60
 -11  -3   5  156.28   19.00
 -11  -3   5  169.78   19.80
 -12  -3   5    1.60    2.40
 -12  -3   5    0.60    2.70
 -13  -3   5   40.90    5.90
 -13   4  -5    2.50    1.10
 -13   4  -5    0.50    2.20
 -13   4  -5   -3.20    3.20
 -12   4  -5    2.70    3.20
 -12   4  -5    2.40    3.40
 -12   4  -5    0.10    1.40
  12  -4   5    0.30    1.80
 -11   4  -5   -3.60    4.70
 -11   4  -5    2.60    3.80
 -11   4  -5    2.50    1.80
 -11   4  -5    1.00    2.40
  11  -4   5    3.00    2.10
 -10   4  -5    1.30    1.90
 -10   4  -5    3.20    1.90
 -10   4  -5    6.80    4.70
  10  -4   5    3.90    2.30
  -9   4  -5  174.98   17.80
  -9   4  -5  197.28   17.40
  -9   4  -5  177.18   21.80
  -9   4  -5  185.98   19.00
   9  -4   5  198.38   19.30
  -8   4  -5  230.28   22.40
  -8   4  -5  238.98   25.80
  -8   4  -5  206.78   21.30
  -8   4  -5  226.28   25.70
  -8   4  -5  259.07   24.30
  -8   4  -5  269.07   22.60
   8  -4   5  170.28   38.00
   8  -4   5  158.38   39.30
  -7   4  -5    8.40    3.00
  -7   4  -5   15.10    4.40
   7  -4   5   -0.10    7.80
   7  -4   5   12.10    3.10
  -6   4  -5    8.60    3.10
   6  -4   5    5.70    5.00
   6  -4   5    8.80    3.40
  -5   4  -5  153.58   14.00
  -5   4  -5  120.69   13.00
   5  -4   5  141.79   13.60
   5  -4   5   94.39   16.10
  -4   4  -5    4.00    2.10
  -4   4  -5    4.10    1.60
   4  -4   5    2.30    1.80
   4  -4   5   -0.80    3.00
   4  -4   5    2.10    4.30
  -3   4  -5   -0.10    1.50
  -3   4  -5   -1.60    1.00
   3  -4   5   -1.40    3.00
   3  -4   5    6.90    3.90
  -2   4  -5 2197.18  211.08
   2  -4   5 2835.02  210.58
  -1   4  -5   76.59    8.10
   1  -4   5   88.29    9.80
   1  -4   5   75.99   10.00
   1  -4   5   62.49    9.60
   0   4  -5   -1.50    1.20
   0   4  -5    1.40    2.90
   0  -4   5   -1.10    2.30
   0  -4   5   -4.80    3.00
   0  -4   5   -1.30    1.80
   0  -4   5   -0.40    1.60
   1   4  -5   77.79    8.50
  -1  -4   5   91.09   11.00
  -1  -4   5   84.39    9.80
  -1  -4   5   74.19   10.50
   2   4  -5 2037.00  193.88
   2   4  -5 2481.35  196.88
  -2  -4   5 2390.06  197.08
  -2  -4   5 2089.39  196.98
  -2  -4   5 2582.74  195.98
   3   4  -5    2.40    3.00
   3   4  -5   -1.10    1.80
   3   4  -5    1.00    1.40
  -3  -4   5   -1.40    2.00
  -3  -4   5   -0.40    1.70
  -3  -4   5   -0.70    2.50
[truncated: 575,781 more chars]
